# Supplementary material for: Multi-rate Poisson tree processes for single-locus species delimitation under maximum likelihood and Markov chain Monte Carlo
Source: Bioinformatics. 2017 Jan 20;33(11):1630–8. doi: 10.1093/bioinformatics/btx025 (PMC5447239; doi:10.1093/bioinformatics/btx025)
Supplement: Supplementary Data [file btx025_supp.zip]

Archive with 2 entries (2 files):
- supplement-i.pdf
- supplement-ii.tsv
