# Supplementary material for: Multi-rate Poisson tree processes for single-locus species delimitation under maximum likelihood and Markov chain Monte Carlo
Source: Bioinformatics. 2017 Jan 20;33(11):1630–8. doi: 10.1093/bioinformatics/btx025 (PMC5447239; doi:10.1093/bioinformatics/btx025)
Supplement: Supplementary Data [file btx025_supp.zip › supplement-ii.tsv]

Amyntas	Anolis	Anopheles	Atheta	Balanus	Pogonus	Calcinus	Carabus	Clubiona	Coryphopterus	Culicoides	Cyanea	Digrammia	Drosophila	Echinococcus	Gammarus	Holothuria	Mopalia	Myotis	Ophiura	Philodromus	Phyllotreta	Rhagada	Xysticus
GAHAP1637-14_Amynthas_tokioensis_COI-5P_AB542560	GBGC12144-13_Anolis_extremus_COI-5P_JN112739	TTDBW600-09_Anopheles_walkeri_COI-5P_KM571785	COLFB836-12_Atheta_palustris_COI-5P_KJ965202	GBA10751-13_Amphibalanus_zhujiangensis_COI-5P_KC138448	FBCOD118-11_Pogonus_chalceus_COI-5P_KM448932	GBCMD4480-09_Calcinus_spicatus_COI-5P_FJ620323	GBCL24393-15_Carabus_creutzeri_COI-5P_KP067563	RRSPI339-15_Clubiona_maritima_COI-5P_KT608579	CURA327-09_Coryphopterus_lipernes_COI-5P	GBMIN34365-13_Culicoides_pictipennis_COI-5P_HM241873	KHA563-14_Cyanea_capillata_COI-5P	LALPA844-11_Epelis	GBDP2882-06_Drosophila_mauritiana_COI-5P_NC_005779	GBPL2976-13_Echinococcus_felidis_COI-5P_NC_021144	GBCMA4451-13_Gammarus_italicus_COI-5P_JF965906	GBEHH643-14_Holothuria_impatiens_COI-5P_KF142183	GBML219-07_Mopalia_spectabilis_COI-5P_EF201576	BM688-05_Myotis_macrodactylus_COI-5P_JF443003	NZEC840-09_Ophiura_flexibilis_COI-5P_GU670347	BBCAN091-09_Philodromus_histrio_COI-5P_GU683347	FBCON774-13_Phyllotreta_cruciferae_COI-5P_KM440583	GBMLG15318-13_Rhagada_solorensis_COI-5P_KC703163	BBCNP3494-14_Xysticus_chippewa_COI-5P_KP646043
GAHAP1659-14_Amynthas_tokioensis_COI-5P_AB542561	GBGCR845-15_Anolis_aeneus_COI-5P_KP676990	BBDCP602-10_Anopheles_walkeri_COI-5P_JF868964	FBCOP779-13_Atheta_palustris_COI-5P_KM452482	GBA13110-13_Balanus_glandula_COI-5P_JN852445	GBMIN14419-13_Sirdenus_grayii_COI-5P_JN171154	GBCMD4481-09_Calcinus_spicatus_COI-5P_FJ620322	GBCL24394-15_Carabus_creutzeri_COI-5P_KP067564	RRMPG073-15_Clubiona_maritima_COI-5P_KT611325	ANGBF9001-12_Coryphopterus_lipernes_COI-5P_GQ367311	GBMIN34684-13_Culicoides_pictipennis_COI-5P_HM241874	KHA537-14_Cyanea_capillata_COI-5P	LOWCC343-05_Digrammia_denticulata_COI-5P_KT131361	CYTC4109-12_Drosophila_mauritiana_COI-5P_AF200830	GBPL579-08_Echinococcus_felidis_COI-5P_EF558356	DSMYS094-07_Gammarus_minus_COI-5P	GBEH3021-09_Holothuria_scabra_COI-5P_FJ971395	GBML218-07_Mopalia_spectabilis_COI-5P_EF201577	CYTC8521-15_Myotis_macrodactylus_COI-5P_NC_022694	ECHOZ460-10_Ophiura_irrorata_COI-5P	NGNAO1442-14_Philodromus_histrio_COI-5P_KP656342	SSWLB6150-13_Phyllotreta_albionica_COI-5P_KM847124	GBMLG15317-13_Rhagada_solorensis_COI-5P_KC703164	BBCNP1636-14_Xysticus_chippewa_COI-5P_KP653710
GAHAP1667-14_Amynthas_tokioensis_COI-5P_AB542559	GBGCR875-15_Anolis_aeneus_COI-5P_KP677020	BBDCP586-10_Anopheles_walkeri_COI-5P_JF868948	FBCON948-13_Atheta_palustris_COI-5P_KM447194	GBA9325-13_Balanus_glandula_COI-5P_HM029064	FBCOB919-10_Bembidion_elongatum_COI-5P_HQ954379	GBCMD4464-09_Calcinus_vachoni_COI-5P_FJ620339	GBCOU1757-13_Carabus_depressus_COI-5P_KM439236	PPELE512-11_Clubiona_maritima_COI-5P_JN308693	LIDM615-07_Coryphopterus_lipernes_COI-5P	GBCER247-15_Culicoides_pictipennis_COI-5P_KJ624113	KHA600-14_Cyanea_capillata_COI-5P	LOWCC344-05_Digrammia_denticulata_COI-5P_KT126386	GBDP2870-06_Drosophila_simulans_COI-5P_M57909	GBPL2344-13_Echinococcus_equinus_COI-5P_NC_020374	GBCM1595-14_Gammarus_crinicaudatus_COI-5P_HQ198592	GBEHH113-10_Holothuria_fuscopunctata_COI-5P_GU480572	GBML220-07_Mopalia_spectabilis_COI-5P_EF201575	ABBM406-05_Myotis_pilosus_COI-5P_HM541126	ECHOZ388-10_Ophiura_irrorata_COI-5P	BBCNP2098-14_Philodromus_histrio_COI-5P_KP651165	SSWLB6169-13_Phyllotreta_albionica_COI-5P_KM844140	GBMLG15333-13_Rhagada_abbasi_COI-5P_KC703148	BBCNP3139-14_Xysticus_chippewa_COI-5P_KP649331
GAHAP1586-14_Amynthas_tokioensis_COI-5P_AB542562	GBGCR877-15_Anolis_aeneus_COI-5P_KP677022	JSDIR883-11_Anopheles_walkeri_COI-5P_KR659936	FBCOP751-13_Atheta_palustris_COI-5P_KM451993	GBA3290-08_Balanus_glandula_COI-5P_EU004345	FBCOB918-10_Bembidion_elongatum_COI-5P_HQ954378	GBCMD4408-09_Calcinus_vachoni_COI-5P_FJ620395	GBCOU1416-13_Carabus_depressus_COI-5P_KM440470	RRSPI085-15_Clubiona_maritima_COI-5P_KT608596	BZLWD591-08_Coryphopterus_lipernes_COI-5P	GBMIN27146-13_Culicoides_pictipennis_COI-5P_JQ683297	KHA440-14_Cyanea_capillata_COI-5P	LOWC666-05_Digrammia_denticulata_COI-5P_KT140243	GBDP2884-06_Drosophila_simulans_COI-5P_NC_005781	GBPL0064-06_Echinococcus_equinus_COI-5P_AF346403	GBCM1644-14_Gammarus_balcanicus_COI-5P_KF053257	BCUH058-09_Holothuria_fuscopunctata_COI-5P_EU848272	GBML225-07_Mopalia_spectabilis_COI-5P_EF201570	BM220-03_Myotis_pilosus_COI-5P_HM541127	DSPEC675-08_Ophiura_luetkenii_COI-5P_HM542310	NGNAP528-14_Philodromus_histrio_COI-5P_KP654655	CNGRF645-12_Phyllotreta_albionica_COI-5P_KM843684	GBMLG15319-13_Rhagada_abbasi_COI-5P_KC703162	BBCAN422-09_Xysticus_chippewa_COI-5P_HM435702
GAHAP1664-14_Amynthas_tokioensis_COI-5P_AB542565	GBGCR865-15_Anolis_aeneus_COI-5P_KP677010	ACMC293-04_Anopheles_walkeri_COI-5P_GU908052	GBCOF460-13_Atheta_palustris_COI-5P_KM447304	GBA9303-13_Balanus_glandula_COI-5P_HM029086	NEONU1925-13_Phrypeus_rickseckeri_COI-5P	GBCMD4512-09_Calcinus_vachoni_COI-5P_FJ620291	GBCL15639-13_Carabus_clathratus_COI-5P_JQ693417	RRMPD042-15_Clubiona_maritima_COI-5P_KT608050	ANGBF8916-12_Coryphopterus_lipernes_COI-5P_GQ367310	GBMIN27026-13_Culicoides_pictipennis_COI-5P_JQ683296	KHA441-14_Cyanea_capillata_COI-5P	GWNS510-07_Digrammia_denticulata_COI-5P_HQ647695	CYTC4111-12_Drosophila_simulans_COI-5P_AF200833	GBPL526-07_Echinococcus_ortleppi_COI-5P_AB235846	GBCM1645-14_Gammarus_balcanicus_COI-5P_KF053258	BCUH063-09_Holothuria_fuscopunctata_COI-5P_EU848291	GBML223-07_Mopalia_spectabilis_COI-5P_EF201572	BM038-03_Myotis_pilosus_COI-5P_HM541128	DSPEC674-08_Ophiura_luetkenii_COI-5P_HM542309	NGNAN3067-14_Philodromus_histrio_COI-5P_KP654148	SMTPI5169-14_Phyllotreta_albionica_COI-5P_KR484400	GBMLG15332-13_Rhagada_abbasi_COI-5P_KC703149	BBCNP1633-14_Xysticus_chippewa_COI-5P_KP655298
GAHAP1765-14_Amynthas_tokioensis_COI-5P_AB542557	GBGCR873-15_Anolis_aeneus_COI-5P_KP677018	ACMC294-04_Anopheles_walkeri_COI-5P_GU908053	FBCOO460-13_Atheta_palustris_COI-5P_KM441503	GBA13281-13_Balanus_glandula_COI-5P_JN852273	GBMIN14506-13_Bembidarenas_reicheellum_COI-5P_JN170980	MBMIA267-06_Calcinus_gouti_COI-5P	COLFA070-10_Carabus_clathratus_COI-5P_HM909088	RRMPC910-15_Clubiona_maritima_COI-5P_KT608478	LIDMA234-10_Coryphopterus_lipernes_COI-5P_HQ987837	GBMIN27486-13_Culicoides_pictipennis_COI-5P_JQ620164	KHA562-14_Cyanea_capillata_COI-5P	LOWCC334-05_Digrammia_denticulata_COI-5P_KT134961	GBDP2869-06_Drosophila_sechellia_COI-5P_M57908	GBPL861-09_Echinococcus_ortleppi_COI-5P_NC_011122	GBCM1656-14_Gammarus_balcanicus_COI-5P_KF053250	GBEH3018-09_Holothuria_fuscopunctata_COI-5P_FJ971398	GBML226-07_Mopalia_spectabilis_COI-5P_EF201569	BM236-03_Myotis_pilosus_COI-5P_HM541132	DSPEC676-08_Ophiura_luetkenii_COI-5P_HM542311	BBCNP789-14_Philodromus_histrio_COI-5P_KP652594	CNRMG700-12_Phyllotreta_albionica_COI-5P_KM850883	GBMIN5462-12_Rhagada_dominica_COI-5P_JQ362663	SSBAA2020-12_Xysticus_chippewa_COI-5P_KM837148
GAHAP1621-14_Amynthas_vittatus_COI-5P_AB542566	GBGCR870-15_Anolis_aeneus_COI-5P_KP677015	ACMC295-04_Anopheles_walkeri_COI-5P_GU908054	COLFB690-12_Atheta_palustris_COI-5P_KJ965672	GBA4520-09_Balanus_glandula_COI-5P_AF234428	GBMIN14412-13_Bembidarenas_setiventre_COI-5P_JN170981	MDECA686-10_Calcinus_lineapropodus_COI-5P	GBCL14962-13_Carabus_melancholicus_COI-5P_JQ689895	SPITO574-14_Clubiona_maritima_COI-5P_KP656406	ANGBF8917-12_Coryphopterus_lipernes_COI-5P_GQ367308	GBMIN27595-13_Culicoides_pictipennis_COI-5P_JQ620161	KHA565-14_Cyanea_capillata_COI-5P	LOWCC340-05_Digrammia_denticulata_COI-5P_KT140926	CYTC4110-12_Drosophila_sechellia_COI-5P_AF200832	GBPL0478-06_Echinococcus_ortleppi_COI-5P_DQ318954	GBCM1655-14_Gammarus_balcanicus_COI-5P_KF053249	BCUH062-09_Holothuria_fuscopunctata_COI-5P_EU848289	GBML181-07_Mopalia_spectabilis_COI-5P_EF159586	ABCMA022-06_Myotis_pilosus_COI-5P_HM541130	DSPEC387-08_Ophiura_luetkenii_COI-5P_HM542957	SSWLE5687-13_Philodromus_histrio_COI-5P_KM839228	SSWLB4469-13_Phyllotreta_albionica_COI-5P_KM841868	GBMIN5461-12_Rhagada_dominica_COI-5P_JQ362664	SSEIC2326-13_Xysticus_canadensis_COI-5P_KM824349
GAHAP1668-14_Amynthas_vittatus_COI-5P_AB542572	GBGCR869-15_Anolis_aeneus_COI-5P_KP677014	ACMC177-04_Anopheles_walkeri_COI-5P_GU908051	PHAPR859-11_Atheta_palustris_COI-5P_KR488540	GBA9645-13_Balanus_glandula_COI-5P_HM028744	NEONT074-10_Bembidion_rapidum_COI-5P_JX260493	GBCMD4547-09_Calcinus_lineapropodus_COI-5P_FJ620256	GBCL14980-13_Carabus_melancholicus_COI-5P_JQ689877	RBCH168-04_Clubiona_maritima_COI-5P_DQ127362	MFLII268-07_Coryphopterus_hyalinus_COI-5P_GU224394	GBCER096-14_Culicoides_sahariensis_COI-5P_KJ730004	KHA545-14_Cyanea_capillata_COI-5P	LOWC649-05_Digrammia_denticulata_COI-5P_KT140021	GBDP2883-06_Drosophila_sechellia_COI-5P_NC_005780	GBPL524-07_Echinococcus_canadensis_COI-5P_AB235848	GBCM1654-14_Gammarus_balcanicus_COI-5P_KF053248	BCUH060-09_Holothuria_fuscopunctata_COI-5P_EU848274	GBML224-07_Mopalia_spectabilis_COI-5P_EF201571	SKBPA418-08_Myotis_pilosus_COI-5P_JF443998	ACAP110-12_Ophiura_sarsii_COI-5P_KC626263	CNGRN031-13_Philodromus_histrio_COI-5P_KM824528	SMTPI9955-14_Phyllotreta_albionica_COI-5P_KR480602	GBMLG15312-13_Rhagada_dominica_COI-5P_KC703169	SPICA1375-10_Xysticus_canadensis_COI-5P_JF884946
GBAN2549-10_Amynthas_vittatus_COI-5P_AB537427	GBGCR868-15_Anolis_aeneus_COI-5P_KP677013	ACMC059-04_Anopheles_walkeri_COI-5P_GU908050	COLFB692-12_Atheta_palustris_COI-5P_KJ967235	GBA9511-13_Balanus_glandula_COI-5P_HM028878	JSCOL328-11_Bembidion_nigripes_COI-5P_KR481063	MDECA688-10_Calcinus_lineapropodus_COI-5P	GBCL14972-13_Carabus_melancholicus_COI-5P_JQ689885	RBCH150-04_Clubiona_maritima_COI-5P_DQ127376	CURA044-09_Coryphopterus_hyalinus_COI-5P	GBCER097-14_Culicoides_sahariensis_COI-5P_KJ730005	KHA448-14_Cyanea_capillata_COI-5P	LOWC648-05_Digrammia_denticulata_COI-5P_KT144040	CYTC5409-12_Drosophila_simulans_COI-5P_JQ691661	GBPL3510-14_Echinococcus_canadensis_COI-5P_AB745463	GBCM1652-14_Gammarus_balcanicus_COI-5P_KF053246	BCUH061-09_Holothuria_fuscopunctata_COI-5P_EU848288	GBML1178-09_Mopalia_spectabilis_COI-5P_EF201565	SKBPA329-07_Myotis_petax_COI-5P_JF443028	EQCS044-08_Ophiura_sarsii_COI-5P_GU670192	CNGRN038-13_Philodromus_histrio_COI-5P_KM825244	SMTPB12816-13_Phyllotreta_albionica_COI-5P_KR491423	GBMLG15313-13_Rhagada_dominica_COI-5P_KC703168	CNBAB385-12_Xysticus_canadensis_COI-5P_KM837624
GBAN2550-10_Amynthas_vittatus_COI-5P_AB537426	GBGCR872-15_Anolis_aeneus_COI-5P_KP677017	JSDIS113-11_Anopheles_walkeri_COI-5P_KR656543	COLFC104-12_Atheta_palustris_COI-5P_KJ963804	GBA3295-08_Balanus_glandula_COI-5P_EU004340	GBCL2384-06_Bembidion_nigripes_COI-5P_DQ059789	MDECA687-10_Calcinus_lineapropodus_COI-5P	COLFC524-12_Carabus_nitens_COI-5P_KJ965748	RBCH137-04_Clubiona_maritima_COI-5P_DQ127395	ANGBF8911-12_Coryphopterus_hyalinus_COI-5P_GQ367320	GBCER095-14_Culicoides_sahariensis_COI-5P_KJ730003	KHA439-14_Cyanea_capillata_COI-5P	LOWC665-05_Digrammia_denticulata_COI-5P_KT128874	GBDP2873-06_Drosophila_mauritiana_COI-5P_M57912	GBPL0474-06_Echinococcus_canadensis_COI-5P_DQ021916	GBCM1651-14_Gammarus_balcanicus_COI-5P_KF053245	BCUH057-09_Holothuria_fuscopunctata_COI-5P_EU848238	GBML1137-09_Mopalia_ferreirai_COI-5P_EF159698	SKBPA124-07_Myotis_petax_COI-5P_JF443025	EQCS056-08_Ophiura_sarsii_COI-5P_HM473940	BBCNP2790-14_Philodromus_histrio_COI-5P_KP648627	SMTPB12332-13_Phyllotreta_albionica_COI-5P_KR490012	GBMLG15311-13_Rhagada_dominica_COI-5P_KC703170	CNBAA473-12_Xysticus_canadensis_COI-5P_KM839720
GAHAP1760-14_Amynthas_vittatus_COI-5P_AB542568	GBGCR851-15_Anolis_aeneus_COI-5P_KP676996	CNTIC4461-15_Anopheles_walkeri_COI-5P	GBCOF489-13_Atheta_palustris_COI-5P_KM439538	GBA2157-07_Balanus_glandula_COI-5P_AY629958	GBMIN14333-13_Geocharidius_sp._DRM-2012_COI-5P_JN171139	GBCMD4548-09_Calcinus_lineapropodus_COI-5P_FJ620255	GBMIN41214-14_Carabus_nitens_COI-5P_GU347160	ARONW286-11_Clubiona_obesa_COI-5P_KP651815	ANGBF8995-12_Coryphopterus_hyalinus_COI-5P_GQ367323	GBCER098-14_Culicoides_sahariensis_COI-5P_KJ730006	KHA555-14_Cyanea_capillata_COI-5P	LOWCC341-05_Digrammia_denticulata_COI-5P_KT126014	GBDPD352-14_Drosophila_simulans_COI-5P_KJ767247	GBPL1258-09_Echinococcus_canadensis_COI-5P_AB458677	GBCM1657-14_Gammarus_balcanicus_COI-5P_KF053251	BCUH059-09_Holothuria_fuscopunctata_COI-5P_EU848273	GBML221-07_Mopalia_spectabilis_COI-5P_EF201574	BM680-05_Myotis_petax_COI-5P_JF443022	EQCS017-08_Ophiura_sarsii_COI-5P_HM473939	BBCNP2922-14_Philodromus_histrio_COI-5P_KP645600	SSWLB5829-13_Phyllotreta_albionica_COI-5P_KM844101	GBMLG15341-13_Rhagada_primigena_COI-5P_KC703140	CNBAI525-13_Xysticus_canadensis_COI-5P_KM833366
GBMIN008-12_Amynthas_vittatus_COI-5P_AB537425	GBGCR849-15_Anolis_aeneus_COI-5P_KP676994	JSDIR216-11_Anopheles_walkeri_COI-5P_KR667129	SMTPB8117-13_Atheta_palustris_COI-5P_KR489520	GBA2173-07_Balanus_glandula_COI-5P_AY629942	GBMIN14328-13_Serranillus_sp._COI-5P_JN171149	GBCMD4428-09_Calcinus_lineapropodus_COI-5P_FJ620375	GBMIN41213-14_Carabus_nitens_COI-5P_GU347159	JSARA027-11_Clubiona_obesa_COI-5P_KP645588	ANGBF8912-12_Coryphopterus_hyalinus_COI-5P_GQ367318	GBMIN23967-13_Culicoides_japonicus_COI-5P_AB690832	KHA450-14_Cyanea_capillata_COI-5P	LOWC647-05_Digrammia_denticulata_COI-5P_KT139300	BBDCQ829-10_Drosophila_simulans_COI-5P_JN291600	GBPL2824-13_Echinococcus_granulosus_COI-5P_KC661071	GBCM1653-14_Gammarus_balcanicus_COI-5P_KF053247	GBEHH001-10_Holothuria_forskali_COI-5P_FN562582	GBML222-07_Mopalia_spectabilis_COI-5P_EF201573	SKBPA183-07_Myotis_petax_COI-5P_JF443026	GBEH1824-08_Ophiura_albida_COI-5P_NC_010691	CNGRF422-12_Philodromus_histrio_COI-5P_KM836656	CNPER315-14_Phyllotreta_albionica_COI-5P_KR125683	GBMLG15329-13_Rhagada_primigena_COI-5P_KC703152	SSBAB2875-12_Xysticus_canadensis_COI-5P_KM832777
GAHAP1669-14_Amynthas_vittatus_COI-5P_AB542573	GBGCR864-15_Anolis_aeneus_COI-5P_KP677009	JSDIQ674-10_Anopheles_walkeri_COI-5P_JN302389	COLON016-10_Atheta_palustris_COI-5P_HQ942789	GBA13037-13_Balanus_glandula_COI-5P_JN852519	GBCL14378-13_Typhlocharis_COI-5P_GQ293633	GBCMD4429-09_Calcinus_lineapropodus_COI-5P_FJ620374	FBCOG1128-12_Carabus_nitens_COI-5P_KM442058	RRINV3034-15_Clubiona_obesa_COI-5P_Pending__4007	LIDMA437-11_Coryphopterus_hyalinus_COI-5P	GBDP4698-08_Culicoides_japonicus_COI-5P_AB361002	KHA449-14_Cyanea_capillata_COI-5P	LOWCC347-05_Digrammia_denticulata_COI-5P_KT135096	TDWGB663-10_Drosophila_simulans_COI-5P_HQ979110	GBPL4417-15_Echinococcus_canadensis_COI-5P_KM576214	GBCMA4495-13_Gammarus_balcanicus_COI-5P_JF965862	GBEH1721-08_Holothuria_forskali_COI-5P_EU220819	GBML368-07_Mopalia_ferreirai_COI-5P_EF201427	SKBPA335-07_Myotis_petax_COI-5P_JF443033	GBEH1703-08_Ophiura_albida_COI-5P_AM404180	BBCNP3590-14_Philodromus_histrio_COI-5P_KP652406	SSWLB5826-13_Phyllotreta_albionica_COI-5P_KM842574	GBMLG15327-13_Rhagada_primigena_COI-5P_KC703154	SSJAF8617-13_Xysticus_canadensis_COI-5P_KM828507
GAHAP1863-14_Amynthas_vittatus_COI-5P_AB542570	GBGCR879-15_Anolis_aeneus_COI-5P_KP677024	CNTID2087-15_Anopheles_walkeri_COI-5P	GBCOF516-13_Atheta_palustris_COI-5P_KM445468	GBA13509-13_Balanus_glandula_COI-5P_JN852044	GBMIN14423-13_Oopterus_helmsi_COI-5P_JN171146	GBCMD4538-09_Calcinus_hakahau_COI-5P_FJ620265	DSCOL364-07_Carabus_maeander_COI-5P_KJ202666	RRINV3380-15_Clubiona_obesa_COI-5P_Pending__4007	ANGBF8914-12_Coryphopterus_hyalinus_COI-5P_GQ367314	CULIC268-11_Culicoides_shivasi_COI-5P_JX681735	KHA559-14_Cyanea_capillata_COI-5P	GWNR053-07_Digrammia_denticulata_COI-5P_HQ647697	CYTC5408-12_Drosophila_simulans_COI-5P_JQ691660	GBPL1967-13_Echinococcus_canadensis_COI-5P_AB650535	GBCMA4487-13_Gammarus_balcanicus_COI-5P_JF965870	CYTC8378-15_Holothuria_scabra_COI-5P_NC_027086	GBML149-07_Mopalia_ferreirai_COI-5P_EF159618	SKBPA334-07_Myotis_petax_COI-5P_JF443032	ECHOZ093-09_Ophiura_ooplax_COI-5P_HM400500	BBCNP2545-14_Philodromus_histrio_COI-5P_KP655787	SMTPI9956-14_Phyllotreta_albionica_COI-5P_KR486726	GBMLG15326-13_Rhagada_reinga_COI-5P_KC703155	BBCNP063-13_Xysticus_canadensis_COI-5P_KM827930
GAHAP1895-14_Amynthas_vittatus_COI-5P_AB542571	GBGCR846-15_Anolis_aeneus_COI-5P_KP676991	GBDP9262-10_Anopheles_vagus_COI-5P_GQ284816	COLFB306-12_Atheta_palustris_COI-5P_KJ964372	GBA13475-13_Balanus_glandula_COI-5P_JN852078	GBMIN14325-13_Sloaneana_lamingtonensis_COI-5P_JN171155	GBCMD4537-09_Calcinus_hakahau_COI-5P_FJ620266	TWCOL271-09_Carabus_maeander_COI-5P_GU681171	RRINV3385-15_Clubiona_obesa_COI-5P_Pending__4007	BZLWB066-06_Coryphopterus_hyalinus_COI-5P	CULIC552-11_Culicoides_shivasi_COI-5P_JX681728	KHA538-14_Cyanea_capillata_COI-5P	LOWCC342-05_Digrammia_denticulata_COI-5P_KT126279	GBDPD033-13_Drosophila_simulans_COI-5P_KC244283	GBPL2509-13_Echinococcus_canadensis_COI-5P_AB688142	GBCM1638-14_Gammarus_pljakici_COI-5P_KF053265	BCUH050-09_Holothuria_fuscogilva_COI-5P_EU848237	GBML1176-09_Mopalia_spectabilis_COI-5P_EF201567	SKBPA339-07_Myotis_petax_COI-5P_JF443036	GBEH3766-13_Ophiura_ooplax_COI-5P_JQ967437	BBCNP2554-14_Philodromus_histrio_COI-5P_KP652170	CNWLL817-13_Phyllotreta_albionica_COI-5P_KM847096	GBMLG15325-13_Rhagada_reinga_COI-5P_KC703156	BBCNP3624-14_Xysticus_canadensis_COI-5P_KP656902
GAHAP1841-14_Amynthas_vittatus_COI-5P_AB542574	GBGCR856-15_Anolis_aeneus_COI-5P_KP677001	GBDP9263-10_Anopheles_vagus_COI-5P_GQ284815	COLFE1429-13_Atheta_palustris_COI-5P_KJ964976	GBA13404-13_Balanus_glandula_COI-5P_JN852150	GBMIN14424-13_Merizodus_nr._COI-5P_JN171144	GBCMD4427-09_Calcinus_gouti_COI-5P_FJ620376	DSCOL363-07_Carabus_maeander_COI-5P_KJ203652	RRINV3379-15_Clubiona_obesa_COI-5P_Pending__4007	BZLWC221-06_Coryphopterus_hyalinus_COI-5P	CULIC555-11_Culicoides_shivasi_COI-5P_JX681730	KHA443-14_Cyanea_capillata_COI-5P	LOWC658-05_Digrammia_denticulata_COI-5P_KT138294	GBDP2872-06_Drosophila_simulans_COI-5P_M57911	GBPL1777-13_Echinococcus_granulosus_COI-5P_JQ317990	GBCMA4510-13_Gammarus_balcanicus_COI-5P_JF965847	GBEH3020-09_Holothuria_fuscogilva_COI-5P_FJ971396	GBML1177-09_Mopalia_spectabilis_COI-5P_EF201566	SKBPA566-08_Myotis_petax_COI-5P_JF443040	GBEH3810-13_Ophiura_ooplax_COI-5P_JQ967393	SPICA1698-10_Philodromus_histrio_COI-5P_JF885278	CNGBJ1404-14_Phyllotreta_albionica_COI-5P_KR124261	GBMLG15331-13_Rhagada_reinga_COI-5P_KC703150	SSEIC047-13_Xysticus_canadensis_COI-5P_KM826394
GAHAP2353-14_Amynthas_vittatus_COI-5P_AB425818	GBGCR850-15_Anolis_aeneus_COI-5P_KP676995	GBDP9261-10_Anopheles_vagus_COI-5P_GQ284817	COLFB259-12_Atheta_melanocera_COI-5P_KJ966537	GBA4320-09_Balanus_glandula_COI-5P_AY795208	BBCCM547-10_Bembidion_americanum_COI-5P_JN290453	MBMIA266-06_Calcinus_gouti_COI-5P	DSCOL365-07_Carabus_maeander_COI-5P_KJ204014	RRINV3356-15_Clubiona_obesa_COI-5P_Pending__4007	LIDMA166-09_Coryphopterus_hyalinus_COI-5P_JF769285	CULIC553-11_Culicoides_shivasi_COI-5P_JX681727	KHA548-14_Cyanea_capillata_COI-5P	LOWC662-05_Digrammia_denticulata_COI-5P_KT148352	CYTC5405-12_Drosophila_melanogaster_COI-5P_JQ686694	GBPL852-09_Echinococcus_canadensis_COI-5P_NC_011121	GBCMA4491-13_Gammarus_balcanicus_COI-5P_JF965866	BCUH054-09_Holothuria_fuscogilva_COI-5P_EU848253	GBML370-07_Mopalia_ferreirai_COI-5P_EF201425	SKBPA191-07_Myotis_petax_COI-5P_JF443027	ECHOZ393-10_Ophiura_ooplax_COI-5P	CNGRN041-13_Philodromus_histrio_COI-5P_KM838013	SMTPB13961-13_Phyllotreta_albionica_COI-5P_KR483796	GBMLG15330-13_Rhagada_reinga_COI-5P_KC703151	BBCNP472-13_Xysticus_canadensis_COI-5P_KM837951
GAHAP1913-14_Amynthas_tappensis_COI-5P_AB542552	GBGCR860-15_Anolis_aeneus_COI-5P_KP677005	GBDP1819-06_Anopheles_vagus_COI-5P_AY834247	COLFA324-12_Atheta_melanocera_COI-5P_KJ967175	GBA9622-13_Balanus_glandula_COI-5P_HM028767	BBCCM497-10_Bembidion_americanum_COI-5P_JN290413	GBCMD5192-10_Calcinus_gouti_COI-5P_GQ260868	DSCOL468-07_Carabus_maeander_COI-5P_KJ203641	CNSLN005-13_Clubiona_obesa_COI-5P_KM833316	MFLII267-07_Coryphopterus_hyalinus_COI-5P_GU224393	CULIC269-11_Culicoides_shivasi_COI-5P_JX681733	KHA557-14_Cyanea_capillata_COI-5P	LOWC664-05_Digrammia_denticulata_COI-5P_KT128606	GBDP5872-09_Drosophila_melanogaster_COI-5P_FJ158951	GBPL530-07_Echinococcus_canadensis_COI-5P_AB208063	GBCMA4521-13_Gammarus_balcanicus_COI-5P_JF965836	BCUH055-09_Holothuria_fuscogilva_COI-5P_EU848254	GBML110-07_Mopalia_ferreirai_COI-5P_EF159657	SKBPA565-08_Myotis_petax_COI-5P_JF443039	GBEH3760-13_Ophiura_ooplax_COI-5P_JQ967443	CNGSA797-15_Philodromus_histrio_COI-5P	CNGRF641-12_Phyllotreta_albionica_COI-5P_KM846392	GBMIN5439-12_Rhagada_bulgana_COI-5P_JQ362670	SSJAF8889-13_Xysticus_canadensis_COI-5P_KM826573
GAHAP1912-14_Amynthas_tappensis_COI-5P_AB542551	GBGCR857-15_Anolis_aeneus_COI-5P_KP677002	GBDP9276-10_Anopheles_vagus_COI-5P_GQ284802	COLFB356-12_Atheta_melanocera_COI-5P_KJ962515	GBA9490-13_Balanus_glandula_COI-5P_HM028899	FBCOH473-12_Bembidion_stephensii_COI-5P_KM452096	GBCMD4536-09_Calcinus_gouti_COI-5P_FJ620267	DSCOL462-07_Carabus_maeander_COI-5P_KJ203604	SMTPJ2608-14_Clubiona_obesa_COI-5P	ANGBF8996-12_Coryphopterus_hyalinus_COI-5P_GQ367321	CULIC554-11_Culicoides_shivasi_COI-5P_JX681734	GBCI3622-14_Cyanea_lamarckii_COI-5P_JX995347	LOWC646-05_Digrammia_denticulata_COI-5P_KT140278	GBDP5867-09_Drosophila_melanogaster_COI-5P_FJ158956	GBPL525-07_Echinococcus_canadensis_COI-5P_AB235847	GBCMA2730-11_Gammarus_balcanicus_COI-5P_DQ320050	GBEHH312-13_Holothuria_fuscogilva_COI-5P_GQ920775	GBML112-07_Mopalia_ferreirai_COI-5P_EF159655	BM410-04_Myotis_petax_COI-5P_JF443023	GBEH3832-13_Ophiura_ooplax_COI-5P_JQ967371	BBCAN221-09_Philodromus_histrio_COI-5P_GU683181	CNRMG704-12_Phyllotreta_albionica_COI-5P_KM849210	GBMIN5440-12_Rhagada_bulgana_COI-5P_JQ362669	BBCNP295-13_Xysticus_canadensis_COI-5P_KM826860
GAHAP1914-14_Amynthas_tappensis_COI-5P_AB542553	GBGCR855-15_Anolis_aeneus_COI-5P_KP677000	GBDP9291-10_Anopheles_vagus_COI-5P_GQ284787	FBCOA020-10_Atheta_obtusangula_COI-5P_HQ563268	GBA13313-13_Balanus_glandula_COI-5P_JN852241	GBCL15738-13_Bembidion_stephensii_COI-5P_KC140260	GBCMD4465-09_Calcinus_gouti_COI-5P_FJ620338	TWCOL270-09_Carabus_maeander_COI-5P_KJ204271	RBINA1226-13_Clubiona_obesa_COI-5P_KP650860	MFLII269-07_Coryphopterus_hyalinus_COI-5P_GU224395	CULIC259-11_Culicoides_shivasi_COI-5P_JX681729	GBCI3628-14_Cyanea_lamarckii_COI-5P_JX995362	LOWC657-05_Digrammia_denticulata_COI-5P_KT147001	GBDPD294-14_Drosophila_melanogaster_COI-5P_KJ767245	GBPL1257-09_Echinococcus_canadensis_COI-5P_AB458678	GBCMA4504-13_Gammarus_balcanicus_COI-5P_JF965853	GBEH0764-06_Holothuria_fuscogilva_COI-5P_AY700768	GBML150-07_Mopalia_ferreirai_COI-5P_EF159617	ABBM392-05_Myotis_gomantongensis_COI-5P_HM541083	GBEH3831-13_Ophiura_ooplax_COI-5P_JQ967372	SSKJC3503-15_Philodromus_histrio_COI-5P	SMTPB16248-13_Phyllotreta_albionica_COI-5P_KR490500	GBMLG15353-13_Rhagada_cygna_COI-5P_KC703128	CNPAL032-13_Xysticus_canadensis_COI-5P_KM840209
GAHAP1862-14_Amynthas_tappensis_COI-5P_AB542541	GBGC12163-13_Anolis_aeneus_COI-5P_JN112719	GBDP9271-10_Anopheles_vagus_COI-5P_GQ284807	FBCOO459-13_Atheta_obtusangula_COI-5P_KM447334	GBA2734-07_Balanus_glandula_COI-5P_AF234371	FBCOD010-11_Bembidion_milleri_COI-5P_KM449029	GBCMD4406-09_Calcinus_laurentae_COI-5P_FJ620397	GBCL24385-15_Carabus_cancellatus_COI-5P_KP067551	CNRGA742-15_Clubiona_obesa_COI-5P	MFLII265-07_Coryphopterus_personatus_COI-5P_GU224396	CULIC271-11_Culicoides_shivasi_COI-5P_JX681732	GBCI3626-14_Cyanea_lamarckii_COI-5P_JX995360	LBCH5989-10_Digrammia_denticulata_COI-5P_HM868079	GBDP7933-09_Drosophila_melanogaster_COI-5P_GQ229519	GBPL1259-09_Echinococcus_canadensis_COI-5P_AB458676	GBCMA4502-13_Gammarus_balcanicus_COI-5P_JF965855	GBEH0759-06_Holothuria_fuscogilva_COI-5P_AY700763	GBML111-07_Mopalia_ferreirai_COI-5P_EF159656	ABBM393-05_Myotis_gomantongensis_COI-5P_HM541084	GBEH3808-13_Ophiura_ooplax_COI-5P_JQ967395	SSKJC3510-15_Philodromus_histrio_COI-5P	SMTPI7772-14_Phyllotreta_albionica_COI-5P_KR488216	GBMIN5458-12_Rhagada_cygna_COI-5P_JQ362665	BBCAN746-09_Xysticus_canadensis_COI-5P_GU683479
GAHAP1861-14_Amynthas_tappensis_COI-5P_AB542540	GBGCR843-15_Anolis_aeneus_COI-5P_KP676988	GBDP9269-10_Anopheles_vagus_COI-5P_GQ284809	FBCOB816-10_Atheta_volans_COI-5P_HQ954307	GBA2739-07_Balanus_glandula_COI-5P_AF234366	FBCOJ814-13_Bembidion_milleri_COI-5P_KM445892	GBCMD4540-09_Calcinus_laurentae_COI-5P_FJ620263	GBCL14969-13_Carabus_cancellatus_COI-5P_JQ689888	SSPEA638-15_Clubiona_obesa_COI-5P	LIDM614-07_Coryphopterus_personatus_COI-5P_JF769294	CULIC491-11_Culicoides_shivasi_COI-5P_JX681731	GBCI3625-14_Cyanea_lamarckii_COI-5P_JX995357	LOWCC336-05_Digrammia_denticulata_COI-5P_KT130125	GBDPD068-13_Drosophila_melanogaster_COI-5P_JQ686697	GBPL2479-13_Echinococcus_granulosus_COI-5P_AB688619	GBCMA4508-13_Gammarus_balcanicus_COI-5P_JF965849	GBEH0762-06_Holothuria_fuscogilva_COI-5P_AY700766	GBML369-07_Mopalia_ferreirai_COI-5P_EF201426	ABBM148-05_Myotis_annectans_COI-5P_HM541010	GBEH3780-13_Ophiura_ooplax_COI-5P_JQ967423	BBCNP2020-14_Philodromus_histrio_COI-5P_KP651039	GBCOC712-12_Phyllotreta_cruciferae_COI-5P_KM443987	GBMIN5457-12_Rhagada_cygna_COI-5P_JQ362666	SSJAD2340-13_Xysticus_canadensis_COI-5P_KM836924
GAHAP1751-14_Amynthas_tappensis_COI-5P_AB542546	GBGCR878-15_Anolis_aeneus_COI-5P_KP677023	GBDP9286-10_Anopheles_vagus_COI-5P_GQ284792	COLFC108-12_Atheta_malleus_COI-5P_KJ966111	GBA2964-08_Balanus_glandula_COI-5P_EU031538	FBCOJ813-13_Bembidion_milleri_COI-5P_KM447443	GBCMD4539-09_Calcinus_laurentae_COI-5P_FJ620264	FBCOA354-10_Carabus_cancellatus_COI-5P_HQ948269	CNSLP002-13_Clubiona_obesa_COI-5P_KM839880	LIDM1108-07_Coryphopterus_personatus_COI-5P_JF769292	CULIC258-11_Culicoides_immaculatus_COI-5P_JX681720	KHA561-14_Cyanea_capillata_COI-5P	LBCH5924-10_Digrammia_denticulata_COI-5P_HM868009	GBDP6422-09_Drosophila_melanogaster_COI-5P_EF531192	GBPL1382-13_Echinococcus_granulosus_COI-5P_AB491444	GBCMA4443-13_Gammarus_balcanicus_COI-5P_JF965914	GBEH0763-06_Holothuria_fuscogilva_COI-5P_AY700767	GBML113-07_Mopalia_ferreirai_COI-5P_EF159654	BM134-03_Myotis_annectans_COI-5P_HM541009	GBEH3785-13_Ophiura_ooplax_COI-5P_JQ967418	BBCNP2002-14_Philodromus_histrio_COI-5P_KP655051	CNRMG696-12_Phyllotreta_albionica_COI-5P_KM849473	GBMLG15314-13_Rhagada_dominica_COI-5P_KC703167	CNPAC645-13_Xysticus_canadensis_COI-5P_KM833331
GAHAP1750-14_Amynthas_tappensis_COI-5P_AB542545	GBGCR859-15_Anolis_aeneus_COI-5P_KP677004	GBDP9294-10_Anopheles_vagus_COI-5P_GQ284784	FBCOJ164-12_Atheta_malleus_COI-5P_KM450521	GBA2054-07_Balanus_glandula_COI-5P_AY795168	COLFF541-13_Bembidion_deletum_COI-5P_KJ964018	GBCMD4543-09_Calcinus_pulcher_COI-5P_FJ620260	COLFA054-10_Carabus_cancellatus_COI-5P_HM909075	RRSPI092-15_Clubiona_obesa_COI-5P_KT608437	BZLWC267-06_Coryphopterus_personatus_COI-5P_JQ840805	CULIC169-11_Culicoides_immaculatus_COI-5P_JX681721	KHA165-14_Cyanea_capillata_COI-5P	LBCH6715-10_Digrammia_denticulata_COI-5P_HM868852	GBDPD070-13_Drosophila_melanogaster_COI-5P_JQ686695	GBSP4324-12_Echinococcus_granulosus_COI-5P_FN646354	GBCMA4952-13_Gammarus_bosniacus_COI-5P_JX899355	GBEH0761-06_Holothuria_fuscogilva_COI-5P_AY700765	GBML227-07_Mopalia_spectabilis_COI-5P_EF201568	BM205-03_Myotis_annectans_COI-5P_HM541008	GBEH3828-13_Ophiura_ooplax_COI-5P_JQ967375	BBCNP3639-14_Philodromus_histrio_COI-5P_KP650965	CNWLE057-12_Phyllotreta_albionica_COI-5P_KM843130	GBMLG15366-13_Rhagada_bulgana_COI-5P_KC703115	BBCNP499-13_Xysticus_canadensis_COI-5P_KM827365
GAHAP1642-14_Amynthas_tappensis_COI-5P_AB542550	GBGCR847-15_Anolis_aeneus_COI-5P_KP676992	GBDP9290-10_Anopheles_vagus_COI-5P_GQ284788	COLFB572-12_Atheta_malleus_COI-5P_KJ961878	GBA9307-13_Balanus_glandula_COI-5P_HM029082	GBCL15033-13_Bembidion_deletum_COI-5P_JF895161	GBCMD4545-09_Calcinus_pulcher_COI-5P_FJ620258	GBCL14964-13_Carabus_cancellatus_COI-5P_JQ689893	PHOCT935-12_Clubiona_obesa_COI-5P_KP652111	BZLWA040-06_Coryphopterus_personatus_COI-5P_JQ840011	CULIC166-11_Culicoides_immaculatus_COI-5P_JX681724	KHA322-14_Cyanea_capillata_COI-5P	SSWLE5859-13_Digrammia_denticulata_COI-5P_KM552323	HIDNA054-14_Drosophila_melanogaster_COI-5P	GBPL1383-13_Echinococcus_granulosus_COI-5P_AB491443	GBCMA4485-13_Gammarus_bosniacus_COI-5P_JF965872	GBEH0765-06_Holothuria_fuscogilva_COI-5P_AY700769	GBML134-07_Mopalia_spectabilis_COI-5P_EF159633	GBMA4853-13_Myotis_annectans_COI-5P_JN847714	NZECA121-10_Ophiura_meridionalis_COI-5P_HM381131	BBCNP3643-14_Philodromus_histrio_COI-5P_KP657456	TTCFW1018-09_Phyllotreta_albionica_COI-5P_KR483768	GBMLG15351-13_Rhagada_bulgana_COI-5P_KC703130	BBCNP456-13_Xysticus_canadensis_COI-5P_KM834622
GAHAP1643-14_Amynthas_tappensis_COI-5P_AB542549	GBGCR867-15_Anolis_aeneus_COI-5P_KP677012	GBDP9270-10_Anopheles_vagus_COI-5P_GQ284808	COLFD912-12_Atheta_volans_COI-5P_KJ962439	GBA2195-07_Balanus_glandula_COI-5P_AY629920	FBCOA208-10_Bembidion_deletum_COI-5P_KM449610	GBCMD4425-09_Calcinus_pulcher_COI-5P_FJ620378	NEONU1867-13_Carabus_taedatus_COI-5P	SSROC4076-15_Clubiona_obesa_COI-5P	ANGBF8991-12_Coryphopterus_personatus_COI-5P_GQ367331	CULIC264-11_Culicoides_immaculatus_COI-5P_JX681719	KHA602-14_Cyanea_capillata_COI-5P	LBCG036-08_Digrammia_denticulata_COI-5P_HQ647701	ACLB002-06_Drosophila_melanogaster_COI-5P_HM102299	GBPL1349-10_Echinococcus_granulosus_COI-5P_AB522647	GBCMA4501-13_Gammarus_balcanicus_COI-5P_JF965856	GBEHH313-13_Holothuria_fuscogilva_COI-5P_GQ920774	GBML182-07_Mopalia_spectabilis_COI-5P_EF159585	BM213-03_Myotis_annatessae_COI-5P_HM541044	NZECA122-10_Ophiura_meridionalis_COI-5P_HM381132	BBCNP1980-14_Philodromus_histrio_COI-5P_KP650519	SSWLB1199-13_Phyllotreta_albionica_COI-5P_KM847890	GBMLG15362-13_Rhagada_bulgana_COI-5P_KC703119	SSJAF8890-13_Xysticus_canadensis_COI-5P_KM834425
GAHAP1612-14_Amynthas_tappensis_COI-5P_AB542542	GBGCR853-15_Anolis_aeneus_COI-5P_KP676998	GBDP9293-10_Anopheles_vagus_COI-5P_GQ284785	COLFF537-13_Atheta_malleus_COI-5P_KJ961990	GBA13325-13_Balanus_glandula_COI-5P_JN852229	FBCOD001-11_Bembidion_deletum_COI-5P_KM450975	GBCMD4544-09_Calcinus_pulcher_COI-5P_FJ620259	ARTYT161-12_Carabus_taedatus_COI-5P_KR481499	SMTPJ2609-14_Clubiona_obesa_COI-5P	ANGBF8906-12_Coryphopterus_personatus_COI-5P_GQ367330	CULIC267-11_Culicoides_immaculatus_COI-5P_JX681716	GBCI1781-13_Cyanea_capillata_COI-5P_JN700937	GWNS044-07_Digrammia_denticulata_COI-5P_HQ647694	GBDPD031-13_Drosophila_melanogaster_COI-5P_KC750827	GBPL1380-13_Echinococcus_granulosus_COI-5P_AB491446	GBCMA4507-13_Gammarus_balcanicus_COI-5P_JF965850	BCUH052-09_Holothuria_fuscogilva_COI-5P_EU848241	GBML1147-09_Mopalia_kennerleyi_COI-5P_EF159646	BM016-03_Myotis_annatessae_COI-5P_HM541075	NZECA124-10_Ophiura_meridionalis_COI-5P_HM381134	SSJAE9595-13_Philodromus_histrio_COI-5P_KM827207	MBIOB032-13_Phyllotreta_albionica_COI-5P_KR489938	GBMLG15350-13_Rhagada_bulgana_COI-5P_KC703131	BBCNP470-13_Xysticus_canadensis_COI-5P_KM834529
GAHAP1609-14_Amynthas_tappensis_COI-5P_AB542543	GBGCR854-15_Anolis_aeneus_COI-5P_KP676999	GBDP9272-10_Anopheles_vagus_COI-5P_GQ284806	FBCOO1020-13_Atheta_volans_COI-5P_KM445629	GBA13167-13_Balanus_glandula_COI-5P_JN852387	FBCOK494-13_Bembidion_dalmatinum_COI-5P_KM450003	GBCMD4541-09_Calcinus_pulcher_COI-5P_FJ620262	ARTYT162-12_Carabus_taedatus_COI-5P_KR483363	PHNGT832-13_Clubiona_obesa_COI-5P_KP646767	ANGBF8907-12_Coryphopterus_personatus_COI-5P_GQ367328	CULIC132-11_Culicoides_immaculatus_COI-5P_JX681709	KHA672-14_Cyanea_capillata_COI-5P	GWNR071-07_Digrammia_denticulata_COI-5P_HQ647696	ACLB003-06_Drosophila_melanogaster_COI-5P_HM102298	GBPL4452-15_Echinococcus_granulosus_COI-5P_KM576164	GBCMA4385-13_Gammarus_balcanicus_COI-5P_JF965972	BCUH056-09_Holothuria_fuscogilva_COI-5P_AY700232	GBML329-07_Mopalia_kennerleyi_COI-5P_EF201466	ABBM488-07_Myotis_annatessae_COI-5P_JF443982	NZECA084-10_Ophiura_irrorata_COI-5P_HQ967260	NGNAI216-13_Philodromus_histrio_COI-5P_KP654836	SSWLB5839-13_Phyllotreta_albionica_COI-5P_KM841719	GBMLG15364-13_Rhagada_cygna_COI-5P_KC703117	BBCNP460-13_Xysticus_canadensis_COI-5P_KM836735
GAHAP1610-14_Amynthas_tappensis_COI-5P_AB542544	EANAH782-12_Anolis_extremus_COI-5P	GBDP9333-10_Anopheles_vagus_COI-5P_GQ284745	FBCOK283-13_Atheta_malleus_COI-5P_KM450087	GBA2722-07_Balanus_glandula_COI-5P_AF234383	FBCOP083-13_Bembidion_dalmatinum_COI-5P_KM446119	MDECA708-10_Calcinus_pulcher_COI-5P	BBCCM199-10_Carabus_taedatus_COI-5P_JF887529	RRINV3346-15_Clubiona_obesa_COI-5P_Pending__4007	TOBA184-09_Coryphopterus_personatus_COI-5P_JQ842823	CULIC134-11_Culicoides_immaculatus_COI-5P_JX681707	KHA622-14_Cyanea_capillata_COI-5P	GWNS045-07_Digrammia_denticulata_COI-5P_HQ647693	RDATC070-06_Drosophila_melanogaster_COI-5P	GBPL0250-06_Echinococcus_granulosus_COI-5P_AY386207	GBCMA4522-13_Gammarus_balcanicus_COI-5P_JF965835	BCUH051-09_Holothuria_fuscogilva_COI-5P_EU848240	GBML152-07_Mopalia_kennerleyi_COI-5P_EF159615	ABBSI291-11_Myotis_montivagus_COI-5P	NZECA448-10_Ophiura_migrans_COI-5P	NGNAO1510-14_Philodromus_histrio_COI-5P_KP650641	SMTPB13738-13_Phyllotreta_albionica_COI-5P_KR486940	GBMLG15354-13_Rhagada_cygna_COI-5P_KC703127	BBCNP705-14_Xysticus_canadensis_COI-5P_KP655727
GAHAP1840-14_Amynthas_tappensis_COI-5P_AB542548	GBGCR876-15_Anolis_aeneus_COI-5P_KP677021	GBDP9319-10_Anopheles_vagus_COI-5P_GQ284759	GBCOE258-13_Atheta_oblita_COI-5P_KM445025	GBA9301-13_Balanus_glandula_COI-5P_HM029088	UAMIC2870-15_Bembidion_haruspex_COI-5P	GBCMD4546-09_Calcinus_pulcher_COI-5P_FJ620257	BBCCM607-10_Carabus_taedatus_COI-5P_JN290508	CNSLM003-13_Clubiona_obesa_COI-5P_KM830991	BZLWA072-06_Coryphopterus_personatus_COI-5P_JQ840010	CULIC135-11_Culicoides_immaculatus_COI-5P_JX681706	GBCI3557-14_Cyanea_capillata_COI-5P_JX995340	GWNR041-07_Digrammia_delectata_COI-5P_HQ647689	GBDP5899-09_Drosophila_melanogaster_COI-5P_FJ158924	GBPL1350-10_Echinococcus_granulosus_COI-5P_AB522646	GBCMA4520-13_Gammarus_balcanicus_COI-5P_JF965837	BCUH053-09_Holothuria_fuscogilva_COI-5P_EU848252	BCMOL044-11_Mopalia_kennerleyi_COI-5P_KF643972	SKMZM954-10_Myotis_montivagus_COI-5P	NZEC844-09_Ophiura_irrorata_COI-5P_GU670345	NGNAN3065-14_Philodromus_histrio_COI-5P_KP649766	SMTPB12818-13_Phyllotreta_albionica_COI-5P_KR482792	GBMLG15356-13_Rhagada_cygna_COI-5P_KC703125	BBCNP458-13_Xysticus_canadensis_COI-5P_KM835347
GAHAP1839-14_Amynthas_tappensis_COI-5P_AB542547	GBGCR929-15_Anolis_marsupialis_COI-5P_KP100427	GBDP9297-10_Anopheles_vagus_COI-5P_GQ284781	GBCOE243-13_Atheta_oblita_COI-5P_KM446772	GBA13055-13_Balanus_glandula_COI-5P_JN852501	UAMIC2923-15_Bembidion_haruspex_COI-5P	MDECA706-10_Calcinus_pulcher_COI-5P	BBCCM200-10_Carabus_taedatus_COI-5P_JF887530	RRINV1899-15_Clubiona_obesa_COI-5P_Pending__4007	LIDM1113-07_Coryphopterus_personatus_COI-5P_JF769293	CULIC984-11_Culicoides_immaculatus_COI-5P_JX681702	GBCI3567-14_Cyanea_capillata_COI-5P_JX995331	LBCH5235-10_Digrammia_delectata_COI-5P_HM867264	GBDP5922-09_Drosophila_melanogaster_COI-5P_FJ158901	GBPL4438-15_Echinococcus_granulosus_COI-5P_KM576178	GBCMA4953-13_Gammarus_balcanicus_COI-5P_JX899354	GBEH0760-06_Holothuria_fuscogilva_COI-5P_AY700764	GBML1206-09_Mopalia_kennerleyi_COI-5P_EF201457	ABBSI287-11_Myotis_montivagus_COI-5P	NZEC843-09_Ophiura_irrorata_COI-5P_GU670344	NGNAI214-13_Philodromus_histrio_COI-5P_KP649171	SMTPB10590-13_Phyllotreta_albionica_COI-5P_KR487604	GBMLG15352-13_Rhagada_cygna_COI-5P_KC703129	BBCNP059-13_Xysticus_canadensis_COI-5P_KM840148
GAHAP1623-14_Amynthas_yunoshimensis_COI-5P_AB542582	GBGCR931-15_Anolis_marsupialis_COI-5P_KP100429	GBDP9309-10_Anopheles_vagus_COI-5P_GQ284769	COLFD700-12_Atheta_hygrotopora_COI-5P_KJ964618	GBA13279-13_Balanus_glandula_COI-5P_JN852275	COLFC440-12_Bembidion_difficile_COI-5P_KJ962891	MDECA709-10_Calcinus_pulcher_COI-5P	SSBAF7818-13_Carabus_taedatus_COI-5P_KM843362	RRINV1850-15_Clubiona_obesa_COI-5P_Pending__4007	ANGBF8993-12_Coryphopterus_personatus_COI-5P_GQ367327	CULIC985-11_Culicoides_immaculatus_COI-5P_JX681701	GBCI3754-14_Cyanea_capillata_COI-5P_HF930525	LBCH7270-10_Digrammia_delectata_COI-5P_HM869455	GBDP2871-06_Drosophila_melanogaster_COI-5P_M57910	GBPL4468-15_Echinococcus_granulosus_COI-5P_KM576148	GBCMA4523-13_Gammarus_balcanicus_COI-5P_JF965834	BCUH064-09_Holothuria_nobilis_COI-5P_EU848246	GBML314-07_Mopalia_kennerleyi_COI-5P_EF201481	ABCMA549-06_Myotis_montivagus_COI-5P_HM541125	NZECA452-10_Ophiura_migrans_COI-5P	NGNAX5484-14_Philodromus_histrio_COI-5P_KP649819	SMTPB16376-13_Phyllotreta_albionica_COI-5P_KR484309	GBMLG15357-13_Rhagada_cygna_COI-5P_KC703124	BBCNP062-13_Xysticus_canadensis_COI-5P_KM826449
GAHAP1576-14_Amynthas_yunoshimensis_COI-5P_AB542584	GBGCR930-15_Anolis_marsupialis_COI-5P_KP100428	GBDP9279-10_Anopheles_vagus_COI-5P_GQ284799	GBCOF432-13_Atheta_hygrotopora_COI-5P_KM440419	GBA9510-13_Balanus_glandula_COI-5P_HM028879	COLFC809-12_Bembidion_difficile_COI-5P_KJ967023	GBCMD4542-09_Calcinus_pulcher_COI-5P_FJ620261	SSBAE3079-13_Carabus_taedatus_COI-5P_KM845517	CNSLC546-12_Clubiona_obesa_COI-5P_KM826003	TOBA182-09_Coryphopterus_personatus_COI-5P_JQ842824	CULIC983-11_Culicoides_immaculatus_COI-5P_JX681699	GBCI0426-06_Cyanea_capillata_COI-5P_AY902911	LBCH5890-10_Digrammia_delectata_COI-5P_HM867972	CYTC5404-12_Drosophila_melanogaster_COI-5P_JQ686693	GBPL1385-13_Echinococcus_granulosus_COI-5P_AB491441	GBCMA4382-13_Gammarus_balcanicus_COI-5P_JF965975	BCUH065-09_Holothuria_nobilis_COI-5P_AY700231	GBML316-07_Mopalia_kennerleyi_COI-5P_EF201479	ABCMA531-06_Myotis_montivagus_COI-5P_HM541123	NZECA442-10_Ophiura_migrans_COI-5P	NGNAI350-13_Philodromus_histrio_COI-5P_KP649242	CNGRM234-13_Phyllotreta_albionica_COI-5P_KM843369	GBMLG15358-13_Rhagada_cygna_COI-5P_KC703123	CNBAI530-13_Xysticus_canadensis_COI-5P_KM838111
GAHAP1575-14_Amynthas_yunoshimensis_COI-5P_AB542583	GBGCR909-15_Anolis_humilis_COI-5P_KP100430	GBDP9328-10_Anopheles_vagus_COI-5P_GQ284750	FBCOD671-11_Atheta_hygrotopora_COI-5P_KM444160	GBA4532-09_Balanus_glandula_COI-5P_AF234388	COLFC438-12_Bembidion_difficile_COI-5P_KJ967330	GBCMD4426-09_Calcinus_pulcher_COI-5P_FJ620377	ARTYT160-12_Carabus_taedatus_COI-5P_KR486260	CNSLD642-12_Clubiona_obesa_COI-5P_KM836424	TOBA183-09_Coryphopterus_personatus_COI-5P_JQ842822	CULIC113-11_Culicoides_immaculatus_COI-5P_JX681712	GBCI3755-14_Cyanea_capillata_COI-5P_HF930526	GWNR042-07_Digrammia_delectata_COI-5P_HQ647688	CYTC5528-12_Drosophila_melanogaster_COI-5P_U37541	GBPL4435-15_Echinococcus_granulosus_COI-5P_KM576181	GBCMA4494-13_Gammarus_balcanicus_COI-5P_JF965863	GBEH0194-06_Holothuria_nobilis_COI-5P_AY176775	AKMOL757-11_Mopalia_kennerleyi_COI-5P_KF643568	ABCMA487-06_Myotis_montivagus_COI-5P_HM541121	NZECA456-10_Ophiura_migrans_COI-5P	SSJAE9619-13_Philodromus_histrio_COI-5P_KM831018	SMTPB6296-13_Phyllotreta_albionica_COI-5P_KR485794	GBMLG15365-13_Rhagada_cygna_COI-5P_KC703116	SSJAC1476-13_Xysticus_canadensis_COI-5P_KM830605
GAHAP1571-14_Amynthas_yunoshimensis_COI-5P_AB542586	GBGCR910-15_Anolis_humilis_COI-5P_KP100431	GBDP9327-10_Anopheles_vagus_COI-5P_GQ284751	FBCON938-13_Atheta_hygrotopora_COI-5P_KM446317	GBA4308-09_Balanus_glandula_COI-5P_AY795262	COLFB818-12_Bembidion_difficile_COI-5P_KJ963628	GBCMD4490-09_Calcinus_obscurus_COI-5P_FJ620313	SSBAB2941-12_Carabus_taedatus_COI-5P_KM848099	CNSLD640-12_Clubiona_obesa_COI-5P_KM823987	LIDM1192-08_Coryphopterus_personatus_COI-5P_JF769291	CULIC543-11_Culicoides_immaculatus_COI-5P_JX681714	GBCI3617-14_Cyanea_capillata_COI-5P_JX995335	LALPA1095-11_Digrammia_delectata_COI-5P_KT135835	GBDP5043-08_Drosophila_melanogaster_COI-5P_EU493628	GBPL1376-13_Echinococcus_granulosus_COI-5P_AB491450	GBCMA4500-13_Gammarus_balcanicus_COI-5P_JF965857	GBEHH321-13_Holothuria_nobilis_COI-5P_GQ920766	GBML330-07_Mopalia_kennerleyi_COI-5P_EF201465	ABBM262-05_Myotis_montivagus_COI-5P_HM541115	NZECA451-10_Ophiura_migrans_COI-5P	SSJAE9598-13_Philodromus_histrio_COI-5P_KM837436	SMTPB6283-13_Phyllotreta_albionica_COI-5P_KR486242	GBMLG15363-13_Rhagada_cygna_COI-5P_KC703118	SSPAA8825-13_Xysticus_canadensis_COI-5P_KM837191
GAHAP1946-14_Amynthas_tappensis_COI-5P_AB542554	GBGCR912-15_Anolis_humilis_COI-5P_KP100433	GBDP9332-10_Anopheles_vagus_COI-5P_GQ284746	GBCOF482-13_Atheta_hygrotopora_COI-5P_KM447556	GBA9462-13_Balanus_glandula_COI-5P_HM028927	UAMIC3414-15_Bembidion_compressum_COI-5P	GBCMD4489-09_Calcinus_obscurus_COI-5P_FJ620314	SSBAB2945-12_Carabus_taedatus_COI-5P_KM845295	RRSPI093-15_Clubiona_obesa_COI-5P_KT611319	BZLWB067-06_Coryphopterus_personatus_COI-5P	CULIC133-11_Culicoides_immaculatus_COI-5P_JX681708	GBCI3566-14_Cyanea_capillata_COI-5P_JX995330	LBCH5233-10_Digrammia_delectata_COI-5P_HM867262	RDATC073-06_Drosophila_melanogaster_COI-5P	GBPL1370-13_Echinococcus_granulosus_COI-5P_AB491456	GBCMA5461-13_Gammarus_solidus_COI-5P_JX899299	GBEHH322-13_Holothuria_nobilis_COI-5P_GQ920765	GBML132-07_Mopalia_kennerleyi_COI-5P_EF159635	ABCMA459-06_Myotis_montivagus_COI-5P_HM541120	NZECA082-10_Ophiura_irrorata_COI-5P_HQ967258	BBCAN241-09_Philodromus_histrio_COI-5P_GU683180	GBCOD128-13_Phyllotreta_cruciferae_COI-5P_KM441119	GBMLG15336-13_Rhagada_cygna_COI-5P_KC703145	SSJAD5311-13_Xysticus_canadensis_COI-5P_KM827691
GAHAP1947-14_Amynthas_tappensis_COI-5P_AB542555	GBGCR911-15_Anolis_humilis_COI-5P_KP100432	GBDP9312-10_Anopheles_vagus_COI-5P_GQ284766	FBCOP748-13_Atheta_hygrotopora_COI-5P_KM442008	GBA4325-09_Balanus_glandula_COI-5P_AY795189	UAMIC3417-15_Bembidion_compressum_COI-5P	GBCMD4488-09_Calcinus_californiensis_COI-5P_FJ620315	SSBAB2942-12_Carabus_taedatus_COI-5P_KM848566	ARONT469-10_Clubiona_obesa_COI-5P_HM880621	LIDM613-07_Coryphopterus_personatus_COI-5P_JF769298	CULIC111-11_Culicoides_immaculatus_COI-5P_JX681703	KHA451-14_Cyanea_capillata_COI-5P	LBCH5904-10_Digrammia_delectata_COI-5P_HM867987	GBDP5962-09_Drosophila_melanogaster_COI-5P_FJ158861	GBPL4444-15_Echinococcus_granulosus_COI-5P_KM576172	GBCMA5467-13_Gammarus_solidus_COI-5P_JX899293	GBEH0195-06_Holothuria_nobilis_COI-5P_AY176776	AKMOL217-11_Mopalia_kennerleyi_COI-5P_KF643869	BM235-03_Myotis_montivagus_COI-5P_HM541117	NZECA457-10_Ophiura_migrans_COI-5P	BBCAN242-09_Philodromus_histrio_COI-5P_GU683177	SMTPB16252-13_Phyllotreta_albionica_COI-5P_KR480579	GBMLG15337-13_Rhagada_cygna_COI-5P_KC703144	BBCNP2623-14_Xysticus_canadensis_COI-5P_KP656364
GAHAP1671-14_Amynthas_purpuratus_COI-5P_AB542525	GBGCR991-15_Anolis_zeus_COI-5P_KP100435	GBDP9275-10_Anopheles_vagus_COI-5P_GQ284803	COLFD701-12_Atheta_hygrotopora_COI-5P_KJ964802	GBA9348-13_Balanus_glandula_COI-5P_HM029041	UAMIC3409-15_Bembidion_compressum_COI-5P	GBCMD4487-09_Calcinus_californiensis_COI-5P_FJ620316	SSBAB1424-12_Carabus_taedatus_COI-5P_KM841547	ARONW231-11_Clubiona_obesa_COI-5P_KP655698	ANGBF8992-12_Coryphopterus_personatus_COI-5P_GQ367329	CULIC151-11_Culicoides_immaculatus_COI-5P_JX681704	KHA444-14_Cyanea_capillata_COI-5P	LBCG1087-09_Digrammia_californiaria_COI-5P_HQ647640	GBDP5960-09_Drosophila_melanogaster_COI-5P_FJ158863	GBPL1970-13_Echinococcus_granulosus_COI-5P_AB650532	GBCMA5494-13_Gammarus_salemaai_COI-5P_JX899266	GBEH0447-06_Holothuria_whitmaei_COI-5P_AY177028	AKMOL567-11_Mopalia_kennerleyi_COI-5P_KF644083	BM126-03_Myotis_montivagus_COI-5P_HM541118	NZECA447-10_Ophiura_migrans_COI-5P	CNGCB007-15_Philodromus_mysticus_COI-5P	MBIOD1080-13_Phyllotreta_albionica_COI-5P_KR488103	GBMIN5455-12_Rhagada_crystalla_COI-5P_JQ362656	BBCNP474-13_Xysticus_canadensis_COI-5P_KM836084
GAHAP1670-14_Amynthas_purpuratus_COI-5P_AB542524	GBGCR992-15_Anolis_zeus_COI-5P_KP100436	GBDP9287-10_Anopheles_vagus_COI-5P_GQ284791	GBCOF481-13_Atheta_hygrotopora_COI-5P_KM447938	GBA9349-13_Balanus_glandula_COI-5P_HM029040	INRMA1443-14_Bembidion_farrarae_COI-5P	GBCMD4431-09_Calcinus_tibicen_COI-5P_FJ620372	SSBAB1423-12_Carabus_taedatus_COI-5P_KM841492	CNROA485-13_Clubiona_obesa_COI-5P_KP651770	LIDM671-07_Coryphopterus_personatus_COI-5P_JF769295	CULIC112-11_Culicoides_immaculatus_COI-5P_JX681713	KHA197-14_Cyanea_capillata_COI-5P	GWNS048-07_Digrammia_californiaria_COI-5P_HQ647637	GBDP6102-09_Drosophila_melanogaster_COI-5P_EF153516	GBPL4425-15_Echinococcus_granulosus_COI-5P_KM576191	GBCMA5491-13_Gammarus_salemaai_COI-5P_JX899269	GBEH0464-06_Holothuria_whitmaei_COI-5P_AY177045	GBML1204-09_Mopalia_kennerleyi_COI-5P_EF201473	BM207-03_Myotis_montivagus_COI-5P_HM541116	NZECA450-10_Ophiura_migrans_COI-5P	ARBCM159-13_Philodromus_mysticus_COI-5P_KP651821	SSWLB296-13_Phyllotreta_albionica_COI-5P_KM849442	GBMIN5456-12_Rhagada_crystalla_COI-5P_JQ362657	BBCNP454-13_Xysticus_canadensis_COI-5P_KM835692
GAHAP1889-14_Amynthas_purpuratus_COI-5P_AB542521	GBGC12101-13_Anolis_cupreus_COI-5P_JN112782	GBDP9338-10_Anopheles_vagus_COI-5P_GQ284740	GBCOF458-13_Atheta_hygrotopora_COI-5P_KM449715	GBA13089-13_Balanus_glandula_COI-5P_JN852467	INRMA1444-14_Bembidion_farrarae_COI-5P	GBCMD4485-09_Calcinus_tibicen_COI-5P_FJ620318	SSBAE3716-13_Carabus_taedatus_COI-5P_KM847923	CNGBC1992-13_Clubiona_obesa_COI-5P_KP646093	ANGBF8994-12_Coryphopterus_personatus_COI-5P_GQ367325	CULIC492-11_Culicoides_immaculatus_COI-5P_JX681715	KHA554-14_Cyanea_capillata_COI-5P	LBCH5231-10_Digrammia_ordinata_COI-5P_HM867260	GBDP0703-06_Drosophila_melanogaster_COI-5P_AJ400907	GBPL0003-06_Echinococcus_granulosus_COI-5P_AB033407	GBCMA5492-13_Gammarus_salemaai_COI-5P_JX899268	GBEH0451-06_Holothuria_whitmaei_COI-5P_AY177032	GBML317-07_Mopalia_kennerleyi_COI-5P_EF201478	ABCMA519-06_Myotis_montivagus_COI-5P_HM541122	NZECA443-10_Ophiura_migrans_COI-5P	SPICA1143-10_Philodromus_mysticus_COI-5P_JF884701	MBIOE1737-13_Phyllotreta_albionica_COI-5P_KR486058	GBMLG15320-13_Rhagada_sheaei_COI-5P_KC703161	SSJAF2861-13_Xysticus_canadensis_COI-5P_KM827034
GAHAP1890-14_Amynthas_purpuratus_COI-5P_AB542522	GBGCR889-15_Anolis_cupreus_COI-5P_KP100437	GBDP9336-10_Anopheles_vagus_COI-5P_GQ284742	COLFB299-12_Atheta_hygrotopora_COI-5P_KJ962468	GBA3255-08_Balanus_glandula_COI-5P_EU004380	GBMIN14386-13_Bembidion_farrarae_COI-5P_JN171033	GBCMD4484-09_Calcinus_tibicen_COI-5P_FJ620319	SSJAD2995-13_Carabus_taedatus_COI-5P_KM841634	CNTII020-15_Clubiona_obesa_COI-5P	BZLWB100-06_Coryphopterus_personatus_COI-5P_JQ840465	CULIC114-11_Culicoides_immaculatus_COI-5P_JX681711	GBCI3568-14_Cyanea_capillata_COI-5P_JX995332	GWNC067-07_Digrammia_ordinata_COI-5P_HQ647729	GBDPD242-14_Drosophila_melanogaster_COI-5P_KJ463787	GBPL1390-13_Echinococcus_granulosus_COI-5P_AB491436	GBCMA5490-13_Gammarus_salemaai_COI-5P_JX899270	GBEH0212-06_Holothuria_whitmaei_COI-5P_AY176793	GBML1203-09_Mopalia_kennerleyi_COI-5P_EF201474	SKBPA115-07_Myotis_dasycneme_COI-5P_JF442930	NZECA445-10_Ophiura_migrans_COI-5P	CNWBA002-13_Philodromus_mysticus_COI-5P_KM840389	FBCOB185-10_Phyllotreta_cruciferae_COI-5P_HQ953847	GBMLG15321-13_Rhagada_sheaei_COI-5P_KC703160	BBCNP060-13_Xysticus_canadensis_COI-5P_KM838604
GAHAP1891-14_Amynthas_purpuratus_COI-5P_AB542523	GBGCR980-15_Anolis_subocularis_COI-5P_KP231794	GBDP9314-10_Anopheles_vagus_COI-5P_GQ284764	GBCOE241-13_Atheta_pittionii_COI-5P_KM444722	GBA13673-13_Balanus_glandula_COI-5P_JN851879	BBCCN359-10_Bembidion_farrarae_COI-5P_JF888009	GBCMD4430-09_Calcinus_explorator_COI-5P_FJ620373	SSBAE3715-13_Carabus_taedatus_COI-5P_KM842451	CNTII021-15_Clubiona_obesa_COI-5P	LIDM1047-07_Coryphopterus_tortugae_COI-5P_JF769328	CULIC997-11_Culicoides_immaculatus_COI-5P_JX681700	GBCI3561-14_Cyanea_capillata_COI-5P_JX995342	GWNC348-07_Digrammia_ordinata_COI-5P_HQ647728	GBDPD240-14_Drosophila_melanogaster_COI-5P_KJ463780	GBPL4441-15_Echinococcus_granulosus_COI-5P_KM576175	GBCMA4493-13_Gammarus_balcanicus_COI-5P_JF965864	GBEH0298-06_Holothuria_whitmaei_COI-5P_AY176879	GBML153-07_Mopalia_kennerleyi_COI-5P_EF159614	SKBPA121-07_Myotis_dasycneme_COI-5P_JF442933	NZECA453-10_Ophiura_migrans_COI-5P	CNBAI524-13_Philodromus_mysticus_COI-5P_KM831778	GBCOU1981-13_Phyllotreta_exclamationis_COI-5P_KM447129	GBMLG15361-13_Rhagada_sheaei_COI-5P_KC703120	RBCH020-04_Xysticus_canadensis_COI-5P_DQ127516
GBAN1659-07_Amynthas_hupeiensis_COI-5P_EF077543	GBGCR979-15_Anolis_subocularis_COI-5P_KP231782	GBDP9344-10_Anopheles_vagus_COI-5P_GQ284734	GBCOE242-13_Atheta_pittionii_COI-5P_KM442203	GBA13323-13_Balanus_glandula_COI-5P_JN852231	INRMA1480-14_Bembidion_planiusculum_COI-5P	GBCMD4483-09_Calcinus_explorator_COI-5P_FJ620320	SSBAB2944-12_Carabus_taedatus_COI-5P_KM841832	CNGBK191-14_Clubiona_obesa_COI-5P_KP649932	LIDM1080-07_Coryphopterus_tortugae_COI-5P_JF769314	CULIC168-11_Culicoides_immaculatus_COI-5P_JX681722	GBCI3562-14_Cyanea_capillata_COI-5P_JX995343	LBCH5230-10_Digrammia_ordinata_COI-5P_HM867258	GBDPD243-14_Drosophila_melanogaster_COI-5P_KJ463788	GBPL4428-15_Echinococcus_granulosus_COI-5P_KM576188	GBCMA5552-13_Gammarus_lychnidensis_COI-5P_JX899208	GBEH0199-06_Holothuria_whitmaei_COI-5P_AY176780	GBML135-07_Mopalia_kennerleyi_COI-5P_EF159632	SKBPA359-07_Myotis_dasycneme_COI-5P_JF442935	NZECA446-10_Ophiura_migrans_COI-5P	SSJAB1011-13_Philodromus_mysticus_COI-5P_KM839782	FBCOE1323-12_Phyllotreta_exclamationis_COI-5P_KM439681	GBMIN5463-12_Rhagada_dringi_COI-5P_JQ362674	BBCNP058-13_Xysticus_canadensis_COI-5P_KM839153
GBAN1658-07_Amynthas_hupeiensis_COI-5P_EF077544	GBGCR978-15_Anolis_subocularis_COI-5P_KP231779	GBDP9329-10_Anopheles_vagus_COI-5P_GQ284749	GBCOE245-13_Atheta_pittionii_COI-5P_KM446321	GBA2287-07_Balanus_glandula_COI-5P_AY629828	INRMA1481-14_Bembidion_planiusculum_COI-5P	GBCMD4558-09_Calcinus_dapsiles_COI-5P_FJ620245	SSJAD2999-13_Carabus_taedatus_COI-5P_KM841676	SMTPB15350-13_Clubiona_obesa_COI-5P_KP652966	LIDM1044-07_Coryphopterus_tortugae_COI-5P_JF769329	NGAAF427-14_Culicoides_sonorensis_COI-5P_KR679164	GBCI3569-14_Cyanea_capillata_COI-5P_JX995333	LBCH5226-10_Digrammia_ordinata_COI-5P_HM867254	HIDNA060-14_Drosophila_melanogaster_COI-5P	GBPL1396-13_Echinococcus_granulosus_COI-5P_AB491430	GBCMA5509-13_Gammarus_parechiniformis_COI-5P_JX899251	GBEH0222-06_Holothuria_whitmaei_COI-5P_AY176803	GBML327-07_Mopalia_kennerleyi_COI-5P_EF201468	SKBPA122-07_Myotis_dasycneme_COI-5P_JF442934	NZECA083-10_Ophiura_irrorata_COI-5P_HQ967259	SPICA1811-11_Philodromus_alascensis_COI-5P_JN309610	GBCOU1982-13_Phyllotreta_exclamationis_COI-5P_KM440355	GBMIN5464-12_Rhagada_dringi_COI-5P_JQ362673	KKCHE123-06_Xysticus_canadensis_COI-5P_KF368996
GBAN1660-07_Amynthas_hupeiensis_COI-5P_EF077542	GBGCR977-15_Anolis_subocularis_COI-5P_KP231778	GBDP9322-10_Anopheles_vagus_COI-5P_GQ284756	FBCON390-13_Atheta_pittionii_COI-5P_KM441432	GBA13388-13_Balanus_glandula_COI-5P_JN852166	UAMIC3408-15_Bembidion_kuprianovii_COI-5P	GBCMD4460-09_Calcinus_dapsiles_COI-5P_FJ620343	GBMIN40311-13_Carabus_taedatus_COI-5P_GQ502314	CNROM1182-13_Clubiona_obesa_COI-5P_KP655329	LIDM1055-07_Coryphopterus_tortugae_COI-5P_JF769345	NGAAE509-14_Culicoides_sonorensis_COI-5P_KR685552	GBCI3560-14_Cyanea_capillata_COI-5P_JX995341	LBCH5322-10_Digrammia_ordinata_COI-5P_HM867359	GBDPD241-14_Drosophila_melanogaster_COI-5P_KJ463783	GBPL2503-13_Echinococcus_granulosus_COI-5P_AB688595	GBCMA5549-13_Gammarus_lychnidensis_COI-5P_JX899211	GBEH0374-06_Holothuria_whitmaei_COI-5P_AY176955	GBML120-07_Mopalia_kennerleyi_COI-5P_EF159647	ABBWP024-06_Myotis_dasycneme_COI-5P	NZECA158-10_Ophiura_irrorata_COI-5P_HM381153	SPICA372-10_Philodromus_alascensis_COI-5P_JF885567	COLFD627-12_Phyllotreta_ochripes_COI-5P_KJ963416	GBMIN5484-12_Rhagada_radleyi_COI-5P_JQ362687	SSJAF7986-13_Xysticus_canadensis_COI-5P_KM827551
GBAN1654-07_Amynthas_diffringens_COI-5P_EF077548	GBGCR914-15_Anolis_immaculogularis_COI-5P_KP231802	GBDP9267-10_Anopheles_vagus_COI-5P_GQ284811	COLFB680-12_Atheta_debilis_COI-5P	GBA2691-07_Balanus_glandula_COI-5P_AF234418	GBMIN14375-13_Bembidion_kuprianovii_COI-5P_JN171055	GBCMD4549-09_Calcinus_argus_COI-5P_FJ620254	GBMIN40283-13_Carabus_taedatus_COI-5P_GQ502311	BBCAN810-09_Clubiona_obesa_COI-5P_GU683010	BZLWD571-08_Coryphopterus_tortugae_COI-5P	NGAAD616-14_Culicoides_sonorensis_COI-5P_KR691424	GBCI3570-14_Cyanea_capillata_COI-5P_JX995334	LBCH5323-10_Digrammia_ordinata_COI-5P_HM867360	GBDP18315-15_Drosophila_melanogaster_COI-5P_KM244693	GBPL2504-13_Echinococcus_granulosus_COI-5P_AB688594	GBCMA5538-13_Gammarus_ochridensis_COI-5P_JX899222	BCUH068-09_Holothuria_whitmaei_COI-5P_EU848290	GBML332-07_Mopalia_kennerleyi_COI-5P_EF201463	SKBPA114-07_Myotis_dasycneme_COI-5P_JF442929	NZECA161-10_Ophiura_irrorata_COI-5P_HM381155	SPICA211-10_Philodromus_alascensis_COI-5P_JF885403	GBCOC678-12_Phyllotreta_ochripes_COI-5P_KM445775	GBMIN5485-12_Rhagada_radleyi_COI-5P_JQ362685	SSJAC956-13_Xysticus_canadensis_COI-5P_KM829591
GBAN1653-07_Amynthas_diffringens_COI-5P_EF077549	GBGCR913-15_Anolis_immaculogularis_COI-5P_KP231801	GBDP9303-10_Anopheles_vagus_COI-5P_GQ284775	COLFB653-12_Atheta_debilis_COI-5P_KJ962560	GBA13419-13_Balanus_glandula_COI-5P_JN852135	COLFF083-13_Bembidion_prasinum_COI-5P_KJ962594	GBCMD4462-09_Calcinus_argus_COI-5P_FJ620341	SSBAE3658-13_Carabus_taedatus_COI-5P_KM842582	HPPPJ682-13_Clubiona_obesa_COI-5P_KP652364	TOBA131-09_Coryphopterus_tortugae_COI-5P_JQ842827	NGAAD660-14_Culicoides_sonorensis_COI-5P_KR694776	GBCI5377-15_Cyanea_capillata_COI-5P_KM281977	LBCH5225-10_Digrammia_ordinata_COI-5P_HM867253	GBDP6088-09_Drosophila_melanogaster_COI-5P_EF153530	GBPL1398-13_Echinococcus_granulosus_COI-5P_AB491428	GBCMA4430-13_Gammarus_ochridensis_COI-5P_JF965927	BCUH067-09_Holothuria_whitmaei_COI-5P_EU848242	GBML151-07_Mopalia_kennerleyi_COI-5P_EF159616	SKBPA569-08_Myotis_dasycneme_COI-5P_JF442936	NZECA160-10_Ophiura_irrorata_COI-5P_HM381154	SPICA198-10_Philodromus_alascensis_COI-5P_JF885390	GBCOU3469-13_Phyllotreta_ochripes_COI-5P_KM448070	GBMIN5450-12_Rhagada_convicta_COI-5P_JQ362691	CNPAK025-13_Xysticus_canadensis_COI-5P_KM829508
GAHAP1467-14_Amynthas_corticis_COI-5P_KF205447	GBGCR915-15_Anolis_immaculogularis_COI-5P_KP231804	GBDP9298-10_Anopheles_vagus_COI-5P_GQ284780	COLFA352-12_Atheta_britteni_COI-5P_KJ961966	GBA2010-07_Balanus_glandula_COI-5P_AY795212	COLFD293-12_Bembidion_prasinum_COI-5P_KJ963729	GBCMD4463-09_Calcinus_argus_COI-5P_FJ620340	FBCOC801-10_Carabus_convexus_COI-5P_JF889806	SSPEA633-15_Clubiona_obesa_COI-5P	ANGBF8919-12_Coryphopterus_tortugae_COI-5P_GQ367475	NGNAK126-13_Culicoides_sonorensis_COI-5P_KR680744	GBCI5378-15_Cyanea_capillata_COI-5P_KM281978	GWNC070-07_Digrammia_curvata_COI-5P_HQ647641	GBDPD079-14_Drosophila_melanogaster_COI-5P_KM207101	GBPL4418-15_Echinococcus_granulosus_COI-5P_KM576198	GBCMA5511-13_Gammarus_parechiniformis_COI-5P_JX899249	BCUH069-09_Holothuria_whitmaei_COI-5P_EU848245	BCMOL296-12_Mopalia_kennerleyi_COI-5P_KF644260	SKBPA581-10_Myotis_ikonnikovi_COI-5P_HQ974651	NZECA115-10_Ophiura_figurata_COI-5P_HM381125	SPICA199-10_Philodromus_alascensis_COI-5P_JF885391	GBCOD434-13_Phyllotreta_ochripes_COI-5P_KM442160	GBMIN5444-12_Rhagada_convicta_COI-5P_JQ362692	SSJAC175-13_Xysticus_canadensis_COI-5P_KM831438
GAHAP2350-14_Amynthas_corticis_COI-5P_JX535189	GBGCR916-15_Anolis_immaculogularis_COI-5P_KP231805	GBDP9260-10_Anopheles_vagus_COI-5P_GQ284818	COLFC257-12_Atheta_britteni_COI-5P_KJ965125	GBA3244-08_Balanus_glandula_COI-5P_EU004391	FBCOD023-11_Bembidion_prasinum_COI-5P_KM444184	GBCMD4424-09_Calcinus_argus_COI-5P_FJ620379	GBCL24390-15_Carabus_convexus_COI-5P_KP067552	SSPEA637-15_Clubiona_obesa_COI-5P	TOBA153-09_Coryphopterus_tortugae_COI-5P_JQ842825	NGAAA946-14_Culicoides_sonorensis_COI-5P_KR688857	GBCI5364-15_Cyanea_capillata_COI-5P_KM983293	NGNAY2804-14_Digrammia_curvata_COI-5P_KT129249	GBDPD059-13_Drosophila_melanogaster_COI-5P_JX266580	GBPL4469-15_Echinococcus_granulosus_COI-5P_KM576147	GBCMA5499-13_Gammarus_parechiniformis_COI-5P_JX899261	GBEH0324-06_Holothuria_whitmaei_COI-5P_AY176905	GBML1205-09_Mopalia_kennerleyi_COI-5P_EF201458	SKBPA103-07_Myotis_ikonnikovi_COI-5P_JF442998	NZECA114-10_Ophiura_figurata_COI-5P_HM381124	SPICA335-10_Philodromus_alascensis_COI-5P_JF885532	FBCOA701-10_Phyllotreta_ochripes_COI-5P_HQ953543	GBMIN5451-12_Rhagada_convicta_COI-5P_JQ362689	SSJAA827-13_Xysticus_canadensis_COI-5P_KM831070
GAHAP2552-15_Amynthas_corticis_COI-5P_KP030698	GBGCR884-15_Anolis_boulengerianus_COI-5P_KP231853	GBDP9323-10_Anopheles_vagus_COI-5P_GQ284755	COLFB319-12_Atheta_britteni_COI-5P_KJ966851	GBA3230-08_Balanus_glandula_COI-5P_EU004405	FBCOC131-10_Bembidion_prasinum_COI-5P_HQ954558	GBCMD4461-09_Calcinus_argus_COI-5P_FJ620342	GBCL24391-15_Carabus_convexus_COI-5P_KP067553	HPPPJ685-13_Clubiona_obesa_COI-5P_KP656945	TOBA322-09_Coryphopterus_tortugae_COI-5P_JQ842829	NGAAA506-14_Culicoides_sonorensis_COI-5P_KR678501	GBCI5372-15_Cyanea_capillata_COI-5P_KM281972	NGNAN864-14_Digrammia_curvata_COI-5P_KT145753	BBDEE689-10_Drosophila_melanogaster_COI-5P_HQ551913	GBPL4460-15_Echinococcus_granulosus_COI-5P_KM576156	GBCMA4428-13_Gammarus_parechiniformis_COI-5P_JF965929	GBEH0507-06_Holothuria_whitmaei_COI-5P_AY177088	GBML328-07_Mopalia_kennerleyi_COI-5P_EF201467	ABCMA199-06_Myotis_ikonnikovi_COI-5P_JF442990	NZECA382-10_Ophiura_lenticularis_COI-5P	SPICA1507-10_Philodromus_alascensis_COI-5P_JF885085	COLFD943-12_Phyllotreta_armoraciae_COI-5P_KJ962496	GBMIN5445-12_Rhagada_convicta_COI-5P_JQ362690	BBCNP3214-14_Xysticus_canadensis_COI-5P_KP655574
GBAN0701-06_Amynthas_corticis_COI-5P_DQ224190	GBGCR886-15_Anolis_boulengerianus_COI-5P_KP231856	GBDP9334-10_Anopheles_vagus_COI-5P_GQ284744	COLFF798-13_Atheta_britteni_COI-5P_KJ961778	GBA2956-08_Balanus_glandula_COI-5P_EU031548	COLFC050-12_Bembidion_virens_COI-5P_KJ965025	GBCMD4423-09_Calcinus_argus_COI-5P_FJ620380	GBCL24389-15_Carabus_convexus_COI-5P_KP067546	BBCAN135-09_Clubiona_obesa_COI-5P_GU683247	BZLWD596-08_Coryphopterus_tortugae_COI-5P	NGAAF349-14_Culicoides_sonorensis_COI-5P_KR689397	GBCI5373-15_Cyanea_capillata_COI-5P_KM281973	LOWCC319-05_Digrammia_curvata_COI-5P_KT140877	GBMIN26568-13_Drosophila_melanogaster_COI-5P_JQ350715	GBPL1409-13_Echinococcus_granulosus_COI-5P_AB491417	GBCMA5497-13_Gammarus_parechiniformis_COI-5P_JX899263	GBEH0275-06_Holothuria_whitmaei_COI-5P_AY176856	GBML318-07_Mopalia_kennerleyi_COI-5P_EF201477	CYTC8524-15_Myotis_ikonnikovi_COI-5P_NC_022698	NZECA116-10_Ophiura_integra_COI-5P_HM381126	SSBAD5967-13_Philodromus_alascensis_COI-5P_KM831507	GBCOF860-13_Phyllotreta_armoraciae_COI-5P_KM450652	GBMGP2401-15_Rhagada_convicta_COI-5P_KM405443	SSJAC958-13_Xysticus_canadensis_COI-5P_KM830837
GAHAP398-13_Amynthas_corticis_COI-5P_JX290432	GBGCR882-15_Anolis_boulengerianus_COI-5P_KP231799	GBDP9335-10_Anopheles_vagus_COI-5P_GQ284743	COLFF800-13_Atheta_britteni_COI-5P_KJ966884	GBA2317-07_Balanus_glandula_COI-5P_AY629798	COLFC303-12_Bembidion_virens_COI-5P_KJ966274	GBCMD4550-09_Calcinus_argus_COI-5P_FJ620253	MZCHU124-07_Carabus_chamissonis_COI-5P_KJ203335	JSARA043-11_Clubiona_obesa_COI-5P_KP656363	BZLWD539-08_Coryphopterus_tortugae_COI-5P	NGAAE438-14_Culicoides_sonorensis_COI-5P_KR697078	GBCI5390-15_Cyanea_capillata_COI-5P_KM281995	LOWC706-05_Digrammia_curvata_COI-5P_KT132700	GBDP5869-09_Drosophila_melanogaster_COI-5P_FJ158954	GBPL4424-15_Echinococcus_granulosus_COI-5P_KM576192	GBCMA5496-13_Gammarus_parechiniformis_COI-5P_JX899264	GBEH0533-06_Holothuria_whitmaei_COI-5P_AY177114	AKMOL540-11_Mopalia_kennerleyi_COI-5P_KF643699	SKBPA145-07_Myotis_ikonnikovi_COI-5P_JF442999	NZECA120-10_Ophiura_integra_COI-5P_HM381130	SPICA1810-11_Philodromus_alascensis_COI-5P_JN309609	COLFE262-12_Phyllotreta_armoraciae_COI-5P_KJ962253	GBMGP2402-15_Rhagada_convicta_COI-5P_KM405444	SPICA1362-10_Xysticus_canadensis_COI-5P_JF884932
GAHAP390-13_Amynthas_corticis_COI-5P_JX290440	GBGCR883-15_Anolis_boulengerianus_COI-5P_KP231800	GBDP9313-10_Anopheles_vagus_COI-5P_GQ284765	SSJAD1612-13_Atheta_pinegensis_COI-5P_KM850676	GBA2703-07_Balanus_glandula_COI-5P_AF234402	COLFC301-12_Bembidion_virens_COI-5P_KJ962632	GBCMD4551-09_Calcinus_argus_COI-5P_FJ620252	DSCOL362-07_Carabus_chamissonis_COI-5P_KJ203902	CNGBC1990-13_Clubiona_obesa_COI-5P_KP652804	BZLWD554-08_Coryphopterus_tortugae_COI-5P	NGAAC1467-14_Culicoides_sonorensis_COI-5P_KR681888	GBCI5382-15_Cyanea_capillata_COI-5P_KM281982	LOWC691-05_Digrammia_curvata_COI-5P_KT143253	GBDP1220-06_Drosophila_melanogaster_COI-5P_AY383542	GBPL4450-15_Echinococcus_granulosus_COI-5P_KM576166	GBCMA5420-13_Gammarus_stankokaramani_COI-5P_JX899340	GBEH0524-06_Holothuria_whitmaei_COI-5P_AY177105	BCMOL166-11_Mopalia_kennerleyi_COI-5P_KF643614	SKBPA580-10_Myotis_ikonnikovi_COI-5P_HQ974650	NZECA119-10_Ophiura_integra_COI-5P_HM381129	SPICA1882-11_Philodromus_alascensis_COI-5P_JN309678	GBCOD330-13_Phyllotreta_consobrina_COI-5P_KM442196	GBMGP2404-15_Rhagada_convicta_COI-5P_KM405446	BBCNP3351-14_Xysticus_canadensis_COI-5P_KP655480
GAHAP1604-14_Amynthas_corticis_COI-5P_AB542464	GBGCR885-15_Anolis_boulengerianus_COI-5P_KP231855	GBDP9300-10_Anopheles_vagus_COI-5P_GQ284778	COLFE1254-13_Atheta_pinegensis_COI-5P_KJ963718	GBA9561-13_Balanus_glandula_COI-5P_HM028828	COLFC051-12_Bembidion_hastii_COI-5P_KJ962453	MDECA685-10_Calcinus_anani_COI-5P	SSPAA9914-13_Carabus_chamissonis_COI-5P_KM842691	CNGBC1989-13_Clubiona_obesa_COI-5P_KP654719	ANGBF8899-12_Coryphopterus_tortugae_COI-5P_GQ367344	NGAAF436-14_Culicoides_sonorensis_COI-5P_KR683671	GBCI5381-15_Cyanea_capillata_COI-5P_KM281981	LBCH5382-10_Digrammia_curvata_COI-5P_HM867425	GBDP6091-09_Drosophila_melanogaster_COI-5P_EF153527	GBPL4439-15_Echinococcus_granulosus_COI-5P_KM576177	GBCMA5442-13_Gammarus_stankokaramani_COI-5P_JX899318	GBEH0218-06_Holothuria_whitmaei_COI-5P_AY176799	BCMOL288-12_Mopalia_kennerleyi_COI-5P_KF644054	SKBPA549-08_Myotis_ikonnikovi_COI-5P_JF443002	NZECA381-10_Ophiura_lenticularis_COI-5P	SSBAF6056-13_Philodromus_alascensis_COI-5P_KM831157	GBCOD331-13_Phyllotreta_consobrina_COI-5P_KM451187	GBMGP2405-15_Rhagada_convicta_COI-5P_KM405447	SSJAC953-13_Xysticus_canadensis_COI-5P_KM830886
GAHAP1707-14_Amynthas_corticis_COI-5P_AB543232	GBGCR887-15_Anolis_carlliebi_COI-5P_KP231859	GBDP9304-10_Anopheles_vagus_COI-5P_GQ284774	COLFE1258-13_Atheta_pinegensis_COI-5P_KJ966841	GBA2139-07_Balanus_glandula_COI-5P_AY629976	COLFC054-12_Bembidion_hastii_COI-5P_KJ965411	GBCMD4553-09_Calcinus_anani_COI-5P_FJ620250	DSCOL358-07_Carabus_chamissonis_COI-5P_KJ202800	CNGBD140-13_Clubiona_obesa_COI-5P_KP646222	BZLWD107-07_Coryphopterus_tortugae_COI-5P	NGNAR328-14_Culicoides_sonorensis_COI-5P_KT102381	GBCI5380-15_Cyanea_capillata_COI-5P_KM281980	LBCH5502-10_Digrammia_curvata_COI-5P_HM867556	GBDP6087-09_Drosophila_melanogaster_COI-5P_EF153531	GBPL4451-15_Echinococcus_granulosus_COI-5P_KM576165	GBCMA5447-13_Gammarus_stankokaramani_COI-5P_JX899313	GBEH0315-06_Holothuria_whitmaei_COI-5P_AY176896	GBML1201-09_Mopalia_kennerleyi_COI-5P_EF201476	SKBPA238-07_Myotis_ikonnikovi_COI-5P_JF443000	NZECA383-10_Ophiura_lenticularis_COI-5P	SPICA373-10_Philodromus_alascensis_COI-5P_JF885568	COLFE449-12_Phyllotreta_undulata_COI-5P_KJ963145	GBMGP2403-15_Rhagada_convicta_COI-5P_KM405445	SSFDA3550-14_Xysticus_britcheri_COI-5P_KP649995
GAHAP1617-14_Amynthas_corticis_COI-5P_AB542463	GBGCR888-15_Anolis_carlliebi_COI-5P_KP231860	GBDP9325-10_Anopheles_vagus_COI-5P_GQ284753	COLFF925-13_Atheta_elongatula_COI-5P_KJ963873	GBA13678-13_Balanus_glandula_COI-5P_JN851874	UAMIC3404-15_Bembidion_hastii_COI-5P	GBCMD4555-09_Calcinus_anani_COI-5P_FJ620248	MZCHU039-07_Carabus_chamissonis_COI-5P_KJ203267	CNGBK189-14_Clubiona_obesa_COI-5P_KP652019	BZLWD553-08_Coryphopterus_tortugae_COI-5P	CNGSE1490-15_Culicoides_sonorensis_COI-5P	GBCI5374-15_Cyanea_capillata_COI-5P_KM281974	LBCH7565-10_Digrammia_curvata_COI-5P_HM869779	GBDP5882-09_Drosophila_melanogaster_COI-5P_FJ158941	GBPL4436-15_Echinococcus_granulosus_COI-5P_KM576180	GBCMA5414-13_Gammarus_stankokaramani_COI-5P_JX899346	GBEH0550-06_Holothuria_whitmaei_COI-5P_AY177131	GBML325-07_Mopalia_kennerleyi_COI-5P_EF201470	SKBPA101-07_Myotis_ikonnikovi_COI-5P_JF442996	NZECA117-10_Ophiura_integra_COI-5P_HM381127	KKCHE311-07_Philodromus_alascensis_COI-5P_KF368655	COLFB434-12_Phyllotreta_undulata_COI-5P_KJ966325	GBMGP2407-15_Rhagada_convicta_COI-5P_KP182345	KKCHE899-09_Xysticus_britcheri_COI-5P_KF368995
GAHAP1823-14_Amynthas_corticis_COI-5P_AB542468	GBGCR964-15_Anolis_quercorum_COI-5P_KP231854	GBDP9301-10_Anopheles_vagus_COI-5P_GQ284777	FBCON906-13_Atheta_elongatula_COI-5P_KM451096	GBA4370-09_Balanus_glandula_COI-5P_AY630020	UAMIC3402-15_Bembidion_hastii_COI-5P	GBCMD4554-09_Calcinus_anani_COI-5P_FJ620249	DSCOL551-07_Carabus_chamissonis_COI-5P_KJ202821	CNGBC1988-13_Clubiona_obesa_COI-5P_KP656352	ANGBF8901-12_Coryphopterus_tortugae_COI-5P_GQ367340	CNGRD391-12_Culicoides_sonorensis_COI-5P_KM989338	GBCI5387-15_Cyanea_capillata_COI-5P_KM281989	LOWC710-05_Digrammia_curvata_COI-5P_KT126632	GBDPD292-14_Drosophila_melanogaster_COI-5P_KJ767243	GBPL4429-15_Echinococcus_granulosus_COI-5P_KM576187	GBCMA5411-13_Gammarus_stankokaramani_COI-5P_JX899349	GBEH0245-06_Holothuria_whitmaei_COI-5P_AY176826	GBML324-07_Mopalia_kennerleyi_COI-5P_EF201471	SKBPA099-07_Myotis_ikonnikovi_COI-5P_JF442995	NZECA380-10_Ophiura_lenticularis_COI-5P	SPICH1005-09_Philodromus_alascensis_COI-5P_GU684740	GBCOC524-12_Phyllotreta_undulata_COI-5P_KM451185	GBMIN5449-12_Rhagada_convicta_COI-5P_JQ362695	JDTGS014-09_Xysticus_britcheri_COI-5P_GU679900
GAHAP1661-14_Amynthas_corticis_COI-5P_AB542467	GBGCR972-15_Anolis_sacamecatensis_COI-5P_KP231869	GBDP9315-10_Anopheles_vagus_COI-5P_GQ284763	FBCOC525-10_Atheta_elongatula_COI-5P_JF889665	GBA4371-09_Balanus_glandula_COI-5P_AY630019	GBMIN14474-13_Bembidion_hastii_COI-5P_JN171044	MDECA735-11_Calcinus_anani_COI-5P_JN243314	TWCOL268-09_Carabus_chamissonis_COI-5P_GU681173	SSPEA695-15_Clubiona_obesa_COI-5P	LIDM1063-07_Coryphopterus_tortugae_COI-5P_JF769337	CNGRF623-12_Culicoides_sonorensis_COI-5P_KM989592	GBCI5384-15_Cyanea_capillata_COI-5P_KM281984	LBCH6576-10_Digrammia_curvata_COI-5P_HM868700	GBDPD066-13_Drosophila_melanogaster_COI-5P_JQ686699	GBPL1389-13_Echinococcus_granulosus_COI-5P_AB491437	GBCMA5443-13_Gammarus_stankokaramani_COI-5P_JX899317	GBEH0215-06_Holothuria_whitmaei_COI-5P_AY176796	GBML323-07_Mopalia_kennerleyi_COI-5P_EF201472	ABBWP279-07_Myotis_mystacinus_COI-5P	NZECA118-10_Ophiura_integra_COI-5P_HM381128	SPICH1001-09_Philodromus_alascensis_COI-5P_GU684743	FBCOA075-10_Phyllotreta_undulata_COI-5P_HQ563309	GBMIN5443-12_Rhagada_convicta_COI-5P_JQ362696	SPICA1522-10_Xysticus_britcheri_COI-5P_JF885100
GAHAP1805-14_Amynthas_corticis_COI-5P_AB542469	GBGCR968-15_Anolis_sacamecatensis_COI-5P_KP231865	GBDP9330-10_Anopheles_vagus_COI-5P_GQ284748	COLFB666-12_Atheta_elongatula_COI-5P_KJ963914	GBA13657-13_Balanus_glandula_COI-5P_JN851895	TWCOL284-09_Bembidion_hastii_COI-5P_GU681163	GBCMD4524-09_Calcinus_gaimardii_COI-5P_FJ620279	DSCOL359-07_Carabus_chamissonis_COI-5P_KJ204181	SSPEA636-15_Clubiona_obesa_COI-5P	ANGBF8895-12_Coryphopterus_tortugae_COI-5P_GQ367352	GBDP18070-15_Culicoides_sonorensis_COI-5P_KP310075	GBCI5385-15_Cyanea_capillata_COI-5P_KM281986	NGNAN866-14_Digrammia_curvata_COI-5P_KT130696	GBDPD061-13_Drosophila_melanogaster_COI-5P_JX266578	GBPL2678-13_Echinococcus_granulosus_COI-5P_JF906162	GBCMA5419-13_Gammarus_stankokaramani_COI-5P_JX899341	GBEH0361-06_Holothuria_whitmaei_COI-5P_AY176942	GBML154-07_Mopalia_kennerleyi_COI-5P_EF159613	SKBPA085-07_Myotis_mystacinus_COI-5P_JF443004	NZECA110-10_Ophiura_lenticularis_COI-5P_HM381120	SPIRU1055-11_Philodromus_alascensis_COI-5P_KF368656	GBCOC677-12_Phyllotreta_undulata_COI-5P_KM451399	GBMLG15324-13_Rhagada_convicta_COI-5P_KC703157	SPIRU999-11_Xysticus_britcheri_COI-5P_KF368975
GAHAP397-13_Amynthas_corticis_COI-5P_JX290433	GBGCR969-15_Anolis_sacamecatensis_COI-5P_KP231866	GBDP9346-10_Anopheles_vagus_COI-5P_GQ284732	COLFB678-12_Atheta_elongatula_COI-5P_KJ964731	GBA13229-13_Balanus_glandula_COI-5P_JN852325	HMCOC255-07_Bembidion_hastii_COI-5P_KJ203696	MDECA678-10_Calcinus_gaimardii_COI-5P	DSCOL361-07_Carabus_chamissonis_COI-5P_KJ204195	RRINV3367-15_Clubiona_obesa_COI-5P_Pending__4007	TOBA324-09_Coryphopterus_tortugae_COI-5P_JQ842826	CNGSD5666-15_Culicoides_sonorensis_COI-5P	GBCI5371-15_Cyanea_capillata_COI-5P_KM983282	NGNAN861-14_Digrammia_curvata_COI-5P_KT129206	GBDP6086-09_Drosophila_melanogaster_COI-5P_EF153532	GBPL1412-13_Echinococcus_granulosus_COI-5P_AB491414	GBCMA5418-13_Gammarus_stankokaramani_COI-5P_JX899342	GBEH0371-06_Holothuria_whitmaei_COI-5P_AY176952	GBML336-07_Mopalia_kennerleyi_COI-5P_EF201459	SKBPA125-07_Myotis_mystacinus_COI-5P_JF443005	NZEC845-09_Ophiura_carinifera_COI-5P_GU670343	SPICH134-09_Philodromus_alascensis_COI-5P_GU683822	GBCOB155-12_Phyllotreta_undulata_COI-5P_KM443292	GBMLG15323-13_Rhagada_richardsonii_COI-5P_KC703158	TWSC238-08_Xysticus_britcheri_COI-5P_KF368965
GBAN0717-06_Amynthas_diffringens_COI-5P_DQ257320	GBGCR970-15_Anolis_sacamecatensis_COI-5P_KP231867	GBDP9331-10_Anopheles_vagus_COI-5P_GQ284747	FBCOJ566-12_Atheta_elongatula_COI-5P_KM445692	GBA9310-13_Balanus_glandula_COI-5P_HM029079	HMCOC268-07_Bembidion_hastii_COI-5P_KJ203766	MDECA679-10_Calcinus_gaimardii_COI-5P	TWCOL267-09_Carabus_chamissonis_COI-5P_GU681172	CNGBK195-14_Clubiona_obesa_COI-5P_KP646464	MXIV215-10_Coryphopterus_tortugae_COI-5P	CFWIG804-10_Culicoides_sonorensis_COI-5P_JF870510	GBCI5367-15_Cyanea_capillata_COI-5P_KM983287	LOWC693-05_Digrammia_curvata_COI-5P_KT143976	GBDP18314-15_Drosophila_melanogaster_COI-5P_KJ947872	GBPL1262-09_Echinococcus_granulosus_COI-5P_AB458673	GBCMA4380-13_Gammarus_stankokaramani_COI-5P_JF965977	GBEH0506-06_Holothuria_whitmaei_COI-5P_AY177087	GBML315-07_Mopalia_kennerleyi_COI-5P_EF201480	SKBPA152-07_Myotis_mystacinus_COI-5P_JF443007	DSOPH2562-11_Ophiura_carinifera_COI-5P_KR861647	SMTPJ4872-14_Philodromus_alascensis_COI-5P	FBCOI101-12_Phyllotreta_undulata_COI-5P_KM442129	GBMLG15316-13_Rhagada_convicta_COI-5P_KC703165	KKCHE544-07_Xysticus_britcheri_COI-5P_KF368987
GBAN0716-06_Amynthas_diffringens_COI-5P_DQ257319	GBGCR971-15_Anolis_sacamecatensis_COI-5P_KP231868	GBDP9324-10_Anopheles_vagus_COI-5P_GQ284754	COLFE1404-13_Atheta_elongatula_COI-5P_KJ965955	GBA2093-07_Balanus_glandula_COI-5P_AY630022	DSCOL374-07_Bembidion_hastii_COI-5P_KJ203686	GBCMD4523-09_Calcinus_gaimardii_COI-5P_FJ620280	FBCOK372-13_Carabus_linnei_COI-5P_KM446095	SMTPB15351-13_Clubiona_obesa_COI-5P_KP657208	ANGBF8989-12_Coryphopterus_tortugae_COI-5P_GQ367335	GBCER131-15_Culicoides_fulvithorax_COI-5P_KP025641	GBCI5376-15_Cyanea_capillata_COI-5P_KM281976	LOWCC325-05_Digrammia_curvata_COI-5P_KT134426	GBDP6057-09_Drosophila_melanogaster_COI-5P_EF153561	GBPL1256-09_Echinococcus_granulosus_COI-5P_AB470527	GBCMA5557-13_Gammarus_lychnidensis_COI-5P_JX899203	GBEH0436-06_Holothuria_whitmaei_COI-5P_AY177017	GBML331-07_Mopalia_kennerleyi_COI-5P_EF201464	SKBPA190-07_Myotis_mystacinus_COI-5P_JF443012	NZECA464-10_Ophiura_integra_COI-5P	SPICH827-09_Philodromus_alascensis_COI-5P_GU684416	COLFB087-12_Phyllotreta_undulata_COI-5P_KJ963241	GBMLG16082-13_Rhagada_convicta_COI-5P_KF152290	KKCHE708-07_Xysticus_britcheri_COI-5P_KF368964
GAHAP1885-14_Amynthas_corticis_COI-5P_AB542460	GBGCR967-15_Anolis_sacamecatensis_COI-5P_KP231864	GBDP9274-10_Anopheles_vagus_COI-5P_GQ284804	COLFB688-12_Atheta_elongatula_COI-5P_KJ963323	GBA13479-13_Balanus_glandula_COI-5P_JN852074	HMCOL125-07_Bembidion_hastii_COI-5P_KJ203911	GBCMD4521-09_Calcinus_morgani_COI-5P_FJ620282	FBCOD548-11_Carabus_linnei_COI-5P_KM451110	CNGBL208-14_Clubiona_obesa_COI-5P_KP650880	ANGBF8982-12_Coryphopterus_tortugae_COI-5P_GQ367349	GBCER129-15_Culicoides_fulvithorax_COI-5P_KP025639	GBCI5386-15_Cyanea_capillata_COI-5P_KM281988	NGNAY019-14_Digrammia_curvata_COI-5P_KT145590	GBDP6056-09_Drosophila_melanogaster_COI-5P_EF153562	GBPL1973-13_Echinococcus_granulosus_COI-5P_AB650529	GBCMA5556-13_Gammarus_lychnidensis_COI-5P_JX899204	GBEH0217-06_Holothuria_whitmaei_COI-5P_AY176798	GBML333-07_Mopalia_kennerleyi_COI-5P_EF201462	GBMIN41904-14_Myotis_mystacinus_COI-5P_GU270559	NZECA461-10_Ophiura_integra_COI-5P	KKCHE275-07_Philodromus_alascensis_COI-5P_KF368654	COLFE851-13_Phyllotreta_striolata_COI-5P_KJ961986	GBMLG16503-13_Rhagada_perprima_COI-5P_KF151869	TWSC040-07_Xysticus_britcheri_COI-5P_KF368962
GAHAP1719-14_Amynthas_corticis_COI-5P_AB542462	GBGCR961-15_Anolis_quercorum_COI-5P_KP231850	GBDP9282-10_Anopheles_vagus_COI-5P_GQ284796	GBCOB065-12_Atheta_gyllenhalii_COI-5P_KM447141	GBA9661-13_Balanus_glandula_COI-5P_HM028728	COLFC679-12_Bembidion_bipunctatum_COI-5P_KJ962520	GBCMD4525-09_Calcinus_morgani_COI-5P_FJ620278	GBCOU2774-13_Carabus_monilis_COI-5P_KM442220	CNROH050-13_Clubiona_obesa_COI-5P_KP657141	LIDM1075-07_Coryphopterus_tortugae_COI-5P_JF769319	GBDP11577-12_Culicoides_comosioculatus_COI-5P_HQ824469	KHA119-14_Cyanea_capillata_COI-5P	LBCH7655-10_Digrammia_curvata_COI-5P_HM869878	GBDP6089-09_Drosophila_melanogaster_COI-5P_EF153529	GBPL1372-13_Echinococcus_granulosus_COI-5P_AB491454	GBCMA5434-13_Gammarus_stankokaramani_COI-5P_JX899326	GBEH0302-06_Holothuria_whitmaei_COI-5P_AY176883	GBML334-07_Mopalia_kennerleyi_COI-5P_EF201461	GBMIN41903-14_Myotis_mystacinus_COI-5P_GU270558	NZECA390-10_Ophiura_irrorata_COI-5P	ERSCH081-07_Philodromus_alascensis_COI-5P_KF368653	FBCOI064-12_Phyllotreta_striolata_COI-5P_KM441785	GBMLG16113-13_Rhagada_perprima_COI-5P_KF152259	TWSC216-08_Xysticus_britcheri_COI-5P_KF368985
GAHAP1773-14_Amynthas_corticis_COI-5P_AB542466	GBGCR965-15_Anolis_quercorum_COI-5P_KP231861	GBDP9280-10_Anopheles_vagus_COI-5P_GQ284798	COLFC195-12_Atheta_gyllenhalii_COI-5P_KJ967525	GBA9659-13_Balanus_glandula_COI-5P_HM028730	FBCOD1056-11_Bembidion_bipunctatum_COI-5P_KM451016	MDECA680-10_Calcinus_morgani_COI-5P	FBCOH022-12_Carabus_germarii_COI-5P_KM445608	CNGBK190-14_Clubiona_obesa_COI-5P_KP650650	ANGBF8896-12_Coryphopterus_tortugae_COI-5P_GQ367350	GBDP11576-12_Culicoides_comosioculatus_COI-5P_HQ824468	KHA665-14_Cyanea_capillata_COI-5P	LBCG429-08_Digrammia_curvata_COI-5P_HQ647654	GBDPD295-14_Drosophila_melanogaster_COI-5P_KJ767246	GBPL2677-13_Echinococcus_granulosus_COI-5P_JF906163	GBCMA5430-13_Gammarus_stankokaramani_COI-5P_JX899330	GBEH0330-06_Holothuria_whitmaei_COI-5P_AY176911	GBML1202-09_Mopalia_kennerleyi_COI-5P_EF201475	GBMA3643-12_Myotis_mystacinus_COI-5P_FR856707	NZECA086-10_Ophiura_irrorata_COI-5P_HQ967261	SPICH1003-09_Philodromus_alascensis_COI-5P_GU684738	COLFE572-13_Phyllotreta_striolata_COI-5P_KJ966047	GBMLG16081-13_Rhagada_convicta_COI-5P_KF152291	SPIRU1278-11_Xysticus_britcheri_COI-5P_KF368948
GAHAP393-13_Amynthas_corticis_COI-5P_JX290437	GBGCR966-15_Anolis_quercorum_COI-5P_KP231862	GBDP9316-10_Anopheles_vagus_COI-5P_GQ284762	FBCOA744-10_Atheta_gyllenhalii_COI-5P_HQ953576	GBA3237-08_Balanus_glandula_COI-5P_EU004398	GBCOU1277-13_Bembidion_bipunctatum_COI-5P_KM440544	MDECA682-10_Calcinus_morgani_COI-5P	GBCOL581-12_Carabus_germarii_COI-5P_KM441057	RRINV1875-15_Clubiona_obesa_COI-5P_Pending__4007	TOBA323-09_Coryphopterus_tortugae_COI-5P_JQ842828	GBDP11574-12_Culicoides_comosioculatus_COI-5P_HQ824466	KHA115-14_Cyanea_capillata_COI-5P	LBCH5972-10_Digrammia_curvata_COI-5P_HM868062	GBDP2898-06_Drosophila_erecta_COI-5P_X58914	GBPL1399-13_Echinococcus_granulosus_COI-5P_AB491427	GBCMA5553-13_Gammarus_lychnidensis_COI-5P_JX899207	GBEH0340-06_Holothuria_whitmaei_COI-5P_AY176921	GBML1148-09_Mopalia_kennerleyi_COI-5P_EF159645	GBMA3538-12_Myotis_mystacinus_COI-5P_FR856708	NZECA460-10_Ophiura_integra_COI-5P	SPICH588-09_Philodromus_alascensis_COI-5P_GU684172	FBCOK819-13_Phyllotreta_striolata_COI-5P_KM449758	GBMLG16108-13_Rhagada_perprima_COI-5P_KF152264	KKCHE709-07_Xysticus_britcheri_COI-5P_KF368952
GAHAP395-13_Amynthas_corticis_COI-5P_JX290435	GBGCR962-15_Anolis_quercorum_COI-5P_KP231851	GBDP9302-10_Anopheles_vagus_COI-5P_GQ284776	COLFB633-12_Atheta_gyllenhalii_COI-5P_KJ964588	GBA9571-13_Balanus_glandula_COI-5P_HM028818	FBCOD689-11_Bembidion_bipunctatum_COI-5P_KM443989	MBMIA019-06_Calcinus_morgani_COI-5P	GBCL14977-13_Carabus_violaceus_COI-5P_JQ689880	CNGBG1685-14_Clubiona_obesa_COI-5P_KP647550	BZLWB238-06_Coryphopterus_tortugae_COI-5P	GBDP11575-12_Culicoides_comosioculatus_COI-5P_HQ824467	KHBC369-14_Cyanea_capillata_COI-5P	LBCG2914-09_Digrammia_curvata_COI-5P_HQ647664	GBMIN18871-13_Drosophila_erecta_COI-5P_JQ679121	GBPL1401-13_Echinococcus_granulosus_COI-5P_AB491425	GBCMA4429-13_Gammarus_ochridensis_COI-5P_JF965928	GBEH0437-06_Holothuria_whitmaei_COI-5P_AY177018	GBML384-07_Mopalia_ciliata_COI-5P_EF201411	GBMIN41901-14_Myotis_mystacinus_COI-5P_GU270556	NZECA389-10_Ophiura_irrorata_COI-5P	SPICH1002-09_Philodromus_alascensis_COI-5P_GU684741	COLFC606-12_Phyllotreta_striolata_COI-5P_KJ965039	GBMLG16110-13_Rhagada_perprima_COI-5P_KF152262	TWSC051-07_Xysticus_britcheri_COI-5P_KF368976
GAHAP1776-14_Amynthas_corticis_COI-5P_AB542465	GBGCR963-15_Anolis_quercorum_COI-5P_KP231852	GBDP9342-10_Anopheles_vagus_COI-5P_GQ284736	FBCON392-13_Atheta_atramentaria_COI-5P_KM449561	GBA4441-09_Balanus_glandula_COI-5P_AY629711	GBCOU1278-13_Bembidion_bipunctatum_COI-5P_KM441694	MBMIA020-06_Calcinus_morgani_COI-5P	COLFA578-12_Carabus_violaceus_COI-5P_KJ962034	JSARA034-11_Clubiona_obesa_COI-5P_KP645502	LIDM1070-07_Coryphopterus_tortugae_COI-5P_JF769348	GBCER087-14_Culicoides_paolae_COI-5P_KJ729995	KHA112-14_Cyanea_capillata_COI-5P	LOWCC321-05_Digrammia_curvata_COI-5P_KT131858	GBDPD078-14_Drosophila_erecta_COI-5P_KM207100	GBPL1775-13_Echinococcus_granulosus_COI-5P_JQ317993	GBCMA5421-13_Gammarus_stankokaramani_COI-5P_JX899339	GBEH0402-06_Holothuria_whitmaei_COI-5P_AY176983	GBML144-07_Mopalia_ciliata_COI-5P_EF159623	ABBWP183-06_Myotis_mystacinus_COI-5P	NZECA088-10_Ophiura_integra_COI-5P_HQ967263	CNRVC020-15_Philodromus_oneida_COI-5P	SMTPB7873-13_Phyllotreta_striolata_COI-5P_KR488194	GBMLG16114-13_Rhagada_perprima_COI-5P_KF152258	TWSC206-08_Xysticus_britcheri_COI-5P_KF368974
GAHAP1703-14_Amynthas_corticis_COI-5P_AB542461	GBGCR960-15_Anolis_quercorum_COI-5P_KP231849	GBDP9305-10_Anopheles_vagus_COI-5P_GQ284773	COLFA638-12_Atheta_atramentaria_COI-5P_KJ965466	GBA13522-13_Balanus_glandula_COI-5P_JN852031	GBCOU1794-13_Bembidion_bipunctatum_COI-5P_KM448140	GBCMD4459-09_Calcinus_morgani_COI-5P_FJ620344	GBCL24407-15_Carabus_violaceus_COI-5P_KP067562	PHSEP1956-11_Clubiona_obesa_COI-5P_KP653601	LIDM1033-07_Coryphopterus_tortugae_COI-5P_JF769326	GBCER089-14_Culicoides_paolae_COI-5P_KJ729997	GBCI1231-09_Cyanea_capillata_COI-5P_AY902924	LBCH6439-10_Digrammia_curvata_COI-5P_HM868551	CYTC4457-12_Drosophila_erecta_COI-5P_BK006335	GBPL1407-13_Echinococcus_granulosus_COI-5P_AB491419	GBCMA4402-13_Gammarus_salemaai_COI-5P_JF965955	GBEH0300-06_Holothuria_whitmaei_COI-5P_AY176881	GBML378-07_Mopalia_ciliata_COI-5P_EF201417	SKBPA233-07_Myotis_mystacinus_COI-5P_JF443014	NZECA385-10_Ophiura_lenticularis_COI-5P	CNRVB1038-15_Philodromus_oneida_COI-5P	CNGBI1037-14_Phyllotreta_striolata_COI-5P_KR124549	GBMLG16117-13_Rhagada_perprima_COI-5P_KF152255	KKCHE743-07_Xysticus_britcheri_COI-5P_KF368972
GAHAP1813-14_Amynthas_yambaruensis_COI-5P_AB542578	GBGCR959-15_Anolis_quercorum_COI-5P_KP231848	GBDP9273-10_Anopheles_vagus_COI-5P_GQ284805	COLFA647-12_Atheta_atramentaria_COI-5P_KJ963906	GBA9506-13_Balanus_glandula_COI-5P_HM028883	GBCOU1804-13_Bembidion_bipunctatum_COI-5P_KM448053	GBCMD4522-09_Calcinus_morgani_COI-5P_FJ620281	GBCL24406-15_Carabus_violaceus_COI-5P_KP067561	ARONT381-09_Clubiona_obesa_COI-5P_GU682904	LIDM1078-07_Coryphopterus_tortugae_COI-5P_JF769316	GBCER088-14_Culicoides_paolae_COI-5P_KJ729996	KBCSM439-14_Cyanea_capillata_COI-5P	GWNJ002-07_Digrammia_curvata_COI-5P_HQ647642	GBDP18313-15_Drosophila_erecta_COI-5P_KM244700	GBPL4471-15_Echinococcus_granulosus_COI-5P_KM576145	GBCMA4488-13_Gammarus_balcanicus_COI-5P_JF965869	GBEH0344-06_Holothuria_whitmaei_COI-5P_AY176925	GBML1218-09_Mopalia_ciliata_COI-5P_EF201403	SKBPA161-07_Myotis_mystacinus_COI-5P_JF443010	NZECA087-10_Ophiura_irrorata_COI-5P_HQ967262	CNGLF1921-13_Philodromus_oneida_COI-5P_KM835878	CNPPE349-12_Phyllotreta_striolata_COI-5P_KJ085110	GBMLG16116-13_Rhagada_perprima_COI-5P_KF152256	TWSC224-08_Xysticus_britcheri_COI-5P_KF368980
GAHAP1814-14_Amynthas_yambaruensis_COI-5P_AB543183	GBGCR958-15_Anolis_quercorum_COI-5P_KP231845	GBDP9340-10_Anopheles_vagus_COI-5P_GQ284738	COLFA670-12_Atheta_atramentaria_COI-5P_KJ966439	GBA9704-13_Balanus_glandula_COI-5P_HM028685	GBMIN41164-14_Bembidion_pallidipenne_COI-5P_GU347110	MDECA681-10_Calcinus_morgani_COI-5P	COLFC552-12_Carabus_violaceus_COI-5P_KJ963716	JSARA022-11_Clubiona_obesa_COI-5P_KP645825	LIDM1057-07_Coryphopterus_tortugae_COI-5P_JF769343	GBCER083-14_Culicoides_paolae_COI-5P_KJ729991	KBCSM288-14_Cyanea_capillata_COI-5P	LBCG3275-09_Digrammia_curvata_COI-5P_HQ647658	CYTC8010-15_Drosophila_santomea_COI-5P_NC_023825	GBPL2489-13_Echinococcus_granulosus_COI-5P_AB688609	GBCMA4496-13_Gammarus_balcanicus_COI-5P_JF965861	GBEH0271-06_Holothuria_whitmaei_COI-5P_AY176852	GBML1215-09_Mopalia_ciliata_COI-5P_EF201420	SKBPA232-07_Myotis_mystacinus_COI-5P_JF443013	NZECA079-10_Ophiura_flexibilis_COI-5P_HQ967256	CNGLF1528-13_Philodromus_oneida_COI-5P_KM836103	SMTPL8665-15_Phyllotreta_striolata_COI-5P	GBMLG16112-13_Rhagada_perprima_COI-5P_KF152260	TWSC042-07_Xysticus_britcheri_COI-5P_KF368990
GAHAP1822-14_Amynthas_yambaruensis_COI-5P_AB542579	GBGCR976-15_Anolis_stevepoei_COI-5P_KP231810	GBDP9264-10_Anopheles_vagus_COI-5P_GQ284814	COLFC305-12_Atheta_subtilis_COI-5P_KJ967264	GBA2049-07_Balanus_glandula_COI-5P_AY795173	GBMIN41162-14_Bembidion_pallidipenne_COI-5P_GU347108	GBCMD11713-13_Calcinus_elegans_COI-5P_AB820156	GBCL15336-13_Carabus_monilis_COI-5P_JX279615	RRINV2450-15_Clubiona_obesa_COI-5P_Pending__4007	ANGBF8987-12_Coryphopterus_tortugae_COI-5P_GQ367339	GBCER085-14_Culicoides_paolae_COI-5P_KJ729993	KBCSM402-14_Cyanea_capillata_COI-5P	GWNS043-07_Digrammia_curvata_COI-5P_HQ647643	GBDP2897-06_Drosophila_yakuba_COI-5P_X03240	GBPL4427-15_Echinococcus_granulosus_COI-5P_KM576189	GBCMA4421-13_Gammarus_pljakici_COI-5P_JF965936	GBEH0401-06_Holothuria_whitmaei_COI-5P_AY176982	GBML371-07_Mopalia_ciliata_COI-5P_EF201424	ABBWP105-06_Myotis_mystacinus_COI-5P	NZECA078-10_Ophiura_flexibilis_COI-5P_HQ967255	CNRVC019-15_Philodromus_oneida_COI-5P	SMTPL7937-15_Phyllotreta_striolata_COI-5P	GBMLG16085-13_Rhagada_convicta_COI-5P_KF152287	SPIRU1128-11_Xysticus_britcheri_COI-5P_KF368979
GAHAP1821-14_Amynthas_yambaruensis_COI-5P_AB542580	GBGCR974-15_Anolis_stevepoei_COI-5P_KP231808	GBDP17186-15_Anopheles_vagus_COI-5P_KF564693	GBCL15089-13_Atheta_subtilis_COI-5P_GQ980919	GBA2693-07_Balanus_glandula_COI-5P_AF234416	FBCOG1143-12_Bembidion_modestum_COI-5P_KM444358	GBCMD11705-13_Calcinus_elegans_COI-5P_AB820164	GBCL14967-13_Carabus_monilis_COI-5P_JQ689890	RRINV1527-15_Clubiona_obesa_COI-5P_Pending__4007	LIDM1036-07_Coryphopterus_tortugae_COI-5P_JF769323	GBCER086-14_Culicoides_paolae_COI-5P_KJ729994	KHBC330-14_Cyanea_capillata_COI-5P	LBCH7410-10_Digrammia_curvata_COI-5P_HM869609	GBDP7890-09_Drosophila_yakuba_COI-5P	GBPL2498-13_Echinococcus_granulosus_COI-5P_AB688600	GBCMA4509-13_Gammarus_balcanicus_COI-5P_JF965848	GBEH0498-06_Holothuria_whitmaei_COI-5P_AY177079	GBML1216-09_Mopalia_ciliata_COI-5P_EF201419	ABBWP246-07_Myotis_mystacinus_COI-5P	NZECA075-10_Ophiura_flexibilis_COI-5P_HQ967254	CNRVC220-15_Philodromus_oneida_COI-5P	SMTPB7876-13_Phyllotreta_striolata_COI-5P_KR487607	GBMIN5454-12_Rhagada_convicta_COI-5P_JQ362677	KKCHE912-09_Xysticus_britcheri_COI-5P_KF368966
GAHAP2551-15_Amynthas_carnosus_COI-5P_KP030699	GBGCR975-15_Anolis_stevepoei_COI-5P_KP231809	GBDP17184-15_Anopheles_vagus_COI-5P_KF564691	COLFB762-12_Atheta_subtilis_COI-5P_KJ966096	GBA13142-13_Balanus_glandula_COI-5P_JN852412	GBCOC898-12_Bembidion_modestum_COI-5P_KM449092	GBCMD11665-13_Calcinus_elegans_COI-5P_AB820204	GBCL24392-15_Carabus_coriaceus_COI-5P_KP067574	RRINV963-15_Clubiona_obesa_COI-5P_Pending__4007	LIDM1074-07_Coryphopterus_tortugae_COI-5P_JF769320	GBCER084-14_Culicoides_paolae_COI-5P_KJ729992	KHBC325-14_Cyanea_capillata_COI-5P	LBCG1114-09_Digrammia_curvata_COI-5P_HQ647673	GBMIN18952-13_Drosophila_santomea_COI-5P_JQ679120	GBSP4334-12_Echinococcus_granulosus_COI-5P_FN646369	GBCMA4383-13_Gammarus_balcanicus_COI-5P_JF965974	GBEH0207-06_Holothuria_whitmaei_COI-5P_AY176788	GBML382-07_Mopalia_ciliata_COI-5P_EF201413	ABBWP106-06_Myotis_mystacinus_COI-5P	ECHOZ186-09_Ophiura_jejuna_COI-5P_HM900481	CNRVD1767-15_Philodromus_oneida_COI-5P	SMTPB14409-13_Phyllotreta_striolata_COI-5P_KR916188	GBMIN5448-12_Rhagada_convicta_COI-5P_JQ362678	ALBSP192-10_Xysticus_britcheri_COI-5P_HQ920293
GAHAP1552-14_Amynthas_carnosus_COI-5P_AB542452	GBGCR988-15_Anolis_zapotecorum_COI-5P_KP231812	GBDP9306-10_Anopheles_vagus_COI-5P_GQ284772	COLFB801-12_Atheta_subtilis_COI-5P_KJ966059	GBA13019-13_Balanus_glandula_COI-5P_JN852537	GBCOB216-12_Bembidion_modestum_COI-5P_KM449261	GBCMD11657-13_Calcinus_elegans_COI-5P_AB820212	FBCON182-13_Carabus_coriaceus_COI-5P_KM443526	RRINV1897-15_Clubiona_obesa_COI-5P_Pending__4007	LIDM1071-07_Coryphopterus_tortugae_COI-5P_JF769347	CUSCR2760-13_Culicoides_nasuensis_COI-5P_KF297821	KHBC334-14_Cyanea_capillata_COI-5P	GWNS041-07_Digrammia_curvata_COI-5P_HQ647645	GBDPD497-14_Drosophila_yakuba_COI-5P_KJ767248	GBSP4594-12_Echinococcus_granulosus_COI-5P_GU951515	GBCMA4384-13_Gammarus_balcanicus_COI-5P_JF965973	GBEH0282-06_Holothuria_whitmaei_COI-5P_AY176863	GBML180-07_Mopalia_ciliata_COI-5P_EF159587	GBMIN41900-14_Myotis_mystacinus_COI-5P_GU270555	ECHOZ091-09_Ophiura_jejuna_COI-5P_HM400498	CNPEC075-14_Philodromus_oneida_COI-5P_KP647758	SMTPL7669-15_Phyllotreta_striolata_COI-5P	GBMLG15360-13_Rhagada_convicta_COI-5P_KC703121	SPIRU1106-11_Xysticus_britcheri_COI-5P_KF368971
GAHAP1788-14_Amynthas_carnosus_COI-5P_AB543184	GBGCR990-15_Anolis_zapotecorum_COI-5P_KP231820	GBDP9321-10_Anopheles_vagus_COI-5P_GQ284757	UAMIC2632-15_Atheta_klagesi_COI-5P	GBA12869-13_Balanus_glandula_COI-5P_JN852701	GBMIN14367-13_Bembidion_modestum_COI-5P_JN171071	GBCMD4519-09_Calcinus_elegans_COI-5P_FJ620284	FBCOP440-13_Carabus_coriaceus_COI-5P_KM442785	RRINV3353-15_Clubiona_obesa_COI-5P_Pending__4007	BZLWB237-06_Coryphopterus_tortugae_COI-5P	CUSCR2775-13_Culicoides_nasuensis_COI-5P_KF367743	KBCSM374-14_Cyanea_capillata_COI-5P	GWNS040-07_Digrammia_curvata_COI-5P_HQ647646	GBDP18381-15_Drosophila_takahashii_COI-5P_KP863258	GBSP4592-12_Echinococcus_granulosus_COI-5P_GU951512	GBCMA4506-13_Gammarus_balcanicus_COI-5P_JF965851	GBEH0438-06_Holothuria_whitmaei_COI-5P_AY177019	GBML381-07_Mopalia_ciliata_COI-5P_EF201414	GBMIN41902-14_Myotis_mystacinus_COI-5P_GU270557	GBEH4033-13_Ophiothrix_fragilis_COI-5P_JX948077	CNPEF034-14_Philodromus_oneida_COI-5P_KP646427	SMTPB16370-13_Phyllotreta_striolata_COI-5P_KR488901	GBMLG16341-13_Rhagada_convicta_COI-5P_KF152031	SPIRU1052-11_Xysticus_britcheri_COI-5P_KF368946
GAHAP1834-14_Amynthas_carnosus_COI-5P_AB542454	GBGCR989-15_Anolis_zapotecorum_COI-5P_KP231819	GBDP9299-10_Anopheles_vagus_COI-5P_GQ284779	FBCOB954-10_Atheta_laevana_COI-5P_HQ954412	GBA12853-13_Balanus_glandula_COI-5P_JN852717	FBCOC081-10_Bembidion_modestum_COI-5P_HQ954512	GBCMD4439-09_Calcinus_elegans_COI-5P_FJ620364	GBCOG650-13_Carabus_coriaceus_COI-5P_KM452099	CNGBC1997-13_Clubiona_obesa_COI-5P_KP645722	ANGBF8988-12_Coryphopterus_tortugae_COI-5P_GQ367337	CUSCH241-12_Culicoides_wadai_COI-5P_KT352824	KHA556-14_Cyanea_capillata_COI-5P	CNGRF450-12_Digrammia_curvata_COI-5P_KM542767	GBDP18378-15_Drosophila_takahashii_COI-5P_KP863235	GBSP4593-12_Echinococcus_granulosus_COI-5P_GU951513	GBCMA4427-13_Gammarus_balcanicus_COI-5P_JF965930	GBEH0216-06_Holothuria_whitmaei_COI-5P_AY176797	GBML380-07_Mopalia_ciliata_COI-5P_EF201415	GBMA3642-12_Myotis_mystacinus_COI-5P_FR856709	GBEH4034-13_Ophiothrix_fragilis_COI-5P_JX948076	CNPED075-14_Philodromus_oneida_COI-5P_KP651773	SMTPB15843-13_Phyllotreta_striolata_COI-5P_KR489555	GBMLG16343-13_Rhagada_convicta_COI-5P_KF152029	ALBSP229-10_Xysticus_britcheri_COI-5P_HQ920326
GAHAP474-13_Amynthas_wuhumontis_COI-5P_JQ936599	GBGCR987-15_Anolis_zapotecorum_COI-5P_KP231811	GBDP9265-10_Anopheles_vagus_COI-5P_GQ284813	FBCON870-13_Atheta_laevana_COI-5P_KM447166	GBA9677-13_Balanus_glandula_COI-5P_HM028712	COLFC299-12_Bembidion_saxatile_COI-5P_KJ962627	GBCMD4434-09_Calcinus_elegans_COI-5P_FJ620369	GBCL14957-13_Carabus_coriaceus_COI-5P_JQ689900	CNGBC1994-13_Clubiona_obesa_COI-5P_KP651476	ANGBF8981-12_Coryphopterus_tortugae_COI-5P_GQ367351	GBDP4704-08_Culicoides_wadai_COI-5P_AB360996	GBCI0436-06_Cyanea_rosea_COI-5P_AY902921	GWNR045-07_Digrammia_curvata_COI-5P_HQ647647	GBDP18323-15_Drosophila_takahashii_COI-5P_KP863180	GBSP4327-12_Echinococcus_granulosus_COI-5P_FN646358	GBCM1523-14_Gammarus_balcanicus_COI-5P_KF053264	GBEH0290-06_Holothuria_whitmaei_COI-5P_AY176871	GBML377-07_Mopalia_ciliata_COI-5P_EF201418	GBMA3537-12_Myotis_mystacinus_COI-5P_FR856710	DSPEC081-07_Ophiopholis_aculeata_COI-5P_HM542281	SPICA1329-10_Philodromus_oneida_COI-5P_JF884896	SMTPB11466-13_Phyllotreta_striolata_COI-5P_KR483362	GBMIN5483-12_Rhagada_radleyi_COI-5P_JQ362686	KKCHE705-07_Xysticus_britcheri_COI-5P_KF368994
GAHAP473-13_Amynthas_wuhumontis_COI-5P_JQ936600	GBGCR953-15_Anolis_nietoi_COI-5P_KP231834	GBDP9289-10_Anopheles_vagus_COI-5P_GQ284789	COLFB721-12_Atheta_setigera_COI-5P_KJ966679	GBA2094-07_Balanus_glandula_COI-5P_AY630021	FBCOH049-12_Bembidion_saxatile_COI-5P_KM444848	GBCMD11708-13_Calcinus_elegans_COI-5P_AB820161	GBCL2079-06_Carabus_jankowskii_COI-5P_AY840945	CNGBD138-13_Clubiona_obesa_COI-5P_KP651885	BZLWB227-06_Coryphopterus_tortugae_COI-5P_JQ840467	CULIC720-11_Culicoides_wadai_COI-5P_KT352560	GBCI0433-06_Cyanea_rosea_COI-5P_AY902918	LBCH5138-10_Digrammia_curvata_COI-5P_HM867157	GBDP18349-15_Drosophila_takahashii_COI-5P_KP863206	GBSP4331-12_Echinococcus_granulosus_COI-5P_FN646366	GBCM1646-14_Gammarus_balcanicus_COI-5P_KF053252	GBEH0277-06_Holothuria_whitmaei_COI-5P_AY176858	GBML379-07_Mopalia_ciliata_COI-5P_EF201416	SKBPA159-07_Myotis_mystacinus_COI-5P_JF443008	CCANN523-09_Ophiopholis_aculeata_COI-5P_GU670181	BBCAN970-10_Philodromus_oneida_COI-5P_HQ928186	SMTPB9292-13_Phyllotreta_striolata_COI-5P_KR482464	GBMIN5482-12_Rhagada_radleyi_COI-5P_JQ362688	SPIRU1119-11_Xysticus_britcheri_COI-5P_KF368953
GAHAP475-13_Amynthas_wuhumontis_COI-5P_JQ936598	GBGCR951-15_Anolis_nietoi_COI-5P_KP231832	GBDP9308-10_Anopheles_vagus_COI-5P_GQ284770	COLFB718-12_Atheta_setigera_COI-5P_KJ965535	GBA13363-13_Balanus_glandula_COI-5P_JN852191	COLFC579-12_Bembidion_saxatile_COI-5P_KJ962084	GBCMD11688-13_Calcinus_elegans_COI-5P_AB820181	GBCL2081-06_Carabus_jankowskii_COI-5P_AY840947	CNGBD136-13_Clubiona_obesa_COI-5P_KP648779	ANGBF8903-12_Coryphopterus_tortugae_COI-5P_GQ367336	CULIC719-11_Culicoides_wadai_COI-5P_KJ163000	GBCI0435-06_Cyanea_rosea_COI-5P_AY902920	LBCH6397-10_Digrammia_curvata_COI-5P_HM868509	GBDP18376-15_Drosophila_takahashii_COI-5P_KP863233	GBSP4333-12_Echinococcus_granulosus_COI-5P_FN646368	GBCM1647-14_Gammarus_balcanicus_COI-5P_KF053253	GBEH0211-06_Holothuria_whitmaei_COI-5P_AY176792	GBML390-07_Mopalia_ciliata_COI-5P_EF201405	GBMA3539-12_Myotis_mystacinus_COI-5P_FR856706		CNRVD1771-15_Philodromus_oneida_COI-5P	SMTPB7886-13_Phyllotreta_striolata_COI-5P_KR490494	GBMLG16045-13_Rhagada_convicta_COI-5P_KF152327	TWSC035-07_Xysticus_britcheri_COI-5P_KF368958
GBAN0694-06_Amynthas_mayshanensis_COI-5P_DQ224183	GBGCR952-15_Anolis_nietoi_COI-5P_KP231833	GBDP9343-10_Anopheles_vagus_COI-5P_GQ284735	FBCON872-13_Atheta_setigera_COI-5P_KM441696	GBA2092-07_Balanus_glandula_COI-5P_AY630023	GBMIN14441-13_Bembidion_scopulinum_COI-5P_JN171110	GBCMD11675-13_Calcinus_elegans_COI-5P_AB820194	GBCL2080-06_Carabus_jankowskii_COI-5P_AY840946	CNROE059-13_Clubiona_obesa_COI-5P_KP648223	LIDM1061-07_Coryphopterus_tortugae_COI-5P_JF769340	CUSCH303-12_Culicoides_wadai_COI-5P_KT352722	GBCI0434-06_Cyanea_rosea_COI-5P_AY902919	LBCH5065-10_Digrammia_curvata_COI-5P_HM867077	GBDP18339-15_Drosophila_takahashii_COI-5P_KP863196	GBSP4332-12_Echinococcus_granulosus_COI-5P_FN646367	GBCM1649-14_Gammarus_balcanicus_COI-5P_KF053255	GBEH0441-06_Holothuria_whitmaei_COI-5P_AY177022	GBML1214-09_Mopalia_ciliata_COI-5P_EF201421	SKBPA164-07_Myotis_aurascens_COI-5P_JF442854		CNRVB1039-15_Philodromus_oneida_COI-5P	MBIOC131-13_Phyllotreta_striolata_COI-5P_KR490888	GBMLG16038-13_Rhagada_perprima_COI-5P_KF152334	SPIRU1118-11_Xysticus_britcheri_COI-5P_KF368989
GBAN0696-06_Amynthas_mayshanensis_COI-5P_DQ224185	GBGCR956-15_Anolis_nietoi_COI-5P_KP231839	GBDP9320-10_Anopheles_vagus_COI-5P_GQ284758	GBCL15091-13_Atheta_setigera_COI-5P_GQ980917	GBA12893-13_Balanus_glandula_COI-5P_JN852677	BBCEC478-10_Bembidion_sordidum_COI-5P_HQ551623	GBCMD11701-13_Calcinus_elegans_COI-5P_AB820168	GBCL2071-06_Carabus_jankowskii_COI-5P_AY840937	RBINA1219-13_Clubiona_obesa_COI-5P_KP648868	LIDM1059-07_Coryphopterus_tortugae_COI-5P_JF769339	CULIC097-11_Culicoides_wadai_COI-5P_KT352407	GBCI0437-06_Cyanea_rosea_COI-5P_AY902922	LBCH7058-10_Digrammia_curvata_COI-5P_HM869224	GBDP18350-15_Drosophila_takahashii_COI-5P_KP863207	GBSP4336-12_Echinococcus_granulosus_COI-5P_FN646371	GBCM1650-14_Gammarus_balcanicus_COI-5P_KF053256	GBEH0369-06_Holothuria_whitmaei_COI-5P_AY176950	GBML386-07_Mopalia_ciliata_COI-5P_EF201409	ABBWP143-06_Myotis_aurascens_COI-5P		CNRVG2768-15_Philodromus_oneida_COI-5P	SMTPB9373-13_Phyllotreta_striolata_COI-5P_KR482367	GBMLG16043-13_Rhagada_convicta_COI-5P_KF152329	TWSC039-07_Xysticus_britcheri_COI-5P_KF368956
GBAN0695-06_Amynthas_mayshanensis_COI-5P_DQ224184	GBGCR957-15_Anolis_nietoi_COI-5P_KP231840	GBDP9310-10_Anopheles_vagus_COI-5P_GQ284768	UAMIC2598-15_Atheta_capsularis_COI-5P	GBA4514-09_Balanus_glandula_COI-5P_AF234462	NEONU041-11_Bembidion_scopulinum_COI-5P_JX259800	GBCMD11700-13_Calcinus_elegans_COI-5P_AB820169	GBCL7247-12_Carabus_jankowskii_COI-5P_HM180547	CNGBH690-14_Clubiona_obesa_COI-5P_KP647551	LIDM1060-07_Coryphopterus_tortugae_COI-5P_JF769338	CUSCH297-12_Culicoides_wadai_COI-5P_KT352458	GBCI0429-06_Cyanea_annaskala_COI-5P_AY902914	LOWC702-05_Digrammia_curvata_COI-5P_KT137428	GBDP18357-15_Drosophila_takahashii_COI-5P_KP863214	GBSP4325-12_Echinococcus_granulosus_COI-5P_FN646355	GBCM1648-14_Gammarus_balcanicus_COI-5P_KF053254	GBEHH314-13_Holothuria_fuscogilva_COI-5P_GQ920773	GBML388-07_Mopalia_ciliata_COI-5P_EF201407	SKBPA225-07_Myotis_aurascens_COI-5P_JF442862		CNGLF1932-13_Philodromus_oneida_COI-5P_KM828819	SMTPB9958-13_Phyllotreta_striolata_COI-5P_KR491501	GBMLG16046-13_Rhagada_convicta_COI-5P_KF152326	SPIRU1158-11_Xysticus_britcheri_COI-5P_KF368961
GBAN0698-06_Amynthas_mayshanensis_COI-5P_DQ224187	GBGCR955-15_Anolis_nietoi_COI-5P_KP231838	GBDP9341-10_Anopheles_vagus_COI-5P_GQ284737	UAMIC2596-15_Atheta_hampshirensis_COI-5P	GBA9665-13_Balanus_glandula_COI-5P_HM028724	TWCOL283-09_Bembidion_sordidum_COI-5P_GU681162	GBCMD11660-13_Calcinus_elegans_COI-5P_AB820209	GBCL7249-12_Carabus_jankowskii_COI-5P_HM180546	CNROG251-13_Clubiona_obesa_COI-5P_KP653920	LIDM1079-07_Coryphopterus_tortugae_COI-5P_JF769315	CUSCH232-12_Culicoides_wadai_COI-5P_KT352418	GBCI0438-06_Cyanea_annaskala_COI-5P_AY902923	LOWC695-05_Digrammia_curvata_COI-5P_KT132985	GBDP18345-15_Drosophila_takahashii_COI-5P_KP863202	GBSP4329-12_Echinococcus_granulosus_COI-5P_FN646364	GBCMA4503-13_Gammarus_balcanicus_COI-5P_JF965854	GBEH0757-06_Holothuria_whitmaei_COI-5P_AY700761	GBML1217-09_Mopalia_ciliata_COI-5P_EF201404	ABCMA293-06_Myotis_aurascens_COI-5P_JF442851		CNGLF1924-13_Philodromus_oneida_COI-5P_KM835925	SMTPB11470-13_Phyllotreta_striolata_COI-5P_KR481808	GBMLG16044-13_Rhagada_convicta_COI-5P_KF152328	SPIRU1127-11_Xysticus_britcheri_COI-5P_KF368981
GBAN1618-07_Amynthas_pongchii_COI-5P_EF077584	GBGCR954-15_Anolis_nietoi_COI-5P_KP231835	GBDP9337-10_Anopheles_vagus_COI-5P_GQ284741	UAMIC2655-15_Atheta_curvipennis_COI-5P	GBA9274-13_Balanus_glandula_COI-5P_HM029115	HMCOC257-07_Bembidion_sordidum_COI-5P_KJ203776	GBCMD11618-13_Calcinus_elegans_COI-5P_AB820251	GBCL2072-06_Carabus_jankowskii_COI-5P_AY840938	SMTPL5486-15_Clubiona_obesa_COI-5P	LIDMA098-09_Coryphopterus_tortugae_COI-5P_JF769311	CUSCH293-12_Culicoides_wadai_COI-5P_KT352294	GBCI0432-06_Cyanea_annaskala_COI-5P_AY902917	LOWC696-05_Digrammia_curvata_COI-5P_KT142417	GBDP18335-15_Drosophila_takahashii_COI-5P_KP863192	GBSP4330-12_Echinococcus_granulosus_COI-5P_FN646365	GBCM1663-14_Gammarus_balcanicus_COI-5P_KF053239	GBEH0229-06_Holothuria_whitmaei_COI-5P_AY176810	GBML383-07_Mopalia_ciliata_COI-5P_EF201412	ABCMA291-06_Myotis_aurascens_COI-5P_JF442853		CNGLF1931-13_Philodromus_oneida_COI-5P_KM834228	SMTPB1981-13_Phyllotreta_striolata_COI-5P_KR482324	GBMLG16042-13_Rhagada_convicta_COI-5P_KF152330	SPIRU1296-11_Xysticus_britcheri_COI-5P_KF368951
GBAN2283-09_Amynthas_pongchii_COI-5P_EF077586	GBGCR935-15_Anolis_megapholidotus_COI-5P_KP231829	GBDP9339-10_Anopheles_vagus_COI-5P_GQ284739	COLFB779-12_Atheta_allocera_COI-5P_KJ966636	GBA4397-09_Balanus_glandula_COI-5P_AY629909	DSCOL375-07_Bembidion_sordidum_COI-5P_KJ203308	GBCMD11668-13_Calcinus_elegans_COI-5P_AB820201	GBCL7248-12_Carabus_jankowskii_COI-5P_HM180548	CNTIC6243-15_Clubiona_obesa_COI-5P	LIDM476-07_Coryphopterus_tortugae_COI-5P_JF769353	CULIC511-11_Culicoides_wadai_COI-5P_KT352349	GBCI0431-06_Cyanea_annaskala_COI-5P_AY902916	LOWC709-05_Digrammia_curvata_COI-5P_KT146570	GBDP18328-15_Drosophila_takahashii_COI-5P_KP863185	GBSP4328-12_Echinococcus_granulosus_COI-5P_FN646361	GBCM1666-14_Gammarus_balcanicus_COI-5P_KF053242	GBEH0214-06_Holothuria_whitmaei_COI-5P_AY176795	GBML385-07_Mopalia_ciliata_COI-5P_EF201410	BM418-04_Myotis_aurascens_COI-5P_JF442857		CNRVB1714-15_Philodromus_oneida_COI-5P	MBIOD1074-13_Phyllotreta_striolata_COI-5P_KR488161	GBMLG16034-13_Rhagada_perprima_COI-5P_KF152338	KKCHE285-07_Xysticus_britcheri_COI-5P_KF368988
GBAN1617-07_Amynthas_pongchii_COI-5P_EF077585	GBGCR932-15_Anolis_megapholidotus_COI-5P_KP231780	GBDP9307-10_Anopheles_vagus_COI-5P_GQ284771	UAMIC2570-15_Atheta_frosti_COI-5P	GBA9463-13_Balanus_glandula_COI-5P_HM028926	HMCOC256-07_Bembidion_sordidum_COI-5P_KJ202654	GBCMD11727-13_Calcinus_elegans_COI-5P_AB820142	GBCL2092-06_Carabus_smaragdinus_COI-5P_AY840958	CNGBC1987-13_Clubiona_obesa_COI-5P_KP652021	LIDM1062-07_Coryphopterus_tortugae_COI-5P_JF769341	CUSCR1883-11_Culicoides_wadai_COI-5P_KT352336	GBCI0430-06_Cyanea_annaskala_COI-5P_AY902915	LOWCC330-05_Digrammia_curvata_COI-5P_KT135055	GBDP18364-15_Drosophila_takahashii_COI-5P_KP863221	GBPL2486-13_Echinococcus_granulosus_COI-5P_AB688612	GBCM1664-14_Gammarus_balcanicus_COI-5P_KF053240	GBEH0510-06_Holothuria_whitmaei_COI-5P_AY177091	GBML1213-09_Mopalia_ciliata_COI-5P_EF201422	SKBPA154-07_Myotis_aurascens_COI-5P_JF442858		GBCH11034-13_Philodromus_rufus_COI-5P_JN817237	CNNHB3027-14_Phyllotreta_striolata_COI-5P_KR482917	GBMLG16041-13_Rhagada_convicta_COI-5P_KF152331	SPIRU1126-11_Xysticus_britcheri_COI-5P_KF368970
GAHAP1827-14_Amynthas_gracilis_COI-5P_AB542490	GBGCR933-15_Anolis_megapholidotus_COI-5P_KP231785	GBDP9317-10_Anopheles_vagus_COI-5P_GQ284761	SSGBB5919-14_Atheta_allocera_COI-5P_KR485174	GBA13160-13_Balanus_glandula_COI-5P_JN852394	GBMIN41134-14_Bembidion_decorum_COI-5P_GU347080	GBCMD11599-13_Calcinus_elegans_COI-5P_AB820270	GBCL2091-06_Carabus_smaragdinus_COI-5P_AY840957	RRINV3340-15_Clubiona_obesa_COI-5P_Pending__4007	ANGBF8959-12_Coryphopterus_venezuelae_COI-5P_GQ367395	CUSCH233-12_Culicoides_wadai_COI-5P_KT352707	GBCI0427-06_Cyanea_annaskala_COI-5P_AY902912	LOWC703-05_Digrammia_curvata_COI-5P_KT134035	GBDP18389-15_Drosophila_takahashii_COI-5P_KP863250	GBPL1377-13_Echinococcus_granulosus_COI-5P_AB491449	GBCM1667-14_Gammarus_balcanicus_COI-5P_KF053243	GBEH0518-06_Holothuria_whitmaei_COI-5P_AY177099	GBML387-07_Mopalia_ciliata_COI-5P_EF201408	SKBPA226-07_Myotis_aurascens_COI-5P_JF442863		GMGMI1055-14_Philodromus_rufus_COI-5P	SSJAD4150-13_Phyllotreta_striolata_COI-5P_KM845953	GBMLG15678-13_Rhagada_perprima_COI-5P_KF152694	TWSC041-07_Xysticus_britcheri_COI-5P_KF368954
GAHAP1457-14_Amynthas_gracilis_COI-5P_KF205965	GBGCR934-15_Anolis_megapholidotus_COI-5P_KP231791	GBDP9318-10_Anopheles_vagus_COI-5P_GQ284760	SSGBB5907-14_Atheta_allocera_COI-5P_KR486255	GBA9416-13_Balanus_glandula_COI-5P_HM028973	GBCOB218-12_Bembidion_decorum_COI-5P_KM451117	GBCMD11686-13_Calcinus_elegans_COI-5P_AB820183	GBCL2073-06_Carabus_jankowskii_COI-5P_AY840939	CNGBN2757-14_Clubiona_obesa_COI-5P_KP649133	ANGBF8962-12_Coryphopterus_venezuelae_COI-5P_GQ367389	CUSCH267-12_Culicoides_wadai_COI-5P_KT352776	GBCI0428-06_Cyanea_annaskala_COI-5P_AY902913	LOWCC323-05_Digrammia_curvata_COI-5P_KT125047	GBDP18400-15_Drosophila_takahashii_COI-5P_KP863239	GBPL2671-13_Echinococcus_granulosus_COI-5P_JF906170	GBCM1665-14_Gammarus_balcanicus_COI-5P_KF053241	GBEH0756-06_Holothuria_whitmaei_COI-5P_AY700760	GBML179-07_Mopalia_ciliata_COI-5P_EF159588	SKBPA606-11_Myotis_aurascens_COI-5P_JX008055		GMGMI960-14_Philodromus_dispar_COI-5P	BBCCN169-10_Phyllotreta_striolata_COI-5P_JF887834	GBMLG15688-13_Rhagada_convicta_COI-5P_KF152684	SPIRU1226-11_Xysticus_britcheri_COI-5P_KF368949
GAHAP2756-15_Amynthas_gracilis_COI-5P_KP688582	GBGCR948-15_Anolis_nebuloides_COI-5P_KP231842	GBDP9268-10_Anopheles_vagus_COI-5P_GQ284810	ARTYT176-12_Atheta_allocera_COI-5P_KR481273	GBA9583-13_Balanus_glandula_COI-5P_HM028806	GBCOC876-12_Bembidion_decorum_COI-5P_KM445043	GBCMD11654-13_Calcinus_elegans_COI-5P_AB820215	GBCL2074-06_Carabus_jankowskii_COI-5P_AY840940	JSARA103-11_Clubiona_obesa_COI-5P_KP652176	ANGBF8965-12_Coryphopterus_venezuelae_COI-5P_GQ367383	CUSCH235-12_Culicoides_wadai_COI-5P_KT352627	GBCI2266-13_Cyanea_purpurea_COI-5P_JQ353737	LOWC707-05_Digrammia_curvata_COI-5P_KT139962	GBDP18370-15_Drosophila_takahashii_COI-5P_KP863227	GBPL4462-15_Echinococcus_granulosus_COI-5P_KM576154	GBCM1668-14_Gammarus_balcanicus_COI-5P_KF053244	GBEH0288-06_Holothuria_whitmaei_COI-5P_AY176869	GBML372-07_Mopalia_ciliata_COI-5P_EF201423	SKBPA617-11_Myotis_aurascens_COI-5P_JX008053		CNGIN602-13_Philodromus_dispar_COI-5P_KM824843	BBCCN508-10_Phyllotreta_striolata_COI-5P_JF888140	GBMLG15680-13_Rhagada_perprima_COI-5P_KF152692	KKCHE669-07_Xysticus_britcheri_COI-5P_KF368950
GAHAP1663-14_Amynthas_gracilis_COI-5P_AB542489	GBGCR949-15_Anolis_nebuloides_COI-5P_KP231843	GBDP9281-10_Anopheles_vagus_COI-5P_GQ284797	COLFC212-12_Atheta_allocera_COI-5P_KJ964729	GBA3240-08_Balanus_glandula_COI-5P_EU004395	GBCOB219-12_Bembidion_decorum_COI-5P_KM442982	MBMIA282-06_Calcinus_elegans_COI-5P	GBCL2075-06_Carabus_jankowskii_COI-5P_AY840941	CNGBC1999-13_Clubiona_obesa_COI-5P_KP646685	BZLWD362-07_Coryphopterus_venezuelae_COI-5P	CUSCR1949-11_Culicoides_wadai_COI-5P_KT352171	GBCI2214-13_Cyanea_nozakii_COI-5P_JX845350	LBCH6614-10_Digrammia_curvata_COI-5P_HM868742	GBDP18392-15_Drosophila_takahashii_COI-5P_KP863247	GBPL1394-13_Echinococcus_granulosus_COI-5P_AB491432	GBCM1640-14_Gammarus_balcanicus_COI-5P_KF053226	GBEH0500-06_Holothuria_whitmaei_COI-5P_AY177081	GBML1173-09_Mopalia_swanii_COI-5P_EF201583	SKBPA165-07_Myotis_aurascens_COI-5P_JF442855		CNGUK081-15_Philodromus_dispar_COI-5P	CNRMD2571-12_Phyllotreta_striolata_COI-5P_KM849184	GBMLG15690-13_Rhagada_convicta_COI-5P_KF152682	KKCHE671-07_Xysticus_britcheri_COI-5P_KF368967
GBAN1610-07_Amynthas_loti_COI-5P_EF077592	GBGCR950-15_Anolis_nebuloides_COI-5P_KP231844	GBDP9266-10_Anopheles_vagus_COI-5P_GQ284812	ARTYT206-12_Atheta_allocera_COI-5P_KR486072	GBA4384-09_Balanus_glandula_COI-5P_AY629964	FBCOD971-11_Bembidion_decorum_COI-5P_KM445300	GBCMD11594-13_Calcinus_elegans_COI-5P_AB820275	GBCL2076-06_Carabus_jankowskii_COI-5P_AY840942	SMTPD2857-13_Clubiona_obesa_COI-5P_KP647996	ANGBF8958-12_Coryphopterus_venezuelae_COI-5P_GQ367397	CUSCR1930-11_Culicoides_wadai_COI-5P_KT352186	GBCI2268-13_Cyanea_nozakii_COI-5P_JQ353735	LBCG2591-09_Digrammia_curvata_COI-5P_HQ647672	GBDP18330-15_Drosophila_takahashii_COI-5P_KP863187	GBPL1344-10_Echinococcus_granulosus_COI-5P_AB551110	GBCM1641-14_Gammarus_balcanicus_COI-5P_KF053227	GBEH0347-06_Holothuria_whitmaei_COI-5P_AY176928	GBML125-07_Mopalia_swanii_COI-5P_EF159642	SKBPA166-07_Myotis_aurascens_COI-5P_JF442856		CNPCB043-12_Philodromus_dispar_COI-5P_KM840766	CNEIG041-12_Phyllotreta_striolata_COI-5P_KM845874	GBMLG16496-13_Rhagada_convicta_COI-5P_KF151876	KKCHE693-07_Xysticus_britcheri_COI-5P_KF368991
GBAN1612-07_Amynthas_loti_COI-5P_EF077590	GBGCR946-15_Anolis_nebuloides_COI-5P_KP231817	GBDP9285-10_Anopheles_vagus_COI-5P_GQ284793	ARTYT192-12_Atheta_allocera_COI-5P_KR486553	GBA2197-07_Balanus_glandula_COI-5P_AY629918	FBCOC087-10_Bembidion_decorum_COI-5P_HQ954518	GBCMD11656-13_Calcinus_elegans_COI-5P_AB820213	GBCL2077-06_Carabus_jankowskii_COI-5P_AY840943	CNGBK193-14_Clubiona_obesa_COI-5P_KP646725	BZLWD483-08_Coryphopterus_venezuelae_COI-5P	CUSCR1948-11_Culicoides_wadai_COI-5P_KT352638	GBCI2269-13_Cyanea_nozakii_COI-5P_JQ353734	LOWC692-05_Digrammia_curvata_COI-5P_KT125593	GBDP18355-15_Drosophila_takahashii_COI-5P_KP863212	GBPL4433-15_Echinococcus_granulosus_COI-5P_KM576183	GBCMA4438-13_Gammarus_leopoliensis_COI-5P_JF965919	GBEH0372-06_Holothuria_whitmaei_COI-5P_AY176953	GBML216-07_Mopalia_swanii_COI-5P_EF201579	SKBPA607-11_Myotis_aurascens_COI-5P_JX008049		CNGIN004-13_Philodromus_dispar_COI-5P_KM830112	CNRMA958-12_Phyllotreta_striolata_COI-5P_KM846761	GBMLG15755-13_Rhagada_convicta_COI-5P_KF152617	TWSC038-07_Xysticus_britcheri_COI-5P_KF368983
GBAN1611-07_Amynthas_loti_COI-5P_EF077591	GBGCR945-15_Anolis_nebuloides_COI-5P_KP231816	GBDP9296-10_Anopheles_vagus_COI-5P_GQ284782	SSWLC3590-13_Atheta_allocera_COI-5P_KM850501	GBA9529-13_Balanus_glandula_COI-5P_HM028860	GBMIN41138-14_Bembidion_decorum_COI-5P_GU347084	GBCMD11669-13_Calcinus_elegans_COI-5P_AB820200	GBCL2041-06_Carabus_jankowskii_COI-5P_AY840907	JSARA064-11_Clubiona_obesa_COI-5P_KP654507	BZLWB392-06_Coryphopterus_venezuelae_COI-5P_JQ840468	CUSCR1904-11_Culicoides_wadai_COI-5P_KT352561	GBCI0568-06_Aurelia_labiata_COI-5P_AY903070	LNAUS2998-13_Digrammia_yavapai_COI-5P	GBDP18397-15_Drosophila_takahashii_COI-5P_KP863242	GBPL2500-13_Echinococcus_granulosus_COI-5P_AB688598	GBCM1669-14_Gammarus_leopoliensis_COI-5P_KF053266	GBEH0205-06_Holothuria_whitmaei_COI-5P_AY176786	GBML1154-09_Mopalia_swanii_COI-5P_EF159626	ABBWP186-06_Myotis_alcathoe_COI-5P		SPRMA643-10_Philodromus_dispar_COI-5P_JF887102	SMTPI5175-14_Phyllotreta_striolata_COI-5P_KR481230	GBMLG15757-13_Rhagada_convicta_COI-5P_KF152615	SPIRU1125-11_Xysticus_britcheri_COI-5P_KF368993
GBAN1657-07_Amynthas_dactilicus_COI-5P_EF077545	GBGCR944-15_Anolis_nebuloides_COI-5P_KP231815	GBDP9284-10_Anopheles_vagus_COI-5P_GQ284794	COLFE1253-13_Atheta_brunneipennis_COI-5P_KJ965860	GBA9334-13_Balanus_glandula_COI-5P_HM029055	GBMIN41136-14_Bembidion_decorum_COI-5P_GU347082	GBCMD11697-13_Calcinus_elegans_COI-5P_AB820172	GBCL2048-06_Carabus_jankowskii_COI-5P_AY840914	CNSLD643-12_Clubiona_obesa_COI-5P_KM827779	ANGBF8874-12_Coryphopterus_venezuelae_COI-5P_GQ367394	CUSCR1934-11_Culicoides_wadai_COI-5P_KT352668	GBCI0567-06_Aurelia_labiata_COI-5P_AY903069	GWNP142-07_Digrammia_muscariata_COI-5P_HQ647712	GBDP18367-15_Drosophila_takahashii_COI-5P_KP863224	GBPL4454-15_Echinococcus_granulosus_COI-5P_KM576162	GBCMA4515-13_Gammarus_balcanicus_COI-5P_JF965842	GBEH0350-06_Holothuria_whitmaei_COI-5P_AY176931	GBML208-07_Mopalia_swanii_COI-5P_EF201587	ABBWP277-07_Myotis_alcathoe_COI-5P		SPRMA747-10_Philodromus_dispar_COI-5P_JF887163	SMTPJ1793-14_Phyllotreta_striolata_COI-5P_KR488162	GBMLG15753-13_Rhagada_convicta_COI-5P_KF152619	KKCHE284-07_Xysticus_britcheri_COI-5P_KF368955
GAHAP1476-14_Amynthas_dactilicus_COI-5P_KF179575	GBGCR943-15_Anolis_nebuloides_COI-5P_KP231814	GBDP9311-10_Anopheles_vagus_COI-5P_GQ284767	COLFE1251-13_Atheta_brunneipennis_COI-5P_KJ967482	GBA3259-08_Balanus_glandula_COI-5P_EU004376	GBMIN41140-14_Bembidion_decorum_COI-5P_GU347086	GBCMD11694-13_Calcinus_elegans_COI-5P_AB820175	GBCL2050-06_Carabus_jankowskii_COI-5P_AY840916	RRINV3366-15_Clubiona_obesa_COI-5P_Pending__4007	ANGBF8879-12_Coryphopterus_venezuelae_COI-5P_GQ367384	CUSCR1906-11_Culicoides_wadai_COI-5P_KT352537		GWNP140-07_Digrammia_muscariata_COI-5P_HQ647714	GBDP18386-15_Drosophila_takahashii_COI-5P_KP863253	GBPL2658-13_Echinococcus_granulosus_COI-5P_JQ250815	GBCM1694-14_Gammarus_balcanicus_COI-5P_KF053233	GBEH0359-06_Holothuria_whitmaei_COI-5P_AY176940	GBML1153-09_Mopalia_swanii_COI-5P_EF159627	GBMIN41905-14_Myotis_alcathoe_COI-5P_GU270560		NLARA070-12_Philodromus_dispar_COI-5P	SSEIC2347-13_Phyllotreta_striolata_COI-5P_KM843779	GBMLG15756-13_Rhagada_convicta_COI-5P_KF152616	SAPIT161-08_Xysticus_britcheri_COI-5P_KF368947
GBAN1635-07_Amynthas_limellus_COI-5P_EF077567	GBGCR947-15_Anolis_nebuloides_COI-5P_KP231818	GBDP9283-10_Anopheles_vagus_COI-5P_GQ284795	RRMFE2436-15_Atheta_brunneipennis_COI-5P_KT607185	GBA13122-13_Balanus_glandula_COI-5P_JN852432	FBCOI510-12_Bembidion_decorum_COI-5P_KM444732	GBCMD11613-13_Calcinus_elegans_COI-5P_AB820256	GBCL2043-06_Carabus_jankowskii_COI-5P_AY840909	CNSLC545-12_Clubiona_obesa_COI-5P_KM826304	ANGBF8964-12_Coryphopterus_venezuelae_COI-5P_GQ367385	CUSCR1917-11_Culicoides_wadai_COI-5P_KT352380		LBCH5774-10_Digrammia_respersata_COI-5P_HM867847	GBDP18337-15_Drosophila_takahashii_COI-5P_KP863194	GBPL2506-13_Echinococcus_granulosus_COI-5P_AB688592	GBCMA4498-13_Gammarus_balcanicus_COI-5P_JF965859	GBEH0238-06_Holothuria_whitmaei_COI-5P_AY176819	GBML1174-09_Mopalia_swanii_COI-5P_EF201582	GBMIN41982-14_Myotis_alcathoe_COI-5P_HG325822		AGB027-11_Philodromus_dispar_COI-5P_JQ412453	CNPAL044-13_Phyllotreta_striolata_COI-5P_KM847372	GBMLG15754-13_Rhagada_convicta_COI-5P_KF152618	TWSC034-07_Xysticus_britcheri_COI-5P_KF368960
GBAN1636-07_Amynthas_limellus_COI-5P_EF077566	GBGCR942-15_Anolis_nebuloides_COI-5P_KP231813	GBDP9295-10_Anopheles_vagus_COI-5P_GQ284783	SSBAB1729-12_Atheta_brunneipennis_COI-5P_KM849482	GBA3228-08_Balanus_glandula_COI-5P_EU004407	SMTPJ1796-14_Bembidion_grapii_COI-5P_KR490777	GBCMD11652-13_Calcinus_elegans_COI-5P_AB820217	GBCL2049-06_Carabus_jankowskii_COI-5P_AY840915	CNSLM001-13_Clubiona_obesa_COI-5P_KM828877	ANGBF8950-12_Coryphopterus_venezuelae_COI-5P_GQ367413	CUSCR1922-11_Culicoides_wadai_COI-5P_KT352611		LBCH5632-10_Digrammia_respersata_COI-5P_HM867696	GBDP18401-15_Drosophila_takahashii_COI-5P_KP863238	GBPL1994-13_Echinococcus_granulosus_COI-5P_JQ219963	GBCMA4519-13_Gammarus_balcanicus_COI-5P_JF965838	GBEH0427-06_Holothuria_whitmaei_COI-5P_AY177008	GBML209-07_Mopalia_swanii_COI-5P_EF201586	ABBWP185-06_Myotis_alcathoe_COI-5P		CNGIB543-12_Philodromus_dispar_COI-5P_KM839237	CNEIA1979-12_Phyllotreta_striolata_COI-5P_KM844690	GBMLG15675-13_Rhagada_convicta_COI-5P_KF152697	SSWLD1195-13_Xysticus_emertoni_COI-5P_KM825630
GBAN2287-09_Amynthas_limellus_COI-5P_EF077568	GBGCR928-15_Anolis_macrinii_COI-5P_KP231858	GBDP9259-10_Anopheles_vagus_COI-5P_GQ284819	SSBAB1727-12_Atheta_brunneipennis_COI-5P_KM844658	GBA9657-13_Balanus_glandula_COI-5P_HM028732	SMTPJ1736-14_Bembidion_grapii_COI-5P_KR490216	GBCMD11707-13_Calcinus_elegans_COI-5P_AB820162	GBCL2047-06_Carabus_jankowskii_COI-5P_AY840913	CNGSI3616-15_Clubiona_mixta_COI-5P	BZLWB319-06_Coryphopterus_venezuelae_COI-5P	CUSCH304-12_Culicoides_wadai_COI-5P_KT352480		LBCH5199-10_Digrammia_respersata_COI-5P_HM867224	GBDP18398-15_Drosophila_takahashii_COI-5P_KP863241	GBPL2507-13_Echinococcus_granulosus_COI-5P_AB688591	GBCMA4516-13_Gammarus_balcanicus_COI-5P_JF965841	GBEH0257-06_Holothuria_whitmaei_COI-5P_AY176838	GBML133-07_Mopalia_swanii_COI-5P_EF159634	ABBWP083-06_Myotis_alcathoe_COI-5P		CNPCA031-12_Philodromus_dispar_COI-5P_KM824206	CNEIA1998-12_Phyllotreta_striolata_COI-5P_KM848772	GBMLG15677-13_Rhagada_perprima_COI-5P_KF152695	SSWLE5626-13_Xysticus_emertoni_COI-5P_KM825202
GBAN2286-09_Amynthas_robustus_COI-5P_EF077569	GBGCR925-15_Anolis_macrinii_COI-5P_KP231806	GBDP9292-10_Anopheles_vagus_COI-5P_GQ284786	SSJAF8413-13_Atheta_brunneipennis_COI-5P_KM842217	GBA13070-13_Balanus_glandula_COI-5P_JN852486	UAMIC3379-15_Bembidion_grapii_COI-5P	GBCMD11626-13_Calcinus_elegans_COI-5P_AB820243	GBCL2057-06_Carabus_jankowskii_COI-5P_AY840923	NCCE006-11_Clubiona_mixta_COI-5P_KP652138	ANGBF8966-12_Coryphopterus_venezuelae_COI-5P_GQ367381	CUSCH231-12_Culicoides_wadai_COI-5P_KT352563		LBCH6200-10_Digrammia_respersata_COI-5P_HQ709069	GBDP18382-15_Drosophila_takahashii_COI-5P_KP863257	GBPL0248-06_Echinococcus_granulosus_COI-5P_AY377836	GBCM1698-14_Gammarus_balcanicus_COI-5P_KF053237	GBEH0360-06_Holothuria_whitmaei_COI-5P_AY176941	GBML215-07_Mopalia_swanii_COI-5P_EF201580	GBMA3562-12_Myotis_alcathoe_COI-5P_FR856660		CNGUO202-15_Philodromus_dispar_COI-5P	CNRMF1807-12_Phyllotreta_striolata_COI-5P_KM844630	GBMLG15662-13_Rhagada_convicta_COI-5P_KF152710	SSWLE7979-13_Xysticus_emertoni_COI-5P_KM839453
GAHAP1482-14_Amynthas_robustus_COI-5P_KF179573	GBGCR927-15_Anolis_macrinii_COI-5P_KP231857	GBDP9277-10_Anopheles_vagus_COI-5P_GQ284801	CNFNR3426-14_Atheta_brunneipennis_COI-5P_KR129054	GBA4374-09_Balanus_glandula_COI-5P_AY630002	SMTPJ1791-14_Bembidion_grapii_COI-5P_KR484289	GBCMD11627-13_Calcinus_elegans_COI-5P_AB820242	GBCL2059-06_Carabus_jankowskii_COI-5P_AY840925	NCCE007-11_Clubiona_mixta_COI-5P_KP654772	KUBV005-09_Coryphopterus_glaucofraenum_COI-5P	CULIC456-11_Culicoides_wadai_COI-5P_KT352773		LBCH7422-10_Digrammia_respersata_COI-5P_HM869623	GBDP18368-15_Drosophila_takahashii_COI-5P_KP863225	GBPL4453-15_Echinococcus_granulosus_COI-5P_KM576163	GBCM1695-14_Gammarus_balcanicus_COI-5P_KF053234	BCUH066-09_Holothuria_whitmaei_COI-5P_EU848239	GBML1175-09_Mopalia_swanii_COI-5P_EF201581	ABBWP107-06_Myotis_emarginatus_COI-5P		CNGUI040-15_Philodromus_dispar_COI-5P	CNWBH1130-13_Phyllotreta_striolata_COI-5P_KM841438	GBMLG15684-13_Rhagada_convicta_COI-5P_KF152688	BBCNP2924-14_Xysticus_emertoni_COI-5P_KP656783
GBAN0702-06_Amynthas_robustus_COI-5P_DQ224191	GBGCR924-15_Anolis_macrinii_COI-5P_KP231803	GBDP9278-10_Anopheles_vagus_COI-5P_GQ284800	GBCOF491-13_Atheta_incognita_COI-5P_KM447132	GBA2482-07_Balanus_glandula_COI-5P_AY629633	UAMIC3401-15_Bembidion_grapii_COI-5P	GBCMD11643-13_Calcinus_elegans_COI-5P_AB820226	GBCL2045-06_Carabus_jankowskii_COI-5P_AY840911	CNGSG013-15_Clubiona_mixta_COI-5P	ANGBF8881-12_Coryphopterus_venezuelae_COI-5P_GQ367380	CUSCH228-12_Culicoides_wadai_COI-5P_KT352540		LBCH5188-10_Digrammia_respersata_COI-5P_HM867212	GBDP18369-15_Drosophila_takahashii_COI-5P_KP863226	GBPL2494-13_Echinococcus_granulosus_COI-5P_AB688604	GBCM1699-14_Gammarus_balcanicus_COI-5P_KF053238	GBEH0311-06_Holothuria_whitmaei_COI-5P_AY176892	GBML130-07_Mopalia_spectabilis_COI-5P_EF159637	GBMIN41898-14_Myotis_emarginatus_COI-5P_GU270553		CNGUT123-15_Philodromus_dispar_COI-5P	CNEIC049-12_Phyllotreta_striolata_COI-5P_KM848012	GBMLG15682-13_Rhagada_convicta_COI-5P_KF152690	SSWLE8483-13_Xysticus_emertoni_COI-5P_KM830845
GAHAP1829-14_Amynthas_robustus_COI-5P_AB542528	GBGCR926-15_Anolis_macrinii_COI-5P_KP231807	GBDP9288-10_Anopheles_vagus_COI-5P_GQ284790	COLFC509-12_Atheta_incognita_COI-5P_KJ966596	GBA4403-09_Balanus_glandula_COI-5P_AY629875	SMTPJ1794-14_Bembidion_grapii_COI-5P_KR479936	GBCMD11667-13_Calcinus_elegans_COI-5P_AB820202	GBCL2044-06_Carabus_jankowskii_COI-5P_AY840910	CNGSG010-15_Clubiona_mixta_COI-5P	BZLWB099-06_Coryphopterus_venezuelae_COI-5P	CUSCR1894-11_Culicoides_wadai_COI-5P_KT352694		GWNJ023-07_Digrammia_respersata_COI-5P_HQ647737	GBDP18372-15_Drosophila_takahashii_COI-5P_KP863229	GBPL0246-06_Echinococcus_granulosus_COI-5P_AY278068	GBCM1697-14_Gammarus_balcanicus_COI-5P_KF053236	GBEH0758-06_Holothuria_whitmaei_COI-5P_AY700762	GBML137-07_Mopalia_swanii_COI-5P_EF159630	GBMA3550-12_Myotis_emarginatus_COI-5P_FR856684		GBA16670-14_Philodromus_dispar_COI-5P_KJ408767	CNEIA1985-12_Phyllotreta_striolata_COI-5P_KM850357	GBMLG15687-13_Rhagada_convicta_COI-5P_KF152685	SSWLB1217-13_Xysticus_emertoni_COI-5P_KM835469
GAHAP1687-14_Amynthas_robustus_COI-5P_AB543233	GBGCR908-15_Anolis_gadovii_COI-5P_KP231793	GBANO763-12_Anopheles_vagus_COI-5P_JQ915196	COLFC513-12_Atheta_incognita_COI-5P_KJ962585	GBA9633-13_Balanus_glandula_COI-5P_HM028756	COLFD743-12_Bembidion_grapii_COI-5P_KJ964478	GBCMD11670-13_Calcinus_elegans_COI-5P_AB820199	GBCL2046-06_Carabus_jankowskii_COI-5P_AY840912	CNGSD7234-15_Clubiona_mixta_COI-5P	CURA053-09_Coryphopterus_venezuelae_COI-5P	CULIC775-11_Culicoides_wadai_COI-5P_KT352645		GWNC076-07_Digrammia_respersata_COI-5P_HQ647735	GBDP18385-15_Drosophila_takahashii_COI-5P_KP863254	GBPL4448-15_Echinococcus_granulosus_COI-5P_KM576168	GBCMA4518-13_Gammarus_balcanicus_COI-5P_JF965839	GBEH0283-06_Holothuria_whitmaei_COI-5P_AY176864	GBML136-07_Mopalia_swanii_COI-5P_EF159631	ABBWP313-07_Myotis_emarginatus_COI-5P		NLARA067-12_Philodromus_aureolus_COI-5P	CNPAA500-13_Phyllotreta_striolata_COI-5P_KM842258	GBMLG15692-13_Rhagada_convicta_COI-5P_KF152680	SPICA1817-11_Xysticus_emertoni_COI-5P_JN309616
GAHAP1830-14_Amynthas_robustus_COI-5P_AB542529	GBGCR907-15_Anolis_gadovii_COI-5P_KP231792	GBANO743-12_Anopheles_subpictus_COI-5P_JN832672	GBCOF456-13_Atheta_incognita_COI-5P_KM440673	GBA2480-07_Balanus_glandula_COI-5P_AY629635	INRMA1474-14_Bembidion_obscurellum_COI-5P	GBCMD11676-13_Calcinus_elegans_COI-5P_AB820193	GBCL2070-06_Carabus_jankowskii_COI-5P_AY840936	CNGSH2017-15_Clubiona_mixta_COI-5P	CURA052-09_Coryphopterus_venezuelae_COI-5P	CUSCH281-12_Culicoides_wadai_COI-5P_KT352196		LBCH6199-10_Digrammia_respersata_COI-5P_HM868302	GBDP18347-15_Drosophila_takahashii_COI-5P_KP863204	GBPL2485-13_Echinococcus_granulosus_COI-5P_AB688613	GBCM1696-14_Gammarus_balcanicus_COI-5P_KF053235	GBEH0541-06_Holothuria_whitmaei_COI-5P_AY177122	GBML1150-09_Mopalia_swanii_COI-5P_EF159643	SKBPA098-07_Myotis_emarginatus_COI-5P_JF442976		HPPPN478-13_Philodromus_aureolus_COI-5P_KP649347	CNEIA1997-12_Phyllotreta_striolata_COI-5P_KM847310	GBMLG16377-13_Rhagada_convicta_COI-5P_KF151995	ALBSP061-10_Xysticus_emertoni_COI-5P_HM880170
GAHAP1489-14_Amynthas_triastriatus_COI-5P_KF179569	GBGCR905-15_Anolis_gadovii_COI-5P_KP231783	GBANO1931-15_Anopheles_subpictus_COI-5P_KJ461780	FBCOP782-13_Atheta_incognita_COI-5P_KM448340	GBA13016-13_Balanus_glandula_COI-5P_JN852540	UAMIC3372-15_Bembidion_obscurellum_COI-5P	GBCMD11611-13_Calcinus_elegans_COI-5P_AB820258	GBCL2069-06_Carabus_jankowskii_COI-5P_AY840935	CNGSF019-15_Clubiona_mixta_COI-5P	ANGBF8865-12_Coryphopterus_venezuelae_COI-5P_GQ367412	CUSCH284-12_Culicoides_wadai_COI-5P_KT352333		LBCH5634-10_Digrammia_respersata_COI-5P_HM867698	GBDP2899-06_Drosophila_takahashii_COI-5P_X58915	GBPL2684-13_Echinococcus_granulosus_COI-5P_JF906156	GBCMA4512-13_Gammarus_balcanicus_COI-5P_JF965845	GBEHH315-13_Holothuria_fuscogilva_COI-5P_GQ920772	GBML217-07_Mopalia_swanii_COI-5P_EF201578	BM678-05_Myotis_emarginatus_COI-5P_JF442975		GACAC535-12_Philodromus_aureolus_COI-5P_HE575186	CNPAO033-13_Phyllotreta_striolata_COI-5P_KM844122	GBMLG16391-13_Rhagada_convicta_COI-5P_KF151981	SPICA817-10_Xysticus_emertoni_COI-5P_JF885989
GAHAP1878-14_Amynthas_robustus_COI-5P_AB542532	GBGCR906-15_Anolis_gadovii_COI-5P_KP231784	GBANO1935-15_Anopheles_subpictus_COI-5P_KJ461784	COLFA419-12_Atheta_incognita_COI-5P_KJ967072	GBA2147-07_Balanus_glandula_COI-5P_AY629968	UAMIC2946-15_Bembidion_obscurellum_COI-5P	GBCMD11649-13_Calcinus_elegans_COI-5P_AB820220	GBCL2056-06_Carabus_jankowskii_COI-5P_AY840922	CNGSG008-15_Clubiona_mixta_COI-5P	ANGBF8864-12_Coryphopterus_venezuelae_COI-5P_GQ367414	CUSCH324-12_Culicoides_wadai_COI-5P_KT352576		LBCH6195-10_Digrammia_respersata_COI-5P_HM868298	GBDP18354-15_Drosophila_takahashii_COI-5P_KP863211	GBPL4422-15_Echinococcus_granulosus_COI-5P_KM576194	GBCMA4517-13_Gammarus_balcanicus_COI-5P_JF965840	GBEH0204-06_Holothuria_whitmaei_COI-5P_AY176785	GBML1172-09_Mopalia_swanii_COI-5P_EF201584	ABBWP261-07_Myotis_emarginatus_COI-5P		NLARA068-12_Philodromus_cespitum_COI-5P	CNRMC1331-12_Phyllotreta_striolata_COI-5P_KM848771	GBMIN5446-12_Rhagada_convicta_COI-5P_JQ362682	SPICA987-10_Xysticus_emertoni_COI-5P_JF886152
GAHAP1774-14_Amynthas_robustus_COI-5P_AB542539	GBGCR923-15_Anolis_liogaster_COI-5P_KP231790	GBANO1939-15_Anopheles_subpictus_COI-5P_KJ461788	FBCOK276-13_Atheta_hypnorum_COI-5P_KM449848	GBA9261-13_Balanus_glandula_COI-5P_HM029128	NEONU058-11_Bembidion_obscurellum_COI-5P_JX259796	GBCMD11671-13_Calcinus_elegans_COI-5P_AB820198	GBCL2052-06_Carabus_jankowskii_COI-5P_AY840918	CNRMA1105-12_Clubiona_moesta_COI-5P_KM837241	CURA208-09_Coryphopterus_venezuelae_COI-5P	CUSCR1927-11_Culicoides_wadai_COI-5P_KT352673		LBCH5771-10_Digrammia_respersata_COI-5P_HQ709068	GBDPD473-14_Drosophila_suzukii_COI-5P_KF312620	GBPL4445-15_Echinococcus_granulosus_COI-5P_KM576171	GBCMA4514-13_Gammarus_balcanicus_COI-5P_JF965843	GBEH0373-06_Holothuria_whitmaei_COI-5P_AY176954	GBML1171-09_Mopalia_swanii_COI-5P_EF201585	ABBWP316-07_Myotis_emarginatus_COI-5P		NLARA172-12_Philodromus_cespitum_COI-5P	CNPAK028-13_Phyllotreta_striolata_COI-5P_KM848871	GBMIN5452-12_Rhagada_convicta_COI-5P_JQ362681	SPICA1075-10_Xysticus_emertoni_COI-5P_JF884626
GBAN1664-07_Amynthas_triastriatus_COI-5P_EF077538	GBGCR920-15_Anolis_liogaster_COI-5P_KP231787	GBANO1971-15_Anopheles_subpictus_COI-5P_KJ461789	COLFC316-12_Atheta_hypnorum_COI-5P_KJ965996	GBA13073-13_Balanus_glandula_COI-5P_JN852483	UAMIC2898-15_Bembidion_obscurellum_COI-5P	GBCMD11663-13_Calcinus_elegans_COI-5P_AB820206	GBCL2055-06_Carabus_jankowskii_COI-5P_AY840921	SSPAC6723-13_Clubiona_moesta_COI-5P_KM833403	BZLWE117-08_Coryphopterus_venezuelae_COI-5P_JQ841517	CUSCR1932-11_Culicoides_wadai_COI-5P_KT352534		LBCH5321-10_Digrammia_respersata_COI-5P_HM867358	GBDP11392-12_Drosophila_suzukii_COI-5P_HQ646998	GBPL1371-13_Echinococcus_granulosus_COI-5P_AB491455	GBCMA4513-13_Gammarus_balcanicus_COI-5P_JF965844	GBEH0490-06_Holothuria_whitmaei_COI-5P_AY177071	GBML129-07_Mopalia_swanii_COI-5P_EF159638	BCBN744-05_Myotis_nigricans_COI-5P_JQ601624		NLARA173-12_Philodromus_cespitum_COI-5P	CNWBE571-13_Phyllotreta_striolata_COI-5P_KM844147	GBMLG16368-13_Rhagada_convicta_COI-5P_KF152004	SSWLB2318-13_Xysticus_emertoni_COI-5P_KM838097
GBAN2276-09_Amynthas_triastriatus_COI-5P_EF077607	GBGCR922-15_Anolis_liogaster_COI-5P_KP231789	GBANO1933-15_Anopheles_subpictus_COI-5P_KJ461782	COLFB807-12_Atheta_hypnorum_COI-5P_KJ963463	GBA3236-08_Balanus_glandula_COI-5P_EU004399	NEONU004-11_Bembidion_obscurellum_COI-5P_JX259795	GBCMD11628-13_Calcinus_elegans_COI-5P_AB820241	GBCL2060-06_Carabus_jankowskii_COI-5P_AY840926	SPICA1982-11_Clubiona_moesta_COI-5P_JN309772	ANGBF8953-12_Coryphopterus_venezuelae_COI-5P_GQ367407	CUSCR1912-11_Culicoides_wadai_COI-5P_KT352640		LOWC558-05_Digrammia_respersata_COI-5P_KT125253	GBDPD493-14_Drosophila_suzukii_COI-5P_KF312640	GBPL1411-13_Echinococcus_granulosus_COI-5P_AB491415	GBCMA4505-13_Gammarus_balcanicus_COI-5P_JF965852	GBEH0502-06_Holothuria_whitmaei_COI-5P_AY177083	GBML118-07_Mopalia_lowei_COI-5P_EF159649	ABGYG683-08_Myotis_albescens_COI-5P_JF455101		GACAC534-12_Philodromus_cespitum_COI-5P_HE575185	SMTPI5168-14_Phyllotreta_striolata_COI-5P_KR481993	GBMLG16373-13_Rhagada_convicta_COI-5P_KF151999	SSWLB2325-13_Xysticus_emertoni_COI-5P_KM837203
GBAN1648-07_Amynthas_kiangensis_COI-5P_EF077554	GBGCR919-15_Anolis_liogaster_COI-5P_KP231786	GBDP4084-07_Anopheles_subpictus_COI-5P_DQ310149	FBCOK424-13_Atheta_aeneicollis_COI-5P_KM444442	GBA9503-13_Balanus_glandula_COI-5P_HM028886	FBCOD672-11_Bembidion_cruciatum_COI-5P_KM441016	GBCMD11612-13_Calcinus_elegans_COI-5P_AB820257	GBCL2061-06_Carabus_jankowskii_COI-5P_AY840927	CNPAK024-13_Clubiona_moesta_COI-5P_KM827102	ANGBF8867-12_Coryphopterus_venezuelae_COI-5P_GQ367408	CUSCH328-12_Culicoides_wadai_COI-5P_KT352287		LOWC560-05_Digrammia_respersata_COI-5P_KT147703	GBDP7947-09_Drosophila_suzukii_COI-5P_GQ365213	GBPL4456-15_Echinococcus_granulosus_COI-5P_KM576160	GBCMA4499-13_Gammarus_balcanicus_COI-5P_JF965858	GBEH0328-06_Holothuria_whitmaei_COI-5P_AY176909	GBML166-07_Mopalia_lowei_COI-5P_EF159601	ABGYC261-06_Myotis_albescens_COI-5P_JF455112		GACAC533-12_Philodromus_cespitum_COI-5P_HE575184	SMTPI9689-14_Phyllotreta_striolata_COI-5P_KR486969	GBMLG16379-13_Rhagada_convicta_COI-5P_KF151993	BBCNP308-13_Xysticus_emertoni_COI-5P_KM824898
GBAN1646-07_Amynthas_kiangensis_COI-5P_EF077556	GBGCR921-15_Anolis_liogaster_COI-5P_KP231788	GBDP8493-10_Anopheles_subpictus_COI-5P_GQ395920	GBCOU3526-13_Atheta_aeneicollis_COI-5P_KM449843	GBA2238-07_Balanus_glandula_COI-5P_AY629877	GBCOU3628-13_Bembidion_cruciatum_COI-5P_KM441587	GBCMD11721-13_Calcinus_elegans_COI-5P_AB820148	GBCL2062-06_Carabus_jankowskii_COI-5P_AY840928	SMTPM1290-15_Clubiona_moesta_COI-5P	ANGBF8870-12_Coryphopterus_venezuelae_COI-5P_GQ367402	CULIC458-11_Culicoides_wadai_COI-5P_KT352542		LOWC559-05_Digrammia_respersata_COI-5P_KT130704	GBDPD465-14_Drosophila_suzukii_COI-5P_KF312612	GBPL2513-13_Echinococcus_granulosus_COI-5P_AB688138	GBCMA4511-13_Gammarus_balcanicus_COI-5P_JF965846	GBEH0296-06_Holothuria_whitmaei_COI-5P_AY176877	GBML119-07_Mopalia_lowei_COI-5P_EF159648	BCBNT571-06_Myotis_albescens_COI-5P_EF080492		NLARA204-12_Philodromus_cespitum_COI-5P	SSEIC3983-13_Phyllotreta_striolata_COI-5P_KM844520	GBMLG16371-13_Rhagada_convicta_COI-5P_KF152001	SSWLE8872-13_Xysticus_emertoni_COI-5P_KM834751
GBAN1647-07_Amynthas_kiangensis_COI-5P_EF077555	GBGCR903-15_Anolis_dunni_COI-5P_KP231837	GBDP8492-10_Anopheles_subpictus_COI-5P_GQ395921	FBCON411-13_Atheta_aeneicollis_COI-5P_KM450064	GBA13667-13_Balanus_glandula_COI-5P_JN851885	GBCL15025-13_Bembidion_cruciatum_COI-5P_JF895169	GBCMD11728-13_Calcinus_elegans_COI-5P_AB820141	GBCL2063-06_Carabus_jankowskii_COI-5P_AY840929	BBCNP3393-14_Clubiona_moesta_COI-5P_KP648177	ANGBF8956-12_Coryphopterus_venezuelae_COI-5P_GQ367401	CULIC774-11_Culicoides_wadai_COI-5P_KT352687		LBCH5844-10_Digrammia_respersata_COI-5P_HM867923	GBMIN38726-13_Drosophila_suzukii_COI-5P_HM803274	GBPL3731-14_Echinococcus_granulosus_COI-5P_AB787536	GBCM1642-14_Gammarus_balcanicus_COI-5P_KF053224	GBEH0520-06_Holothuria_whitmaei_COI-5P_AY177101	GBML126-07_Mopalia_lowei_COI-5P_EF159641	BCBNT537-06_Myotis_albescens_COI-5P_EF080484		NLARA174-12_Philodromus_cespitum_COI-5P	CNRMC1284-12_Phyllotreta_striolata_COI-5P_KM843017	GBMLG16376-13_Rhagada_convicta_COI-5P_KF151996	SSWLE8893-13_Xysticus_emertoni_COI-5P_KM827279
GAHAP462-13_Amynthas_aspergillus_COI-5P_JX535231	GBGCR902-15_Anolis_dunni_COI-5P_KP231836	GBDP8495-10_Anopheles_subpictus_COI-5P_GQ395918	FBCOK272-13_Atheta_aeneicollis_COI-5P_KM439796	GBA9687-13_Balanus_glandula_COI-5P_HM028702	GBCOU3627-13_Bembidion_cruciatum_COI-5P_KM440770	GBCMD11710-13_Calcinus_elegans_COI-5P_AB820159	GBCL2067-06_Carabus_jankowskii_COI-5P_AY840933	BBCNP3392-14_Clubiona_moesta_COI-5P_KP651358	ANGBF8957-12_Coryphopterus_venezuelae_COI-5P_GQ367399	CUSCH325-12_Culicoides_wadai_COI-5P_KT352314		LBCH7386-10_Digrammia_respersata_COI-5P_HM869583	GBDPD077-13_Drosophila_suzukii_COI-5P_JX272633	GBPL3728-14_Echinococcus_granulosus_COI-5P_AB787533	GBCM1643-14_Gammarus_balcanicus_COI-5P_KF053225	GBEH0387-06_Holothuria_whitmaei_COI-5P_AY176968	GBML117-07_Mopalia_lowei_COI-5P_EF159650	ABGYE211-06_Myotis_albescens_COI-5P_JF455110		BBCAN913-10_Philodromus_cespitum_COI-5P_HQ928136	CNPAO027-13_Phyllotreta_striolata_COI-5P_KM842121	GBMLG16375-13_Rhagada_convicta_COI-5P_KF151997	SMTPB15380-13_Xysticus_emertoni_COI-5P_KP646378
GAHAP521-13_Amynthas_aspergillus_COI-5P_JQ820337	GBGCR904-15_Anolis_dunni_COI-5P_KP231841	GBDP8488-10_Anopheles_subpictus_COI-5P_GQ395925	COLFB668-12_Atheta_graminicola_COI-5P_KJ965255	GBA9453-13_Balanus_glandula_COI-5P_HM028936	GBCL15024-13_Bembidion_cruciatum_COI-5P_JF895170	GBCMD11681-13_Calcinus_elegans_COI-5P_AB820188	GBCL2066-06_Carabus_jankowskii_COI-5P_AY840932	CNGBH691-14_Clubiona_moesta_COI-5P_KP652894	ANGBF8869-12_Coryphopterus_venezuelae_COI-5P_GQ367404	CUSCR1892-11_Culicoides_wadai_COI-5P_KT352794		GWNR060-07_Digrammia_respersata_COI-5P_HQ647738	GBDPD455-14_Drosophila_suzukii_COI-5P_KF312602	GBPL3734-14_Echinococcus_granulosus_COI-5P_AB787530	GBCM1704-14_Gammarus_balcanicus_COI-5P_KF053231	GBEH0474-06_Holothuria_whitmaei_COI-5P_AY177055	GBML114-07_Mopalia_vespertina_COI-5P_EF159653	ABGYE212-06_Myotis_albescens_COI-5P_JF455111		PPELE474-11_Philodromus_cespitum_COI-5P_JN308658	CNRMD2534-12_Phyllotreta_striolata_COI-5P_KM842909	GBMLG16380-13_Rhagada_convicta_COI-5P_KF151992	SSWLB3959-13_Xysticus_emertoni_COI-5P_KM825068
GBMIN1829-12_Amynthas_aspergillus_COI-5P_JQ820333	GBGCR983-15_Anolis_taylori_COI-5P_KP231775	GBDP8490-10_Anopheles_subpictus_COI-5P_GQ395923	FBCOO1019-13_Atheta_graminicola_COI-5P_KM442607	GBA12846-13_Balanus_glandula_COI-5P_JN852724	COLFB037-12_Bembidion_femoratum_COI-5P_KJ965423	GBCMD11606-13_Calcinus_elegans_COI-5P_AB820263	GBCL2065-06_Carabus_jankowskii_COI-5P_AY840931	CNWLB647-13_Clubiona_moesta_COI-5P_KM829389	CURA260-09_Coryphopterus_venezuelae_COI-5P	CUSCH287-12_Culicoides_wadai_COI-5P_KT352599		LBCH5633-10_Digrammia_respersata_COI-5P_HM867697	GBDPD452-14_Drosophila_suzukii_COI-5P_KF312599	GBPL3733-14_Echinococcus_granulosus_COI-5P_AB787529	GBCM1702-14_Gammarus_balcanicus_COI-5P_KF053229	GBEH0516-06_Holothuria_whitmaei_COI-5P_AY177097	GBML127-07_Mopalia_vespertina_COI-5P_EF159640	BCBN136-05_Myotis_albescens_COI-5P_EF080488		PPELE527-11_Philodromus_cespitum_COI-5P_JN308698	SSJAD1607-13_Phyllotreta_striolata_COI-5P_KM847746	GBMLG16385-13_Rhagada_convicta_COI-5P_KF151987	SPITO532-14_Xysticus_emertoni_COI-5P_KP657093
GBMIN1830-12_Amynthas_aspergillus_COI-5P_JQ820338	GBGCR981-15_Anolis_taylori_COI-5P_KP231773	GBDP8489-10_Anopheles_subpictus_COI-5P_GQ395924	FBCOA584-10_Atheta_graminicola_COI-5P_HQ953450	GBA13409-13_Balanus_glandula_COI-5P_JN852145	COLFC052-12_Bembidion_femoratum_COI-5P_KJ965875	GBCMD11648-13_Calcinus_elegans_COI-5P_AB820221	GBCL2064-06_Carabus_jankowskii_COI-5P_AY840930	CNWLN045-13_Clubiona_moesta_COI-5P_KM827324	ANGBF8960-12_Coryphopterus_venezuelae_COI-5P_GQ367393	CUSCH277-12_Culicoides_wadai_COI-5P_KT352679		LOWCC318-05_Digrammia_setonana_COI-5P_KT125493	GBMIN38724-13_Drosophila_suzukii_COI-5P_HM803278	GBPL3736-14_Echinococcus_granulosus_COI-5P_AB787532	GBCM1701-14_Gammarus_balcanicus_COI-5P_KF053228	GBEH0548-06_Holothuria_whitmaei_COI-5P_AY177129	GBML1155-09_Mopalia_vespertina_COI-5P_EF159625	GBMA4861-13_Myotis_albescens_COI-5P_JN847706		PPELE586-11_Philodromus_cespitum_COI-5P_JN308738	CNRMA955-12_Phyllotreta_striolata_COI-5P_KM845567	GBMIN5447-12_Rhagada_convicta_COI-5P_JQ362680	RRINV2390-15_Xysticus_emertoni_COI-5P_Pending__4007
GAHAP2349-14_Amynthas_aspergillus_COI-5P_KJ830749	GBGCR982-15_Anolis_taylori_COI-5P_KP231774	GBDP8494-10_Anopheles_subpictus_COI-5P_GQ395919	COLFB628-12_Atheta_graminicola_COI-5P_KJ965651	GBA13558-13_Balanus_glandula_COI-5P_JN851995	COLFC300-12_Bembidion_femoratum_COI-5P_KJ966432	GBCMD11636-13_Calcinus_elegans_COI-5P_AB820233	GBCL2106-06_Carabus_smaragdinus_COI-5P_AY840972	SMTPI7701-14_Clubiona_moesta_COI-5P	BZLWD248-07_Coryphopterus_venezuelae_COI-5P	CUSCH335-12_Culicoides_wadai_COI-5P_KT352789		LOWC589-05_Digrammia_setonana_COI-5P_KT147388	GMGEE149-13_Drosophila_suzukii_COI-5P	GBPL1387-13_Echinococcus_granulosus_COI-5P_AB491439	GBCM1703-14_Gammarus_balcanicus_COI-5P_KF053230	GBEH0376-06_Holothuria_whitmaei_COI-5P_AY176957	BCMOL312-12_Mopalia_vespertina_COI-5P_KF643707	ABGYA161-06_Myotis_albescens_COI-5P_JF455113		RBCH154-04_Philodromus_cespitum_COI-5P_DQ127380	SSEIC4299-13_Phyllotreta_striolata_COI-5P_KM841595	GBMLG15666-13_Rhagada_convicta_COI-5P_KF152706	SPITO472-14_Xysticus_emertoni_COI-5P_KP649855
GAHAP1493-14_Amynthas_aspergillus_COI-5P_KF205465	GBGCR984-15_Anolis_taylori_COI-5P_KP231776	GBDP8496-10_Anopheles_subpictus_COI-5P_GQ395917	GBCL15081-13_Atheta_graminicola_COI-5P_GQ980927	GBA2144-07_Balanus_glandula_COI-5P_AY629971	COLFB066-12_Bembidion_femoratum_COI-5P_KJ966978	GBCMD11631-13_Calcinus_elegans_COI-5P_AB820238	GBCL2107-06_Carabus_smaragdinus_COI-5P_AY840973	CNPAC615-13_Clubiona_moesta_COI-5P_KM837923	ANGBF8880-12_Coryphopterus_venezuelae_COI-5P_GQ367382	CUSCH302-12_Culicoides_wadai_COI-5P_KT352649		LOWC594-05_Digrammia_setonana_COI-5P_KT129860	GBDPD245-14_Drosophila_suzukii_COI-5P_KJ463781	GBPL2673-13_Echinococcus_granulosus_COI-5P_JF906167	GBCM1660-14_Gammarus_balcanicus_COI-5P_KF053261	GBEH0276-06_Holothuria_whitmaei_COI-5P_AY176857	GBML143-07_Mopalia_vespertina_COI-5P_EF159624	BCBNT539-06_Myotis_albescens_COI-5P_EF080486		RBCH007-04_Philodromus_cespitum_COI-5P_DQ127519	SMTPM2116-15_Phyllotreta_striolata_COI-5P	GBMLG15651-13_Rhagada_perprima_COI-5P_KF152721	SPITO467-14_Xysticus_emertoni_COI-5P_KP652501
GBAN0699-06_Amynthas_aspergillus_COI-5P_DQ224188	GBGCR985-15_Anolis_taylori_COI-5P_KP231777	GBDP8491-10_Anopheles_subpictus_COI-5P_GQ395922	CNTUA5436-14_Atheta_graminicola_COI-5P_KR485239	GBA9524-13_Balanus_glandula_COI-5P_HM028865	COLFE1076-13_Bembidion_femoratum_COI-5P_KJ964299	GBCMD11588-13_Calcinus_elegans_COI-5P_AB820281	GBCL2109-06_Carabus_smaragdinus_COI-5P_AY840975	CNPET406-14_Clubiona_moesta_COI-5P_KP653786	LIDM1045-07_Coryphopterus_glaucofraenum_COI-5P_JF769269	CUSCH336-12_Culicoides_wadai_COI-5P_KT352451		GWNP143-07_Digrammia_setonana_COI-5P_HQ647750	GBDP11389-12_Drosophila_suzukii_COI-5P_HQ646995	GBPL2672-13_Echinococcus_granulosus_COI-5P_JF906168	GBCM1659-14_Gammarus_balcanicus_COI-5P_KF053260	GBEH0379-06_Holothuria_whitmaei_COI-5P_AY176960	GBML366-07_Mopalia_hindsii_COI-5P_EF201429	ABSRA1005-10_Myotis_albescens_COI-5P_HQ545444		CNGSD9308-15_Philodromus_cespitum_COI-5P	SSJAE12119-13_Phyllotreta_striolata_COI-5P_KM850746	GBMLG15658-13_Rhagada_convicta_COI-5P_KF152714	RRSPI066-15_Xysticus_emertoni_COI-5P_Pending__4007
GAHAP461-13_Amynthas_aspergillus_COI-5P_JX535232	GBGCR896-15_Anolis_dunni_COI-5P_KP231823	GBDP8586-10_Anopheles_sundaicus_COI-5P_GQ395827	CNTUB5837-14_Atheta_graminicola_COI-5P_KR482854	GBA9436-13_Balanus_glandula_COI-5P_HM028953	COLFC421-12_Bembidion_femoratum_COI-5P_KJ962738	GBCMD11693-13_Calcinus_elegans_COI-5P_AB820176	GBCL2108-06_Carabus_smaragdinus_COI-5P_AY840974	CNRMF3847-12_Clubiona_moesta_COI-5P_KM833311	LIDM993-07_Coryphopterus_glaucofraenum_COI-5P_JF769271	CULIC098-11_Culicoides_wadai_COI-5P_KT352515		LOWC585-05_Digrammia_setonana_COI-5P_KT133683	GBDPD447-14_Drosophila_suzukii_COI-5P_KF312594	GBPL2512-13_Echinococcus_granulosus_COI-5P_AB688139	GBCM1658-14_Gammarus_balcanicus_COI-5P_KF053259	GBEH0356-06_Holothuria_whitmaei_COI-5P_AY176937	GBML346-07_Mopalia_hindsii_COI-5P_EF201449	BCBNT540-06_Myotis_albescens_COI-5P_EF080485		SMTPB14436-13_Philodromus_cespitum_COI-5P	CNEIH1360-13_Phyllotreta_striolata_COI-5P_KM849106	GBMLG15646-13_Rhagada_perprima_COI-5P_KF152726	RRINV1888-15_Xysticus_emertoni_COI-5P_Pending__4007
GAHAP2567-15_Amynthas_incongruus_COI-5P_KP030735	GBGCR897-15_Anolis_dunni_COI-5P_KP231824	GBDP8581-10_Anopheles_sundaicus_COI-5P_GQ395832	CNTUA5429-14_Atheta_graminicola_COI-5P_KR481913	GBA2247-07_Balanus_glandula_COI-5P_AY629868	COLFB177-12_Bembidion_femoratum_COI-5P_KJ963911	GBCMD11673-13_Calcinus_elegans_COI-5P_AB820196	GBCL2111-06_Carabus_smaragdinus_COI-5P_AY840977	CNPEJ215-14_Clubiona_moesta_COI-5P_KP653626	ANGBF8970-12_Coryphopterus_glaucofraenum_COI-5P_GQ367373	CULIC722-11_Culicoides_wadai_COI-5P_KT352425		LOWC716-05_Digrammia_setonana_COI-5P_KT133228	GBDPD492-14_Drosophila_suzukii_COI-5P_KF312639	GBPL4458-15_Echinococcus_granulosus_COI-5P_KM576158	GBCM1661-14_Gammarus_balcanicus_COI-5P_KF053262	GBEH0470-06_Holothuria_whitmaei_COI-5P_AY177051	GBML360-07_Mopalia_hindsii_COI-5P_EF201435	BCBNT103-06_Myotis_albescens_COI-5P_EF080491		RBINA259-13_Philodromus_cespitum_COI-5P_KP653247	SMTPB2734-13_Phyllotreta_striolata_COI-5P_KR489273	GBMLG15668-13_Rhagada_convicta_COI-5P_KF152704	ARONT314-09_Xysticus_emertoni_COI-5P_GU682874
GAHAP2585-15_Amynthas_incongruus_COI-5P_KP030694	GBGCR895-15_Anolis_dunni_COI-5P_KP231822	GBDP1653-06_Anopheles_sundaicus_COI-5P_AY672395	CNTUA5434-14_Atheta_graminicola_COI-5P_KR488796	GBA3263-08_Balanus_glandula_COI-5P_EU004372	COLFE426-12_Bembidion_femoratum_COI-5P_KJ963603	GBCMD11690-13_Calcinus_elegans_COI-5P_AB820179	GBCL2110-06_Carabus_smaragdinus_COI-5P_AY840976	SMTPL5141-15_Clubiona_moesta_COI-5P	LIDM481-07_Coryphopterus_glaucofraenum_COI-5P_JF769274	CULIC457-11_Culicoides_wadai_COI-5P_KT352511		LOWC718-05_Digrammia_setonana_COI-5P_KT145399	GBDPD459-14_Drosophila_suzukii_COI-5P_KF312606	GBPL2683-13_Echinococcus_granulosus_COI-5P_JF906157	GBCM1662-14_Gammarus_balcanicus_COI-5P_KF053263	GBEH0259-06_Holothuria_whitmaei_COI-5P_AY176840	GBML347-07_Mopalia_hindsii_COI-5P_EF201448	ABSRA392-06_Myotis_albescens_COI-5P_JF448094		BBCNP1838-14_Philodromus_cespitum_COI-5P_KP647037	MBIOD1054-13_Phyllotreta_striolata_COI-5P_KR490651	GBMLG15673-13_Rhagada_convicta_COI-5P_KF152699	SPICA1789-11_Xysticus_emertoni_COI-5P_JF885366
GAHAP2559-15_Amynthas_incongruus_COI-5P_KP030721	GBGCR894-15_Anolis_dunni_COI-5P_KP231798	GBDP1651-06_Anopheles_sundaicus_COI-5P_AY672393	CNTUB5839-14_Atheta_graminicola_COI-5P_KR482554	GBA2209-07_Balanus_glandula_COI-5P_AY629906	FBCOJ038-12_Bembidion_femoratum_COI-5P_KM446752	GBCMD11724-13_Calcinus_elegans_COI-5P_AB820145	GBCL2103-06_Carabus_smaragdinus_COI-5P_AY840969	SMTPM4021-15_Clubiona_moesta_COI-5P	BZLWA116-06_Coryphopterus_glaucofraenum_COI-5P_JQ840006	CUSCH291-12_Culicoides_wadai_COI-5P_KT352408		LOWC600-05_Digrammia_setonana_COI-5P_KT143006	GBDPD461-14_Drosophila_suzukii_COI-5P_KF312608	GBPL1971-13_Echinococcus_granulosus_COI-5P_AB650531	GBCMA4497-13_Gammarus_balcanicus_COI-5P_JF965860	GBEH0396-06_Holothuria_whitmaei_COI-5P_AY176977	GBML1207-09_Mopalia_hindsii_COI-5P_EF201456	ABGYC242-06_Myotis_albescens_COI-5P_JF448095		CNFNR3166-14_Philodromus_cespitum_COI-5P_KP650739	SMTPB16366-13_Phyllotreta_striolata_COI-5P_KR482782	GBMLG15670-13_Rhagada_convicta_COI-5P_KF152702	BBCAN069-09_Xysticus_emertoni_COI-5P_GU683290
GBAN2288-09_Amynthas_incongruus_COI-5P_EF077553	GBGCR900-15_Anolis_dunni_COI-5P_KP231830	GBDP8570-10_Anopheles_sundaicus_COI-5P_GQ395843	CNTUB5840-14_Atheta_graminicola_COI-5P_KR489909	GBA9335-13_Balanus_glandula_COI-5P_HM029054	GBCOC896-12_Bembidion_femoratum_COI-5P_KM451819	GBCMD11598-13_Calcinus_elegans_COI-5P_AB820271	GBCL2105-06_Carabus_smaragdinus_COI-5P_AY840971	CNPEL1993-14_Clubiona_moesta_COI-5P_KP654926	ANGBF8890-12_Coryphopterus_glaucofraenum_COI-5P_GQ367362	CUSCH289-12_Culicoides_wadai_COI-5P_KT352837		LOWC712-05_Digrammia_setonana_COI-5P_KT138256	GBDPD480-14_Drosophila_suzukii_COI-5P_KF312627	GBPL1969-13_Echinococcus_granulosus_COI-5P_AB650533	GBCM1700-14_Gammarus_balcanicus_COI-5P_KF053232	GBEH0265-06_Holothuria_whitmaei_COI-5P_AY176846	GBML1160-09_Mopalia_hindsii_COI-5P_EF159607	ABGYG595-08_Myotis_albescens_COI-5P_JF455103		SMTPB9465-13_Philodromus_cespitum_COI-5P_KP646990	MBIOC194-13_Phyllotreta_striolata_COI-5P_KR485386	GBMLG15661-13_Rhagada_convicta_COI-5P_KF152711	ALBSP001-10_Xysticus_emertoni_COI-5P_HM418067
GAHAP1478-14_Amynthas_incongruus_COI-5P_KF179574	GBGCR892-15_Anolis_dunni_COI-5P_KP231796	GBDP1641-06_Anopheles_sundaicus_COI-5P_AY672383	GBCL15080-13_Atheta_graminicola_COI-5P_GQ980928	GBA3222-08_Balanus_glandula_COI-5P_EU004413	FBCOJ039-12_Bembidion_femoratum_COI-5P_KM445117	GBCMD11634-13_Calcinus_elegans_COI-5P_AB820235	GBCL2104-06_Carabus_smaragdinus_COI-5P_AY840970	SMTPI1706-14_Clubiona_moesta_COI-5P	FLTWO186-14_Coryphopterus_glaucofraenum_COI-5P_KP253993	GBMIN17619-13_Culicoides_decor_COI-5P_JN657071		LOWCC314-05_Digrammia_setonana_COI-5P_KT146773	GBDPD475-14_Drosophila_suzukii_COI-5P_KF312622	GBPL1379-13_Echinococcus_granulosus_COI-5P_AB491447	GBCMA4378-13_Gammarus_takesensis_COI-5P_JF965979	GBEH0332-06_Holothuria_whitmaei_COI-5P_AY176913	GBML1210-09_Mopalia_hindsii_COI-5P_EF201439	ABGYG622-08_Myotis_albescens_COI-5P_JF455106		SMTPF2765-14_Philodromus_cespitum_COI-5P_KP651340	SMTPM4104-15_Phyllotreta_striolata_COI-5P	GBMLG15665-13_Rhagada_convicta_COI-5P_KF152707	SSJAB181-13_Xysticus_emertoni_COI-5P_KM834325
GAHAP2558-15_Amynthas_incongruus_COI-5P_KP030715	GBGCR893-15_Anolis_dunni_COI-5P_KP231797	GBDP8575-10_Anopheles_sundaicus_COI-5P_GQ395838	COLFB789-12_Atheta_graminicola_COI-5P_KJ967243	GBA13196-13_Balanus_glandula_COI-5P_JN852358	NEONU040-11_Bembidion_tetracolum_COI-5P_JX259801	GBCMD11604-13_Calcinus_elegans_COI-5P_AB820265	GBCL2082-06_Carabus_jankowskii_COI-5P_AY840948	CNGBN2756-14_Clubiona_moesta_COI-5P_KP648657	ANGBF8977-12_Coryphopterus_glaucofraenum_COI-5P_GQ367359	GBMIN17604-13_Culicoides_decor_COI-5P_JN657064		LOWC711-05_Digrammia_setonana_COI-5P_KT137789	GBDPD472-14_Drosophila_suzukii_COI-5P_KF312619	GBPL1375-13_Echinococcus_granulosus_COI-5P_AB491451	GBCMA1786-09_Gammarus_takesensis_COI-5P_EF570346	GBEH0292-06_Holothuria_whitmaei_COI-5P_AY176873	GBML359-07_Mopalia_hindsii_COI-5P_EF201436	BCBN131-05_Myotis_albescens_COI-5P_EF080487		NGNAY2721-14_Philodromus_cespitum_COI-5P_KP656288	CNGBI1018-14_Phyllotreta_striolata_COI-5P_KR129080	GBMLG15664-13_Rhagada_convicta_COI-5P_KF152708	SSJAE11158-13_Xysticus_emertoni_COI-5P_KM827753
GBAN1640-07_Amynthas_plantoporophoratus_COI-5P_EF077562	GBGCR901-15_Anolis_dunni_COI-5P_KP231831	GBDP1646-06_Anopheles_sundaicus_COI-5P_AY672388	UAMIC2587-15_Atheta_keeni_COI-5P	GBA2661-07_Balanus_glandula_COI-5P_AF234449	GBCOU1413-13_Bembidion_incognitum_COI-5P_KM447213	GBCMD4518-09_Calcinus_elegans_COI-5P_FJ620285	GBCL2021-06_Carabus_jankowskii_COI-5P_AY840887	CNPET405-14_Clubiona_moesta_COI-5P_KP650369	BZLWA491-06_Coryphopterus_glaucofraenum_COI-5P_JQ840007	GBMIN17602-13_Culicoides_decor_COI-5P_JN657068		LOWC605-05_Digrammia_setonana_COI-5P_KT126993	GBDPD478-14_Drosophila_suzukii_COI-5P_KF312625	GBPL1968-13_Echinococcus_granulosus_COI-5P_AB650534	GBCM1687-14_Gammarus_stojicevici_COI-5P_KF053221	GBEH0397-06_Holothuria_whitmaei_COI-5P_AY176978	GBML1212-09_Mopalia_hindsii_COI-5P_EF201437	BCBNT036-06_Myotis_albescens_COI-5P_EF080490		BBCNP3344-14_Philodromus_cespitum_COI-5P_KP647441	SMTPL7954-15_Phyllotreta_striolata_COI-5P	GBMLG15667-13_Rhagada_convicta_COI-5P_KF152705	BBCAN949-10_Xysticus_emertoni_COI-5P_HQ928166
GBAN1641-07_Amynthas_plantoporophoratus_COI-5P_EF077561	GBGCR898-15_Anolis_dunni_COI-5P_KP231827	GBDP8576-10_Anopheles_sundaicus_COI-5P_GQ395837	GBCOF488-13_Atheta_triangulum_COI-5P_KM446505	GBA2728-07_Balanus_glandula_COI-5P_AF234377	GBCOU1412-13_Bembidion_incognitum_COI-5P_KM447769	GBCMD11653-13_Calcinus_elegans_COI-5P_AB820216	GBCL1988-06_Carabus_jankowskii_COI-5P_AY840854	CNPET403-14_Clubiona_moesta_COI-5P_KP650952	ANGBF8973-12_Coryphopterus_glaucofraenum_COI-5P_GQ367367	GBMIN17601-13_Culicoides_decor_COI-5P_JN657070		LOWCC337-05_Digrammia_setonana_COI-5P_KT130819	GBDPD476-14_Drosophila_suzukii_COI-5P_KF312623	GBPL1405-13_Echinococcus_granulosus_COI-5P_AB491421	GBCMA4379-13_Gammarus_stojicevici_COI-5P_JF965978	GBEH0363-06_Holothuria_whitmaei_COI-5P_AY176944	GBML367-07_Mopalia_hindsii_COI-5P_EF201428	ABSRA998-10_Myotis_albescens_COI-5P_HQ545684		SMTPB14547-13_Philodromus_cespitum_COI-5P_KP647860	SMTPB1839-13_Phyllotreta_striolata_COI-5P_KR481905	GBMLG15671-13_Rhagada_convicta_COI-5P_KF152701	ERSPI087-08_Xysticus_emertoni_COI-5P_KP651172
GBAN1642-07_Amynthas_plantoporophoratus_COI-5P_EF077560	GBGCR899-15_Anolis_dunni_COI-5P_KP231828	GBDP8564-10_Anopheles_sundaicus_COI-5P_GQ395849	FBCOD740-11_Atheta_triangulum_COI-5P_KM449344	GBA9641-13_Balanus_glandula_COI-5P_HM028748	GBCOU1279-13_Bembidion_incognitum_COI-5P_KM444260	MBMIA367-06_Calcinus_elegans_COI-5P	GBCL1987-06_Carabus_jankowskii_COI-5P_AY840853	CNGBG1683-14_Clubiona_moesta_COI-5P_KP656066	LIDM971-07_Coryphopterus_glaucofraenum_COI-5P_JF769284	GBMIN17600-13_Culicoides_decor_COI-5P_JN657072		LBCH5542-10_Digrammia_setonana_COI-5P_HM867600	GBDPD494-14_Drosophila_suzukii_COI-5P_KF312641	GBPL2661-13_Echinococcus_granulosus_COI-5P_JQ250812	GBCM1688-14_Gammarus_stojicevici_COI-5P_KF053222	GBEH0329-06_Holothuria_whitmaei_COI-5P_AY176910	GBML173-07_Mopalia_hindsii_COI-5P_EF159594	GBMA4448-13_Myotis_austroriparius_COI-5P_GU723111		ARONT243-09_Philodromus_cespitum_COI-5P_GU682669	SMTPB7874-13_Phyllotreta_striolata_COI-5P_KR489675	GBMLG15660-13_Rhagada_convicta_COI-5P_KF152712	RRSPI219-15_Xysticus_emertoni_COI-5P_Pending__4007
GAHAP1477-14_Amynthas_glabrus_COI-5P_KF179572	GBGCR890-15_Anolis_dunni_COI-5P_KP231781	GBDP8551-10_Anopheles_sundaicus_COI-5P_GQ395862	FBCOB947-10_Atheta_triangulum_COI-5P_HQ954405	GBA9364-13_Balanus_glandula_COI-5P_HM029025	GBCL15029-13_Bembidion_incognitum_COI-5P_JF895165	MBMIA574-06_Calcinus_elegans_COI-5P	GBCL1986-06_Carabus_jankowskii_COI-5P_AY840852	CNGBO1120-14_Clubiona_moesta_COI-5P_KP645761	LIDM1160-08_Coryphopterus_glaucofraenum_COI-5P_JF769268	GBMIN17620-13_Culicoides_decor_COI-5P_JN657069		LPABC476-09_Digrammia_continuata_COI-5P_KM542366	GBDPD462-14_Drosophila_suzukii_COI-5P_KF312609	GBPL3732-14_Echinococcus_granulosus_COI-5P_AB787537	GBCM1689-14_Gammarus_stojicevici_COI-5P_KF053223	GBEH0517-06_Holothuria_whitmaei_COI-5P_AY177098	GBML172-07_Mopalia_hindsii_COI-5P_EF159595	GBMA4354-13_Myotis_austroriparius_COI-5P_GU723205		SSEIB1917-13_Philodromus_cespitum_COI-5P_KM829477	CNRMA956-12_Phyllotreta_striolata_COI-5P_KM847825	GBMLG15652-13_Rhagada_perprima_COI-5P_KF152720	ERSPI191-09_Xysticus_emertoni_COI-5P_KP651983
GAHAP1824-14_Amynthas_glabrus_COI-5P_AB542481	GBGCR891-15_Anolis_dunni_COI-5P_KP231795	GBDP8577-10_Anopheles_sundaicus_COI-5P_GQ395836	GBCOF525-13_Atheta_triangulum_COI-5P_KM450427	GBA9539-13_Balanus_glandula_COI-5P_HM028850	GBCOU1414-13_Bembidion_incognitum_COI-5P_KM447371	GBCMD11709-13_Calcinus_elegans_COI-5P_AB820160	GBCL2036-06_Carabus_jankowskii_COI-5P_AY840902	CNPAO653-13_Clubiona_moesta_COI-5P_KM824120	ANGBF8967-12_Coryphopterus_glaucofraenum_COI-5P_GQ367379	GBMIN27446-13_Culicoides_truncorum_COI-5P_JQ620244		LOWCC317-05_Digrammia_setonana_COI-5P_KT127201	GBDPD448-14_Drosophila_suzukii_COI-5P_KF312595	GBPL2663-13_Echinococcus_granulosus_COI-5P_JQ250810	GBCMA4490-13_Gammarus_balcanicus_COI-5P_JF965867	GBEH0210-06_Holothuria_whitmaei_COI-5P_AY176791	GBML362-07_Mopalia_hindsii_COI-5P_EF201433	GBMA4355-13_Myotis_austroriparius_COI-5P_GU723204		BBCNP3233-14_Philodromus_cespitum_COI-5P_KP652533	SMTPB18244-13_Phyllotreta_striolata_COI-5P_KR491173	GBMLG16366-13_Rhagada_convicta_COI-5P_KF152006	BBCNP2945-14_Xysticus_emertoni_COI-5P_KP651442
GAHAP1826-14_Amynthas_glabrus_COI-5P_AB542483	GBGCR937-15_Anolis_microlepidotus_COI-5P_KP231825	GBDP1645-06_Anopheles_sundaicus_COI-5P_AY672387	GBCOE209-13_Atheta_inquinula_COI-5P_KM449471	GBA13291-13_Balanus_glandula_COI-5P_JN852263	COLFB069-12_Bembidion_bruxellense_COI-5P_KJ967028	GBCMD11644-13_Calcinus_elegans_COI-5P_AB820225	GBCL2013-06_Carabus_jankowskii_COI-5P_AY840879	CNWBG1012-13_Clubiona_moesta_COI-5P_KM829547	ANGBF8971-12_Coryphopterus_glaucofraenum_COI-5P_GQ367371	GBMIN27556-13_Culicoides_truncorum_COI-5P_JQ620239		LOWCC315-05_Digrammia_setonana_COI-5P_KT140788	GBDPD453-14_Drosophila_suzukii_COI-5P_KF312600	GBPL3729-14_Echinococcus_granulosus_COI-5P_AB787534	GBCMA1291-08_Gammarus_qiani_COI-5P_EF570335	GBEH0496-06_Holothuria_whitmaei_COI-5P_AY177077	GBML361-07_Mopalia_hindsii_COI-5P_EF201434	GBMA4446-13_Myotis_austroriparius_COI-5P_GU723113		BBCNP3248-14_Philodromus_cespitum_COI-5P_KP651418	SMTPB7882-13_Phyllotreta_striolata_COI-5P_KR481219	GBMLG16369-13_Rhagada_convicta_COI-5P_KF152003	BBCAN070-09_Xysticus_emertoni_COI-5P_GU683287
GAHAP1828-14_Amynthas_morrisi_COI-5P_AB542516	GBGCR938-15_Anolis_microlepidotus_COI-5P_KP231826	GBDP8533-10_Anopheles_sundaicus_COI-5P_GQ395880	FBCOJ258-12_Atheta_inquinula_COI-5P_KM445656	GBA12848-13_Balanus_glandula_COI-5P_JN852722	COLFA465-12_Bembidion_bruxellense_COI-5P_KJ963699	GBCMD11622-13_Calcinus_elegans_COI-5P_AB820247	GBCL2014-06_Carabus_jankowskii_COI-5P_AY840880	SMTPL5143-15_Clubiona_moesta_COI-5P	ANGBF8968-12_Coryphopterus_glaucofraenum_COI-5P_GQ367377	GBMIN27447-13_Culicoides_truncorum_COI-5P_JQ620242		LOWC593-05_Digrammia_setonana_COI-5P_KT136927	GBDPD445-14_Drosophila_suzukii_COI-5P_KF312592	GBPL3735-14_Echinococcus_granulosus_COI-5P_AB787531	GBCM1897-14_Gammarus_qiani_COI-5P_EU146923	GBEH0269-06_Holothuria_whitmaei_COI-5P_AY176850	GBML351-07_Mopalia_hindsii_COI-5P_EF201444	GBMA4356-13_Myotis_austroriparius_COI-5P_GU723203		SSJAB3410-13_Philodromus_cespitum_COI-5P_KM824996	SMTPB7892-13_Phyllotreta_striolata_COI-5P_KR489804	GBMLG16389-13_Rhagada_convicta_COI-5P_KF151983	SPITO534-14_Xysticus_emertoni_COI-5P_KP653404
GBAN1624-07_Amynthas_morrisi_COI-5P_EF077578	GBGCR936-15_Anolis_microlepidotus_COI-5P_KP231821	GBDP8583-10_Anopheles_sundaicus_COI-5P_GQ395830	FBCOK255-13_Atheta_inquinula_COI-5P_KM448856	GBA9353-13_Balanus_glandula_COI-5P_HM029036	COLFD243-12_Bembidion_bruxellense_COI-5P_KJ966340	GBCMD11605-13_Calcinus_elegans_COI-5P_AB820264	GBCL2015-06_Carabus_jankowskii_COI-5P_AY840881	SMTPI1587-14_Clubiona_moesta_COI-5P	BZLWE237-08_Coryphopterus_glaucofraenum_COI-5P_JQ841509	GBMIN34698-13_Culicoides_truncorum_COI-5P_HM241846		LOWC719-05_Digrammia_setonana_COI-5P_KT125178	GBDPD471-14_Drosophila_suzukii_COI-5P_KF312618	GBPL3730-14_Echinococcus_granulosus_COI-5P_AB787535	GBCM1898-14_Gammarus_qiani_COI-5P_EU146928	GBEH0297-06_Holothuria_whitmaei_COI-5P_AY176878	GBML344-07_Mopalia_hindsii_COI-5P_EF201451	GBMA4447-13_Myotis_austroriparius_COI-5P_GU723112		SMTPM3318-15_Philodromus_cespitum_COI-5P	SMTPB17021-13_Phyllotreta_striolata_COI-5P_KR485684	GBMLG15499-13_Rhagada_convicta_COI-5P_KF152873	SPITO545-14_Xysticus_emertoni_COI-5P_KP648957
GBAN1622-07_Amynthas_morrisi_COI-5P_EF077580	GBGCR939-15_Anolis_microlepidotus_COI-5P_KP231846	GBDP8560-10_Anopheles_sundaicus_COI-5P_GQ395853	COLFB505-12_Atheta_pilicornis_COI-5P_KJ962706	GBA2181-07_Balanus_glandula_COI-5P_AY629934	COLFB070-12_Bembidion_bruxellense_COI-5P_KJ966113	GBCMD11730-13_Calcinus_elegans_COI-5P_AB820139	GBCL2006-06_Carabus_jankowskii_COI-5P_AY840872	SPICA1864-11_Clubiona_moesta_COI-5P_JN309660	ANGBF8978-12_Coryphopterus_glaucofraenum_COI-5P_GQ367357	GBDP18008-15_Culicoides_furens_COI-5P_KP969010		LOWC586-05_Digrammia_setonana_COI-5P_KT140339	GBDPD456-14_Drosophila_suzukii_COI-5P_KF312603	GBSP4326-12_Echinococcus_granulosus_COI-5P_FN646357	RBGC030-03_Gammarus_pseudolimnaeus_COI-5P	GBEH0513-06_Holothuria_whitmaei_COI-5P_AY177094	GBML364-07_Mopalia_hindsii_COI-5P_EF201431	GBMA4343-13_Myotis_grisescens_COI-5P_GU723216		BBCNP2576-14_Philodromus_cespitum_COI-5P_KP656984	SMTPB12866-13_Phyllotreta_striolata_COI-5P_KR487286	GBMLG16489-13_Rhagada_convicta_COI-5P_KF151883	RBCH030-04_Xysticus_emertoni_COI-5P_DQ127494
GBAN1623-07_Amynthas_morrisi_COI-5P_EF077579	GBGCR940-15_Anolis_microlepidotus_COI-5P_KP231847	GBDP8537-10_Anopheles_sundaicus_COI-5P_GQ395876	COLFC356-12_Atheta_pilicornis_COI-5P_KJ964054	GBA9660-13_Balanus_glandula_COI-5P_HM028729	FBCOD012-11_Bembidion_bruxellense_COI-5P_KM448702	GBCMD11699-13_Calcinus_elegans_COI-5P_AB820170	GBCL2084-06_Carabus_jankowskii_COI-5P_AY840950	SPICA1035-10_Clubiona_moesta_COI-5P_JF884583	BZLWD352-07_Coryphopterus_glaucofraenum_COI-5P	GBDP18003-15_Culicoides_furens_COI-5P_KP969005		LOWC714-05_Digrammia_setonana_COI-5P_KT134871	GBDPD458-14_Drosophila_suzukii_COI-5P_KF312605	GBPL2484-13_Echinococcus_granulosus_COI-5P_AB688614	GBCMA1207-08_Gammarus_troglophilus_COI-5P_EF570350	GBEH0527-06_Holothuria_whitmaei_COI-5P_AY177108	GBML341-07_Mopalia_hindsii_COI-5P_EF201454	GBMA4342-13_Myotis_grisescens_COI-5P_GU723217		RRMPC836-15_Philodromus_cespitum_COI-5P_Pending__4005	SMTPB7871-13_Phyllotreta_striolata_COI-5P_KR489314	GBMLG15669-13_Rhagada_convicta_COI-5P_KF152703	SPITO548-14_Xysticus_emertoni_COI-5P_KP653541
GAHAP387-13_Amynthas_morrisi_COI-5P_JX290443	GBGCR941-15_Anolis_microlepidotus_COI-5P_KP231863	GBDP8558-10_Anopheles_sundaicus_COI-5P_GQ395855	COLFB587-12_Atheta_crassicornis_COI-5P_KJ966773	GBA9408-13_Balanus_glandula_COI-5P_HM028981	COLFD299-12_Bembidion_bruxellense_COI-5P_KJ962441	GBCMD11601-13_Calcinus_elegans_COI-5P_AB820268	GBCL2009-06_Carabus_jankowskii_COI-5P_AY840875	PHSEP1964-11_Clubiona_moesta_COI-5P_KP655215	BZLWD455-08_Coryphopterus_glaucofraenum_COI-5P	GBDP18004-15_Culicoides_furens_COI-5P_KP969006		LOWC603-05_Digrammia_setonana_COI-5P_KT145628	GBDPD454-14_Drosophila_suzukii_COI-5P_KF312601	GBPL1776-13_Echinococcus_granulosus_COI-5P_JQ317991	GBCMA1218-08_Gammarus_pseudolimnaeus_COI-5P_EF570333	GBEH0295-06_Holothuria_whitmaei_COI-5P_AY176876	GBML342-07_Mopalia_hindsii_COI-5P_EF201453	GBMA4805-13_Myotis_riparius_COI-5P_JF442219		CNGBH688-14_Philodromus_cespitum_COI-5P_KP654139	SMTPB13956-13_Phyllotreta_striolata_COI-5P_KR490253	GBMLG15655-13_Rhagada_convicta_COI-5P_KF152717	RRINV3406-15_Xysticus_emertoni_COI-5P_Pending__4007
GAHAP933-13_Amynthas_morrisi_COI-5P_KF021247	GBGC12141-13_Anolis_fitchi_COI-5P_JN112742	GBDP8571-10_Anopheles_sundaicus_COI-5P_GQ395842	COLFB588-12_Atheta_crassicornis_COI-5P_KJ963828	GBA2711-07_Balanus_glandula_COI-5P_AF234394	FBCOI078-12_Bembidion_bruxellense_COI-5P_KM439206	GBCMD11664-13_Calcinus_elegans_COI-5P_AB820205	GBCL2005-06_Carabus_jankowskii_COI-5P_AY840871	SPICA1993-11_Clubiona_moesta_COI-5P_JN309783	BZLWB226-06_Coryphopterus_glaucofraenum_COI-5P_JQ840463	GBDP18000-15_Culicoides_furens_COI-5P_KP969002		GWNR064-07_Digrammia_setonana_COI-5P_HQ647751	GBDPD495-14_Drosophila_suzukii_COI-5P_KJ463777	GBPL1773-13_Echinococcus_granulosus_COI-5P_JQ317995	GBCMA870-08_Gammarus_troglophilus_COI-5P_EU545637	GBEH0343-06_Holothuria_whitmaei_COI-5P_AY176924	GBML1151-09_Mopalia_hindsii_COI-5P_EF159629	GBMA4801-13_Myotis_riparius_COI-5P_JF442223		BBCNP1411-14_Philodromus_cespitum_COI-5P_KP652679	SMTPB5695-13_Phyllotreta_striolata_COI-5P_KR488197	GBMLG16502-13_Rhagada_perprima_COI-5P_KF151870	RRINV986-15_Xysticus_emertoni_COI-5P_Pending__4007
GAHAP1494-14_Amynthas_morrisi_COI-5P_KF205463	GBGC12142-13_Anolis_fitchi_COI-5P_JN112741	GBDP8557-10_Anopheles_sundaicus_COI-5P_GQ395856	COLFB509-12_Atheta_crassicornis_COI-5P_KJ962782	GBA9378-13_Balanus_glandula_COI-5P_HM029011	COLFC688-12_Bembidion_bruxellense_COI-5P_KJ967134	GBCMD11729-13_Calcinus_elegans_COI-5P_AB820140	GBCL2004-06_Carabus_jankowskii_COI-5P_AY840870	CNEIJ003-13_Clubiona_moesta_COI-5P_KM838128	ANGBF8974-12_Coryphopterus_glaucofraenum_COI-5P_GQ367365	GBCER145-15_Culicoides_subfasciipennis_COI-5P_KJ624135		LOWC604-05_Digrammia_setonana_COI-5P_KT139675	GBDPD443-14_Drosophila_suzukii_COI-5P_JX871354	GBPL1771-13_Echinococcus_granulosus_COI-5P_JQ317997	GBCMA865-08_Gammarus_troglophilus_COI-5P_EU545642	GBEH0377-06_Holothuria_whitmaei_COI-5P_AY176958	GBML363-07_Mopalia_hindsii_COI-5P_EF201432	GBMA4799-13_Myotis_riparius_COI-5P_JF442225		CNGSC4292-15_Philodromus_cespitum_COI-5P	SMTPB17016-13_Phyllotreta_striolata_COI-5P_KR484915	GBMLG16501-13_Rhagada_perprima_COI-5P_KF151871	RRSPI067-15_Xysticus_emertoni_COI-5P_Pending__4007
GAHAP385-13_Amynthas_morrisi_COI-5P_JX290445	GBGC12118-13_Anolis_peraccae_COI-5P_JN112765	GBDP8579-10_Anopheles_sundaicus_COI-5P_GQ395834	GBCL15101-13_Atheta_crassicornis_COI-5P_GQ980907	GBA2101-07_Balanus_glandula_COI-5P_AY630014	FBCOA726-10_Bembidion_tetracolum_COI-5P_HQ953561	GBCMD11702-13_Calcinus_elegans_COI-5P_AB820167	GBCL1976-06_Carabus_jankowskii_COI-5P_AY840842	SSEIA7669-13_Clubiona_moesta_COI-5P_KM835212	BZLWE074-08_Coryphopterus_glaucofraenum_COI-5P_JQ841508	GBCER214-15_Culicoides_nubeculosus_COI-5P_KJ624102		LOWC717-05_Digrammia_setonana_COI-5P_KT147108	GBDPD483-14_Drosophila_suzukii_COI-5P_KF312630	GBPL1410-13_Echinococcus_granulosus_COI-5P_AB491416	GBCMA869-08_Gammarus_troglophilus_COI-5P_EU545638	GBEH0247-06_Holothuria_whitmaei_COI-5P_AY176828	GBML1208-09_Mopalia_hindsii_COI-5P_EF201455	GBMIN42135-14_Myotis_yumanensis_COI-5P_HM486631		RBINA255-13_Philodromus_cespitum_COI-5P_KP651619	JSAUG1549-11_Phyllotreta_striolata_COI-5P_KR480460	GBMLG15649-13_Rhagada_perprima_COI-5P_KF152723	RRINV1020-15_Xysticus_emertoni_COI-5P_Pending__4007
GAHAP1817-14_Amynthas_morrisi_COI-5P_AB542517	GBGC12119-13_Anolis_peraccae_COI-5P_JN112764	GBDP8555-10_Anopheles_sundaicus_COI-5P_GQ395858	FBCOA842-10_Atheta_crassicornis_COI-5P_HQ953638	GBA3268-08_Balanus_glandula_COI-5P_EU004367	FBCOD673-11_Bembidion_tetracolum_COI-5P_KM450781	GBCMD11641-13_Calcinus_elegans_COI-5P_AB820228	GBCL2039-06_Carabus_jankowskii_COI-5P_AY840905	CNPAJ015-13_Clubiona_moesta_COI-5P_KM833098	BZLWA073-06_Coryphopterus_glaucofraenum_COI-5P_JQ840005	GBDP18024-15_Culicoides_nubeculosus_COI-5P_KP969020		LOWC591-05_Digrammia_setonana_COI-5P_KT134719	GBDPD450-14_Drosophila_suzukii_COI-5P_KF312597	GBPL1388-13_Echinococcus_granulosus_COI-5P_AB491438	GBCMA867-08_Gammarus_troglophilus_COI-5P_EU545640	GBEH0417-06_Holothuria_whitmaei_COI-5P_AY176998	GBML1209-09_Mopalia_hindsii_COI-5P_EF201440	GBMIN42128-14_Myotis_yumanensis_COI-5P_HM486624		NGNAH069-13_Philodromus_cespitum_COI-5P_KP656142	SMTPB17012-13_Phyllotreta_striolata_COI-5P_KR480630	GBMLG15647-13_Rhagada_perprima_COI-5P_KF152725	SPITO579-14_Xysticus_emertoni_COI-5P_KP652208
GAHAP388-13_Amynthas_morrisi_COI-5P_JX290442	GBGC12155-13_Anolis_chloris_COI-5P_JN112728	GBDP8550-10_Anopheles_sundaicus_COI-5P_GQ395863	FBCOG047-12_Atheta_crassicornis_COI-5P_KM450878	GBA2193-07_Balanus_glandula_COI-5P_AY629922	GBCOC878-12_Bembidion_tetracolum_COI-5P_KM447528	GBCMD4455-09_Calcinus_guamensis_COI-5P_FJ620348	GBCL1974-06_Carabus_jankowskii_COI-5P_AY840840	CNWLM016-13_Clubiona_moesta_COI-5P_KM831203	LIDM371-07_Coryphopterus_glaucofraenum_COI-5P_JF769277	GBDP18019-15_Culicoides_nubeculosus_COI-5P_KP969015		LOWC597-05_Digrammia_setonana_COI-5P_KT147327	GBDPD457-14_Drosophila_suzukii_COI-5P_KF312604	GBPL4463-15_Echinococcus_granulosus_COI-5P_KM576153	GBCMA868-08_Gammarus_troglophilus_COI-5P_EU545639	GBEH0213-06_Holothuria_whitmaei_COI-5P_AY176794	GBML353-07_Mopalia_hindsii_COI-5P_EF201442	GBMIN42134-14_Myotis_yumanensis_COI-5P_HM486630		CNGSD7230-15_Philodromus_cespitum_COI-5P	SMTPL7666-15_Phyllotreta_striolata_COI-5P	GBMLG16365-13_Rhagada_convicta_COI-5P_KF152007	SPITO582-14_Xysticus_emertoni_COI-5P_KP648808
GAHAP2354-14_Amynthas_zhangi_COI-5P_JX073676	GBGC12156-13_Anolis_chloris_COI-5P_JN112727	GBDP8552-10_Anopheles_sundaicus_COI-5P_GQ395861	COLFB594-12_Atheta_crassicornis_COI-5P_KJ966229	GBA12956-13_Balanus_glandula_COI-5P_JN852613	FBCOD1010-11_Bembidion_tetracolum_COI-5P_KM441714	GBCMD4513-09_Calcinus_guamensis_COI-5P_FJ620290	GBCL1973-06_Carabus_jankowskii_COI-5P_AY840839	CNWLA782-13_Clubiona_moesta_COI-5P_KM830124	FLTWO172-14_Coryphopterus_glaucofraenum_COI-5P_KP254991	GBMIN27504-13_Culicoides_nubeculosus_COI-5P_JQ620128		LOWC590-05_Digrammia_setonana_COI-5P_KT135387	GBMIN38693-13_Drosophila_suzukii_COI-5P_HM803273	GBPL4464-15_Echinococcus_granulosus_COI-5P_KM576152	GBCMA864-08_Gammarus_troglophilus_COI-5P_EU545643	GBEH0203-06_Holothuria_whitmaei_COI-5P_AY176784	GBML365-07_Mopalia_hindsii_COI-5P_EF201430	GBMIN42131-14_Myotis_yumanensis_COI-5P_HM486627		NGNAH067-13_Philodromus_cespitum_COI-5P_KP648428	SMTPB13963-13_Phyllotreta_striolata_COI-5P_KR488749	GBMLG16370-13_Rhagada_convicta_COI-5P_KF152002	ARSO070-08_Xysticus_emertoni_COI-5P_KP652256
GAHAP1465-14_Amynthas_zhangi_COI-5P_KF205969	GBGC12154-13_Anolis_chloris_COI-5P_JN112729	GBDP8546-10_Anopheles_sundaicus_COI-5P_GQ395867	COLFC139-12_Atheta_crassicornis_COI-5P_KJ966770	GBA1952-07_Balanus_glandula_COI-5P_AY795270	GBCOB229-12_Bembidion_tetracolum_COI-5P_KM449450	GBCMD4515-09_Calcinus_guamensis_COI-5P_FJ620288	GBCL1983-06_Carabus_jankowskii_COI-5P_AY840849	CNPAC614-13_Clubiona_moesta_COI-5P_KM829426	LIDM805-07_Coryphopterus_glaucofraenum_COI-5P_JF769281	GBDP18025-15_Culicoides_nubeculosus_COI-5P_KP969021		LOWC713-05_Digrammia_setonana_COI-5P_KT137574	GBMIN38727-13_Drosophila_suzukii_COI-5P_HM636439	GBPL0253-06_Echinococcus_granulosus_COI-5P_AY386211	GBCMA863-08_Gammarus_troglophilus_COI-5P_EU545644	GBEH0549-06_Holothuria_whitmaei_COI-5P_AY177130	GBML1152-09_Mopalia_hindsii_COI-5P_EF159628	GBMIN42126-14_Myotis_yumanensis_COI-5P_HM486622		NGNAY2722-14_Philodromus_cespitum_COI-5P_KP645416	SMTPB18253-13_Phyllotreta_striolata_COI-5P_KR491387	GBMLG16390-13_Rhagada_convicta_COI-5P_KF151982	SPITO584-14_Xysticus_emertoni_COI-5P_KP655256
VRSS002-13_Amynthas_morrisi_COI-5P	GBGC12162-13_Anolis_aequatorialis_COI-5P_JN112720	GBDP8544-10_Anopheles_sundaicus_COI-5P_GQ395869	FBCON902-13_Atheta_crassicornis_COI-5P_KM450948	GBA13294-13_Balanus_glandula_COI-5P_JN852260	FBCOI516-12_Bembidion_tetracolum_COI-5P_KM443462	MBMIA497-06_Calcinus_guamensis_COI-5P	GBCL1975-06_Carabus_jankowskii_COI-5P_AY840841	CNWLE2559-13_Clubiona_moesta_COI-5P_KM840077	ANGBF8894-12_Coryphopterus_glaucofraenum_COI-5P_GQ367354	GBDP18033-15_Culicoides_nubeculosus_COI-5P_KP969029		LOWCC316-05_Digrammia_setonana_COI-5P_KT145271	GBMIN38725-13_Drosophila_suzukii_COI-5P_HM803276	GBPL0252-06_Echinococcus_granulosus_COI-5P_AY386210	GBCMA866-08_Gammarus_troglophilus_COI-5P_EU545641	GBEH0209-06_Holothuria_whitmaei_COI-5P_AY176790	GBML1211-09_Mopalia_hindsii_COI-5P_EF201438	GBMIN42130-14_Myotis_yumanensis_COI-5P_HM486626		RBINA224-13_Philodromus_cespitum_COI-5P_KP650764	SSEIC2348-13_Phyllotreta_striolata_COI-5P_KM846532	GBMLG16386-13_Rhagada_convicta_COI-5P_KF151986	SPITO638-14_Xysticus_emertoni_COI-5P_KP649485
GAHAP1542-14_Amynthas_morrisi_COI-5P_KC994895	GBGC12161-13_Anolis_aequatorialis_COI-5P_JN112721	GBDP8562-10_Anopheles_sundaicus_COI-5P_GQ395851	GBCOF569-13_Atheta_britanniae_COI-5P_KM444760	GBA2655-07_Balanus_glandula_COI-5P_AF234455	FBCOI545-12_Bembidion_tetracolum_COI-5P_KM449674	GBCMD5191-10_Calcinus_guamensis_COI-5P_GQ260869	GBCL2096-06_Carabus_smaragdinus_COI-5P_AY840962	ARONW237-11_Clubiona_moesta_COI-5P_KP649071	LIDM316-07_Coryphopterus_glaucofraenum_COI-5P_JF769276	GBDP18032-15_Culicoides_nubeculosus_COI-5P_KP969028		LBCG2589-09_Digrammia_setonana_COI-5P_HQ647754	GBDPD451-14_Drosophila_suzukii_COI-5P_KF312598	GBPL2682-13_Echinococcus_granulosus_COI-5P_JF906158	GBCMA872-08_Gammarus_troglophilus_COI-5P_EU545635	GBEH0248-06_Holothuria_whitmaei_COI-5P_AY176829	GBML350-07_Mopalia_hindsii_COI-5P_EF201445	GBMA4314-13_Myotis_yumanensis_COI-5P_GU723245		SMTPB15008-13_Philodromus_cespitum_COI-5P_KP657283	CNROK1175-13_Phyllotreta_striolata_COI-5P_KR125439	GBMLG16388-13_Rhagada_convicta_COI-5P_KF151984	ERSPI052-08_Xysticus_emertoni_COI-5P_KP649905
GBAN2280-09_Amynthas_assacceus_COI-5P_EF077589	GBGC12149-13_Anolis_anoriensis_COI-5P_JN112734	GBDP8574-10_Anopheles_sundaicus_COI-5P_GQ395839	FBCON439-13_Atheta_britanniae_COI-5P_KM444200	GBA1990-07_Balanus_glandula_COI-5P_AY795232	COLFE242-12_Bembidion_tetracolum_COI-5P_KJ965967	GBCMD4457-09_Calcinus_guamensis_COI-5P_FJ620346	GBCL2020-06_Carabus_jankowskii_COI-5P_AY840886	CNWLB764-13_Clubiona_moesta_COI-5P_KM827339	LIDM1046-07_Coryphopterus_glaucofraenum_COI-5P_JF769270	GBDP18028-15_Culicoides_nubeculosus_COI-5P_KP969024		LBCH5381-10_Digrammia_setonana_COI-5P_HM867424	GBDP11393-12_Drosophila_suzukii_COI-5P_HQ646999	GBPL2675-13_Echinococcus_granulosus_COI-5P_JF906165	GBCMA871-08_Gammarus_troglophilus_COI-5P_EU545636	GBEH0246-06_Holothuria_whitmaei_COI-5P_AY176827	GBML348-07_Mopalia_hindsii_COI-5P_EF201447	GBMA4426-13_Myotis_yumanensis_COI-5P_GU723133		RRMPE368-15_Philodromus_cespitum_COI-5P_Pending__4005	CNGBI1050-14_Phyllotreta_striolata_COI-5P_KR124298	GBMLG16271-13_Rhagada_perprima_COI-5P_KF152101	SPITO604-14_Xysticus_emertoni_COI-5P_KP655166
GBAN2281-09_Amynthas_assacceus_COI-5P_EF077588	GBGC12148-13_Anolis_anoriensis_COI-5P_JN112735	GBDP8572-10_Anopheles_sundaicus_COI-5P_GQ395841	COLFC135-12_Atheta_paracrassicornis_COI-5P_KJ961766	GBA4330-09_Balanus_glandula_COI-5P_AY795170	GBMIN14340-13_Bembidion_tetracolum_COI-5P_JN171125	GBCMD4514-09_Calcinus_guamensis_COI-5P_FJ620289	GBCL2019-06_Carabus_jankowskii_COI-5P_AY840885	CNRMB232-12_Clubiona_moesta_COI-5P_KM831622	LIDMA359-10_Coryphopterus_glaucofraenum_COI-5P_HQ987872	GBDP18018-15_Culicoides_nubeculosus_COI-5P_KP969014		XAG322-05_Digrammia_continuata_COI-5P_GU091054	GBMIN38690-13_Drosophila_suzukii_COI-5P_HM803279	GBPL4466-15_Echinococcus_granulosus_COI-5P_KM576150	GBCMA873-08_Gammarus_troglophilus_COI-5P_EU545634	GBEH0485-06_Holothuria_whitmaei_COI-5P_AY177066	GBML349-07_Mopalia_hindsii_COI-5P_EF201446	GBMA4316-13_Myotis_yumanensis_COI-5P_GU723243		CNGBJ1705-14_Philodromus_cespitum_COI-5P_KP654258	SMTPL1797-15_Phyllotreta_striolata_COI-5P	GBMLG16251-13_Rhagada_convicta_COI-5P_KF152121	SPICA1701-10_Xysticus_emertoni_COI-5P_JF885282
GAHAP1906-14_Amynthas_minimus_COI-5P_AB542510	GBGC12147-13_Anolis_anoriensis_COI-5P_JN112736	GBDP8539-10_Anopheles_sundaicus_COI-5P_GQ395874	COLFB841-12_Atheta_paracrassicornis_COI-5P_KJ966674	GBA2959-08_Balanus_glandula_COI-5P_EU031544	COLFD528-12_Bembidion_tetracolum_COI-5P_KJ964294	GBCMD4456-09_Calcinus_guamensis_COI-5P_FJ620347	GBCL2017-06_Carabus_jankowskii_COI-5P_AY840883	CNPET418-14_Clubiona_moesta_COI-5P_KP648688	ANGBF8975-12_Coryphopterus_glaucofraenum_COI-5P_GQ367363	GBDP18023-15_Culicoides_nubeculosus_COI-5P_KP969019		XAG562-05_Digrammia_continuata_COI-5P_GU091056	GBMIN38691-13_Drosophila_suzukii_COI-5P_HM803277	GBPL4442-15_Echinococcus_granulosus_COI-5P_KM576174	GBCMA3478-12_Gammarus_oceanicus_COI-5P_FN675857	GBEH0390-06_Holothuria_whitmaei_COI-5P_AY176971	GBML345-07_Mopalia_hindsii_COI-5P_EF201450	GBMA4427-13_Myotis_yumanensis_COI-5P_GU723132		ARONT399-09_Philodromus_cespitum_COI-5P_GU682900	CNGSD9243-15_Phyllotreta_striolata_COI-5P	GBMLG16288-13_Rhagada_perprima_COI-5P_KF152084	SPICA1481-10_Xysticus_emertoni_COI-5P_JF885058
GAHAP1904-14_Amynthas_minimus_COI-5P_AB542515	GBGC12136-13_Anolis_gemmosus_COI-5P_JN112747	GBDP8541-10_Anopheles_sundaicus_COI-5P_GQ395872	FBCON940-13_Atheta_paracrassicornis_COI-5P_KM452556	GBA9706-13_Balanus_glandula_COI-5P_HM028683	FBCOD034-11_Bembidion_tetracolum_COI-5P_KM442788	GBCMD12853-13_Calcinus_laevimanus_COI-5P_JF786226	GBCL2018-06_Carabus_jankowskii_COI-5P_AY840884	CNEIF2208-12_Clubiona_moesta_COI-5P_KM830808	ANGBF8883-12_Coryphopterus_glaucofraenum_COI-5P_GQ367376	GBMIN27034-13_Culicoides_nubeculosus_COI-5P_JQ683280		XAC484-04_Digrammia_continuata_COI-5P_GU093196	GBDPD485-14_Drosophila_suzukii_COI-5P_KF312632	GBPL2681-13_Echinococcus_granulosus_COI-5P_JF906159	GBCMA3479-12_Gammarus_oceanicus_COI-5P_FN675858	ECLI003-08_Holothuria_hilla_COI-5P_GU670182	GBML354-07_Mopalia_hindsii_COI-5P_EF201441	GBMA4423-13_Myotis_yumanensis_COI-5P_GU723136		ARONW312-11_Philodromus_cespitum_COI-5P_KP649148	SMTPL3488-15_Phyllotreta_striolata_COI-5P	GBMLG15600-13_Rhagada_perprima_COI-5P_KF152772	ALBSP002-10_Xysticus_emertoni_COI-5P_HM418068
GAHAP1903-14_Amynthas_minimus_COI-5P_AB542514	GBGC12135-13_Anolis_gemmosus_COI-5P_JN112748	GBDP8534-10_Anopheles_sundaicus_COI-5P_GQ395879	SSEIA1083-13_Atheta_modesta_COI-5P_KM846219	GBA13365-13_Balanus_glandula_COI-5P_JN852189	GBMIN41182-14_Bembidion_tetracolum_COI-5P_GU347128	GBCMD12849-13_Calcinus_laevimanus_COI-5P_JF786230	GBCL2090-06_Carabus_jankowskii_COI-5P_AY840956	CNGMH631-14_Clubiona_moesta_COI-5P_KP645655	ANGBF8892-12_Coryphopterus_glaucofraenum_COI-5P_GQ367358	GBCER092-14_Culicoides_puncticollis_COI-5P_KJ730000		XAC358-04_Digrammia_continuata_COI-5P_GU093194	GBDPD470-14_Drosophila_suzukii_COI-5P_KF312617	GBPL0251-06_Echinococcus_granulosus_COI-5P_AY386208	APODS001-07_Gammarus_oceanicus_COI-5P_GQ341819	ECLI016-08_Holothuria_hilla_COI-5P	GBML343-07_Mopalia_hindsii_COI-5P_EF201452	GBMA4422-13_Myotis_yumanensis_COI-5P_GU723137		SPICA2010-11_Philodromus_cespitum_COI-5P_JN309800	SMTPL3476-15_Phyllotreta_striolata_COI-5P	GBMLG16474-13_Rhagada_convicta_COI-5P_KF151898	SSWLE6372-13_Xysticus_emertoni_COI-5P_KM836242
GAHAP1908-14_Amynthas_minimus_COI-5P_AB542512	GBGCR310-15_Anolis_gemmosus_COI-5P_KJ854219	GBDP8536-10_Anopheles_sundaicus_COI-5P_GQ395877	SSEIA1116-13_Atheta_modesta_COI-5P_KM842113	GBA12983-13_Balanus_glandula_COI-5P_JN852585	GBMIN41181-14_Bembidion_tetracolum_COI-5P_GU347127	GBCMD12857-13_Calcinus_laevimanus_COI-5P_JF786222	GBCL1985-06_Carabus_jankowskii_COI-5P_AY840851	CNGRF423-12_Clubiona_moesta_COI-5P_KM840650	LIDM806-07_Coryphopterus_glaucofraenum_COI-5P_JF769280	GBCER094-14_Culicoides_puncticollis_COI-5P_KJ730002		XAC931-04_Digrammia_continuata_COI-5P_GU093197	GBDP11391-12_Drosophila_suzukii_COI-5P_HQ646997	GBPL4465-15_Echinococcus_granulosus_COI-5P_KM576151	APODS002-07_Gammarus_oceanicus_COI-5P_GQ341818	GBEH1841-09_Holothuria_leucospilota_COI-5P_FJ589211	GBML171-07_Mopalia_hindsii_COI-5P_EF159596	GBMA4421-13_Myotis_yumanensis_COI-5P_GU723138		ARONT224-09_Philodromus_cespitum_COI-5P_GU682674	COLFC748-12_Phyllotreta_tetrastigma_COI-5P_KJ966332	GBMLG15609-13_Rhagada_convicta_COI-5P_KF152763	SSWLE529-13_Xysticus_emertoni_COI-5P_KM839622
GAHAP1902-14_Amynthas_minimus_COI-5P_AB542513	GBGCR311-15_Anolis_gemmosus_COI-5P_KJ854220	GBDP8535-10_Anopheles_sundaicus_COI-5P_GQ395878	SSBRB5134-14_Atheta_modesta_COI-5P_KR486357	GBA13107-13_Balanus_glandula_COI-5P_JN852448	GBCOD611-13_Bembidion_tetracolum_COI-5P_KM449503	GBCMD12825-13_Calcinus_laevimanus_COI-5P_JF786254	GBCL1984-06_Carabus_jankowskii_COI-5P_AY840850	CNWLF005-12_Clubiona_moesta_COI-5P_KM835756	LIDM471-07_Coryphopterus_glaucofraenum_COI-5P_JF769273	GBCER090-14_Culicoides_puncticollis_COI-5P_KJ729998		TTMNB141-06_Digrammia_continuata_COI-5P_KT138036	GBDPD468-14_Drosophila_suzukii_COI-5P_KF312615	GBPL4457-15_Echinococcus_granulosus_COI-5P_KM576159	APODS003-07_Gammarus_oceanicus_COI-5P_GQ341817	GBEH3022-09_Holothuria_leucospilota_COI-5P_FJ971394	GBML352-07_Mopalia_hindsii_COI-5P_EF201443	GBMA4315-13_Myotis_yumanensis_COI-5P_GU723244		JSARA039-11_Philodromus_cespitum_COI-5P_KP657193	FBCOA402-10_Phyllotreta_tetrastigma_COI-5P_HQ953310	GBMLG15514-13_Rhagada_perprima_COI-5P_KF152858	SSWLE8482-13_Xysticus_emertoni_COI-5P_KM835835
GAHAP2351-14_Amynthas_octopapillatus_COI-5P_JX081510	GBGCR326-15_Anolis_poei_COI-5P_KJ854224	GBDP8543-10_Anopheles_sundaicus_COI-5P_GQ395870	SSEIA2982-13_Atheta_modesta_COI-5P_KM842295	GBA13301-13_Balanus_glandula_COI-5P_JN852253	GBCOL858-12_Bembidion_testaceum_COI-5P_KM445192	GBCMD12786-13_Calcinus_laevimanus_COI-5P_JF786293	GBCL1979-06_Carabus_jankowskii_COI-5P_AY840845	CNWLK139-13_Clubiona_moesta_COI-5P_KM834271	BZLWC367-06_Coryphopterus_glaucofraenum_COI-5P	GBCER091-14_Culicoides_puncticollis_COI-5P_KJ729999		XAG538-05_Digrammia_continuata_COI-5P_GU091058	GBDPD481-14_Drosophila_suzukii_COI-5P_KF312628	GBPL1393-13_Echinococcus_granulosus_COI-5P_AB491433	ECCRU008-10_Gammarus_oceanicus_COI-5P_HQ946121	BCUH046-09_Holothuria_coluber_COI-5P_EU848297	GBML083-07_Mopalia_cirrata_COI-5P_EF159684	GBMA4420-13_Myotis_velifer_COI-5P_GU723139		RRSPI316-15_Philodromus_cespitum_COI-5P_Pending__4005	FBCOI536-12_Phyllotreta_tetrastigma_COI-5P_KM447730	GBMLG16100-13_Rhagada_convicta_COI-5P_KF152272	SSWLE5664-13_Xysticus_emertoni_COI-5P_KM825092
GAHAP1458-14_Amynthas_octopapillatus_COI-5P_KF205967	GBGCR325-15_Anolis_poei_COI-5P_KJ854223	GBDP8540-10_Anopheles_sundaicus_COI-5P_GQ395873	SSKJB4218-14_Atheta_modesta_COI-5P_KR482341	GBA9581-13_Balanus_glandula_COI-5P_HM028808	GBCOL416-12_Bembidion_testaceum_COI-5P_KM447037	GBCMD12811-13_Calcinus_laevimanus_COI-5P_JF786268	GBCL2040-06_Carabus_jankowskii_COI-5P_AY840906	CNWLA783-13_Clubiona_moesta_COI-5P_KM829909	FLTWO235-14_Coryphopterus_glaucofraenum_COI-5P_KP254434	GBCER093-14_Culicoides_puncticollis_COI-5P_KJ730001		TTMNB140-06_Digrammia_continuata_COI-5P_KT127079	GBDPD490-14_Drosophila_suzukii_COI-5P_KF312637	GBPL2508-13_Echinococcus_granulosus_COI-5P_AB688590	FCGA019-04_Gammarus_oceanicus_COI-5P_GQ341836	BCUH044-09_Holothuria_coluber_COI-5P_EU848284	GBML1097-08_Mopalia_cirrata_COI-5P_EU409065	GBMA4324-13_Myotis_velifer_COI-5P_GU723235		SSJAE7791-13_Philodromus_cespitum_COI-5P_KM832472	FBCOK820-13_Phyllotreta_tetrastigma_COI-5P_KM451648	GBMLG16381-13_Rhagada_convicta_COI-5P_KF151991	CNGSI013-15_Xysticus_emertoni_COI-5P
GAHAP425-13_Amynthas_mutabilitas_COI-5P_JX290405	GBGCR327-15_Anolis_poei_COI-5P_KJ854225	GBDP8542-10_Anopheles_sundaicus_COI-5P_GQ395871	GBCL15099-13_Atheta_modesta_COI-5P_GQ980909	GBA1955-07_Balanus_glandula_COI-5P_AY795267	GBCOB217-12_Bembidion_testaceum_COI-5P_KM447376	GBCMD12850-13_Calcinus_laevimanus_COI-5P_JF786229	GBCL1999-06_Carabus_jankowskii_COI-5P_AY840865	CNWLN002-13_Clubiona_moesta_COI-5P_KM827560	FCCA119-09_Coryphopterus_dicrus_COI-5P_JQ841855	GBCER152-15_Culicoides_puncticollis_COI-5P_KJ624120		PHMNB016-03_Digrammia_continuata_COI-5P_GU438172	GBDPD489-14_Drosophila_suzukii_COI-5P_KF312636	GBPL2505-13_Echinococcus_granulosus_COI-5P_AB688593	FCGA017-04_Gammarus_oceanicus_COI-5P_GQ341833	BCUH045-09_Holothuria_coluber_COI-5P_EU848295	GBML073-07_Mopalia_sinuata_COI-5P_EF159694	GBMA4419-13_Myotis_velifer_COI-5P_GU723140		RRSPI217-15_Philodromus_cespitum_COI-5P_Pending__4005	FBCOK739-13_Phyllotreta_astrachanica_COI-5P_KM446604	GBMLG16387-13_Rhagada_convicta_COI-5P_KF151985	SSWLE8008-13_Xysticus_emertoni_COI-5P_KM828159
GAHAP428-13_Amynthas_mutabilitas_COI-5P_JX290402	GBGCR262-15_Anolis_otongae_COI-5P_KJ854221	GBDP8538-10_Anopheles_sundaicus_COI-5P_GQ395875	BBCEC342-09_Atheta_modesta_COI-5P_HM411998	GBA2256-07_Balanus_glandula_COI-5P_AY629859	FBCOA727-10_Bembidion_testaceum_COI-5P_HQ953562	GBCMD12836-13_Calcinus_laevimanus_COI-5P_JF786243	GBCL1995-06_Carabus_jankowskii_COI-5P_AY840861	CNWBD026-13_Clubiona_moesta_COI-5P_KM832921	ANGBF8943-12_Coryphopterus_dicrus_COI-5P_GQ367427	GBMIN27136-13_Culicoides_puncticollis_COI-5P_JQ683317		XAD551-04_Digrammia_continuata_COI-5P_GU438838	GBDPD484-14_Drosophila_suzukii_COI-5P_KF312631	GBPL2490-13_Echinococcus_granulosus_COI-5P_AB688608	FCGA016-04_Gammarus_oceanicus_COI-5P_GQ341834	BCUH032-09_Holothuria_atra_COI-5P_EU848217	GBML107-07_Mopalia_sinuata_COI-5P_EF159660	BCBN434-05_Myotis_velifer_COI-5P_JF446539		SMTPJ299-14_Philodromus_cespitum_COI-5P	FBCOA401-10_Phyllotreta_astrachanica_COI-5P_HQ953309	GBMLG15526-13_Rhagada_perprima_COI-5P_KF152846	SSWLE1981-13_Xysticus_emertoni_COI-5P_KM830277
GAHAP410-13_Amynthas_mutabilitas_COI-5P_JX290420	GBGCR263-15_Anolis_otongae_COI-5P_KJ854222	GBDP1621-06_Anopheles_sundaicus_COI-5P_AY672363	SSEIA1070-13_Atheta_modesta_COI-5P_KM842604	GBA12997-13_Balanus_glandula_COI-5P_JN852569	GBCL15026-13_Bembidion_testaceum_COI-5P_JF895168	GBCMD12851-13_Calcinus_laevimanus_COI-5P_JF786228	GBCL1997-06_Carabus_jankowskii_COI-5P_AY840863	CNGMH630-14_Clubiona_moesta_COI-5P_KP647984	ANGBF8944-12_Coryphopterus_dicrus_COI-5P_GQ367425	GBMIN27008-13_Culicoides_puncticollis_COI-5P_JQ683332		XAC396-04_Digrammia_continuata_COI-5P_GU093195	GBDPD464-14_Drosophila_suzukii_COI-5P_KF312611	GBPL4459-15_Echinococcus_granulosus_COI-5P_KM576157	FCGA018-04_Gammarus_oceanicus_COI-5P_GQ341832	GBEHH369-13_Holothuria_atra_COI-5P_GQ920709	GBML108-07_Mopalia_sinuata_COI-5P_EF159659	BCBN433-05_Myotis_velifer_COI-5P_JF446538		BBCAN916-10_Philodromus_cespitum_COI-5P_HQ928139	FBCOF200-12_Phyllotreta_astrachanica_COI-5P_KM450461	GBMLG16479-13_Rhagada_convicta_COI-5P_KF151893	SSJAB3568-13_Xysticus_emertoni_COI-5P_KM836864
GAHAP418-13_Amynthas_mutabilitas_COI-5P_JX290412	GBGC12106-13_Anolis_ventrimaculatus_COI-5P_JN112777	GBDP1607-06_Anopheles_sundaicus_COI-5P_AY672349	SSEIA1099-13_Atheta_modesta_COI-5P_KM841663	GBA9646-13_Balanus_glandula_COI-5P_HM028743	FBCOJ187-12_Bembidion_testaceum_COI-5P_KM450526	GBCMD12812-13_Calcinus_laevimanus_COI-5P_JF786267	GBCL1998-06_Carabus_jankowskii_COI-5P_AY840864	CNWLL216-13_Clubiona_moesta_COI-5P_KM838761	FCCA002-09_Coryphopterus_dicrus_COI-5P_JQ841857	GBCER150-15_Culicoides_riethi_COI-5P_KJ624122		XAC229-04_Digrammia_continuata_COI-5P_GU093193	GBDPD488-14_Drosophila_suzukii_COI-5P_KF312635	GBPL4461-15_Echinococcus_granulosus_COI-5P_KM576155	GBCMA3472-12_Gammarus_oceanicus_COI-5P_FN675851	GBEH1720-08_Holothuria_atra_COI-5P_EU220820	GBML1146-09_Mopalia_sinuata_COI-5P_EF159661	GBMA4323-13_Myotis_velifer_COI-5P_GU723236		SMTPB8963-13_Philodromus_cespitum_COI-5P_KP647784	GBCOB187-12_Phyllotreta_astrachanica_COI-5P_KM451421	GBMLG16472-13_Rhagada_perprima_COI-5P_KF151900	SSWLB1218-13_Xysticus_emertoni_COI-5P_KM829768
GAHAP404-13_Amynthas_mutabilitas_COI-5P_JX290426	GBGC12107-13_Anolis_ventrimaculatus_COI-5P_JN112776	GBDP8518-10_Anopheles_sundaicus_COI-5P_GQ395895	HPPPL474-13_Atheta_modesta_COI-5P_KR490406	GBA9363-13_Balanus_glandula_COI-5P_HM029026	GBCL15027-13_Bembidion_testaceum_COI-5P_JF895167	GBCMD12820-13_Calcinus_laevimanus_COI-5P_JF786259	GBCL1996-06_Carabus_jankowskii_COI-5P_AY840862	CNWLH005-12_Clubiona_moesta_COI-5P_KM835384	ANGBF8858-12_Coryphopterus_dicrus_COI-5P_GQ367426	GBMIN27578-13_Culicoides_riethi_COI-5P_JQ620195		XAE328-04_Digrammia_continuata_COI-5P_GU092303	GBDPD460-14_Drosophila_suzukii_COI-5P_KF312607	GBPL1392-13_Echinococcus_granulosus_COI-5P_AB491434	GBCMA3466-12_Gammarus_oceanicus_COI-5P_FN675843	BCUH034-09_Holothuria_atra_COI-5P_EU848223	GBML109-07_Mopalia_sinuata_COI-5P_EF159658	BCBNT498-06_Myotis_ruber_COI-5P_JF446378		CNWLH004-12_Philodromus_cespitum_COI-5P_KM827054	GBCOU3468-13_Phyllotreta_nemorum_COI-5P_KM449731	GBMLG16476-13_Rhagada_convicta_COI-5P_KF151896	BBCNP1878-14_Xysticus_emertoni_COI-5P_KP656471
GAHAP440-13_Amynthas_amis_COI-5P_JX290390	GBGC12126-13_Anolis_jacare_COI-5P_JN112757	GBDP1606-06_Anopheles_sundaicus_COI-5P_AY672348	SSEIA1100-13_Atheta_modesta_COI-5P_KM845629	GBA13059-13_Balanus_glandula_COI-5P_JN852497	GBCOL859-12_Bembidion_testaceum_COI-5P_KM442467	GBCMD12810-13_Calcinus_laevimanus_COI-5P_JF786269	GBCL2000-06_Carabus_jankowskii_COI-5P_AY840866	CNGBN2771-14_Clubiona_moesta_COI-5P_KP649526	ANGBF8857-12_Coryphopterus_dicrus_COI-5P_GQ367428	GBMIN27006-13_Culicoides_riethi_COI-5P_JQ683336		PHMNB615-04_Digrammia_continuata_COI-5P_GU438173	GBDP11390-12_Drosophila_suzukii_COI-5P_HQ646996	GBPL2488-13_Echinococcus_granulosus_COI-5P_AB688610	GBCMA3471-12_Gammarus_oceanicus_COI-5P_FN675850	BCUH040-09_Holothuria_atra_COI-5P_EU848265	GBML072-07_Mopalia_sinuata_COI-5P_EF159695	BCBNT490-06_Myotis_ruber_COI-5P_JF446379		CNGSF2643-15_Philodromus_cespitum_COI-5P	FBCOF202-12_Phyllotreta_nemorum_COI-5P_KM448319	GBMLG16283-13_Rhagada_convicta_COI-5P_KF152089	SSJAE7729-13_Xysticus_emertoni_COI-5P_KM838351
GAHAP426-13_Amynthas_amis_COI-5P_JX290404	GBGC12124-13_Anolis_jacare_COI-5P_JN112759	GBDP8589-10_Anopheles_sundaicus_COI-5P_GQ395824	SSEIA1120-13_Atheta_modesta_COI-5P_KM847771	GBA9598-13_Balanus_glandula_COI-5P_HM028791	GBCL15028-13_Bembidion_testaceum_COI-5P_JF895166	MDECA632-10_Calcinus_laevimanus_COI-5P	GBCL1992-06_Carabus_jankowskii_COI-5P_AY840858	CNGBG1672-14_Clubiona_moesta_COI-5P_KP646356	FCCA001-09_Coryphopterus_dicrus_COI-5P_JQ841858	GBCER237-15_Culicoides_oxystoma_COI-5P_KC525904		TMG8-03_Digrammia_continuata_COI-5P_KT130217	GBDPD463-14_Drosophila_suzukii_COI-5P_KF312610	GBPL4421-15_Echinococcus_granulosus_COI-5P_KM576195	GBCMA4002-13_Gammarus_oceanicus_COI-5P_FN675848	BCUH037-09_Holothuria_atra_COI-5P_EU848233	GBML1138-09_Mopalia_lignosa_COI-5P_EF159697	BCBNT489-06_Myotis_ruber_COI-5P_JF446380		BBCNP500-13_Philodromus_cespitum_COI-5P_KM829415	COLFE1511-13_Phyllotreta_nigripes_COI-5P_KJ964681	GBMLG16273-13_Rhagada_perprima_COI-5P_KF152099	SSWLE8873-13_Xysticus_emertoni_COI-5P_KM830690
GAHAP416-13_Amynthas_amis_COI-5P_JX290414	GBGC12125-13_Anolis_jacare_COI-5P_JN112758	GBDP8501-10_Anopheles_sundaicus_COI-5P_GQ395912	SSEIA1086-13_Atheta_modesta_COI-5P_KM848935	GBA2212-07_Balanus_glandula_COI-5P_AY629903	FBCOG1166-12_Bembidion_fluviatile_COI-5P_KM439716	GBCMD12821-13_Calcinus_laevimanus_COI-5P_JF786258	GBCL1993-06_Carabus_jankowskii_COI-5P_AY840859	SSPAC819-13_Clubiona_moesta_COI-5P_KM826348	FCCA121-09_Coryphopterus_dicrus_COI-5P_JQ841859	GBCER236-15_Culicoides_oxystoma_COI-5P_KC525905		TMG7-03_Digrammia_continuata_COI-5P_KT144160	GBDPD466-14_Drosophila_suzukii_COI-5P_KF312613	GBPL2510-13_Echinococcus_granulosus_COI-5P_AB688141	GBCMA3465-12_Gammarus_oceanicus_COI-5P_FN675842	BCUH039-09_Holothuria_atra_COI-5P_EU848264	GBML071-07_Mopalia_lignosa_COI-5P_EF159696	BCBN209-05_Myotis_elegans_COI-5P_JF446807		BBCNP795-14_Philodromus_cespitum_COI-5P_KP647789	FBCOA211-10_Phyllotreta_nigripes_COI-5P_KM450395	GBMLG16299-13_Rhagada_convicta_COI-5P_KF152073	ALBSP063-10_Xysticus_emertoni_COI-5P_HM880172
GAHAP417-13_Amynthas_amis_COI-5P_JX290413	GBGC12145-13_Anolis_euskalerriari_COI-5P_JN112738	GBDP8588-10_Anopheles_sundaicus_COI-5P_GQ395825	CNEIE221-12_Atheta_modesta_COI-5P_KM843404	GBA9305-13_Balanus_glandula_COI-5P_HM029084	GBCOC933-12_Bembidion_fluviatile_COI-5P_KM451385	MBMIA286-06_Calcinus_laevimanus_COI-5P	GBCL2002-06_Carabus_jankowskii_COI-5P_AY840868	CNGBH692-14_Clubiona_moesta_COI-5P_KP650787	TOBA155-09_Coryphopterus_dicrus_COI-5P_JQ842819	GBDP12104-12_Culicoides_schultzei_COI-5P_JN545051		PMG071-03_Digrammia_continuata_COI-5P_AF549667	GBDPD467-14_Drosophila_suzukii_COI-5P_KF312614	GBPL2657-13_Echinococcus_granulosus_COI-5P_JQ250816	GBCMA3464-12_Gammarus_oceanicus_COI-5P_FN675841	GBEHH350-13_Holothuria_atra_COI-5P_GQ920733	GBML074-07_Mopalia_sinuata_COI-5P_EF159693	BCBN231-05_Myotis_elegans_COI-5P_JF448096		BBCNP1109-14_Philodromus_cespitum_COI-5P_KP652184	FBCOK593-13_Phyllotreta_nigripes_COI-5P_KM442506	GBMLG16286-13_Rhagada_convicta_COI-5P_KF152086	SSWLB5780-13_Xysticus_emertoni_COI-5P_KM826400
GAHAP446-13_Amynthas_amis_COI-5P_JX290384	GBGC12146-13_Anolis_euskalerriari_COI-5P_JN112737	GBDP8500-10_Anopheles_sundaicus_COI-5P_GQ395913	SSBRA3497-14_Atheta_modesta_COI-5P_KR484932	GBA2156-07_Balanus_glandula_COI-5P_AY629959	GBCOD612-13_Bembidion_fluviatile_COI-5P_KM449928	GBCMD12855-13_Calcinus_laevimanus_COI-5P_JF786224	GBCL1977-06_Carabus_jankowskii_COI-5P_AY840843	CNWLA781-13_Clubiona_moesta_COI-5P_KM825746	LIDM1214-08_Coryphopterus_dicrus_COI-5P_JF769231	GBDP12106-12_Culicoides_schultzei_COI-5P_JN545053		XAC937-04_Digrammia_continuata_COI-5P_GU093198	GBDPD449-14_Drosophila_suzukii_COI-5P_KF312596	GBPL1391-13_Echinococcus_granulosus_COI-5P_AB491435	GBCMA3475-12_Gammarus_oceanicus_COI-5P_FN675854	GBEHH352-13_Holothuria_atra_COI-5P_GQ920731	GBML079-07_Mopalia_plumosa_COI-5P_EF159688	BCBN414-05_Myotis_elegans_COI-5P_JF446521		BBCNP1301-14_Philodromus_cespitum_COI-5P_KP647375	GBCOC406-12_Phyllotreta_nigripes_COI-5P_KM450983	GBMLG16256-13_Rhagada_perprima_COI-5P_KF152116	SSWLE7698-13_Xysticus_emertoni_COI-5P_KM831403
GAHAP444-13_Amynthas_amis_COI-5P_JX290386	GBGC12133-13_Anolis_heterodermus_COI-5P_JN112750	GBDP8593-10_Anopheles_sundaicus_COI-5P_GQ395820	SSBRA3496-14_Atheta_modesta_COI-5P_KR489215	GBA13069-13_Balanus_glandula_COI-5P_JN852487	FBCOG1164-12_Bembidion_fluviatile_COI-5P_KM439409	GBCMD12767-13_Calcinus_laevimanus_COI-5P_JF786312	GBCL2001-06_Carabus_jankowskii_COI-5P_AY840867	CNGBH683-14_Clubiona_moesta_COI-5P_KP654077	TOBA154-09_Coryphopterus_dicrus_COI-5P_JQ842821	GBCER210-15_Culicoides_kingi_COI-5P_KP025627		XAC206-04_Digrammia_continuata_COI-5P_GU093192	GBDPD446-14_Drosophila_suzukii_COI-5P_KF312593	GBPL2501-13_Echinococcus_granulosus_COI-5P_AB688597	FCGA049-04_Gammarus_oceanicus_COI-5P_GQ341826	GBEHH346-13_Holothuria_atra_COI-5P_GQ920737	GBML093-07_Mopalia_plumosa_COI-5P_EF159674	BCBN402-05_Myotis_elegans_COI-5P_JF446520		CNGSC4293-15_Philodromus_cespitum_COI-5P	FBCOQ019-13_Phyllotreta_procera_COI-5P_KM443206	GBMLG16254-13_Rhagada_convicta_COI-5P_KF152118	SSWLE8003-13_Xysticus_emertoni_COI-5P_KM829484
GAHAP448-13_Amynthas_amis_COI-5P_JX290382	GBGC12132-13_Anolis_heterodermus_COI-5P_JN112751	GBDP1772-06_Anopheles_epiroticus_COI-5P_AY789183	GBCL15100-13_Atheta_modesta_COI-5P_GQ980908	GBA9606-13_Balanus_glandula_COI-5P_HM028783	FBCOG1167-12_Bembidion_fluviatile_COI-5P_KM444222	GBCMD12831-13_Calcinus_laevimanus_COI-5P_JF786248	GBCL2035-06_Carabus_jankowskii_COI-5P_AY840901	CNTNE1838-14_Clubiona_moesta_COI-5P_KP653464	ANGBF8939-12_Coryphopterus_dicrus_COI-5P_GQ367435	GBCER205-15_Culicoides_kingi_COI-5P_KP025632		XAD017-04_Digrammia_continuata_COI-5P_GU438839	GBDPD491-14_Drosophila_suzukii_COI-5P_KF312638	GBPL1386-13_Echinococcus_granulosus_COI-5P_AB491440	FCGA050-04_Gammarus_oceanicus_COI-5P_GQ341824	GBEHH374-13_Holothuria_atra_COI-5P_GQ920704	GBML078-07_Mopalia_plumosa_COI-5P_EF159689	BCBZ004-09_Myotis_elegans_COI-5P_JF499027		CNGSB4251-15_Philodromus_cespitum_COI-5P	GBCOU3021-13_Phyllotreta_procera_COI-5P_KM451938	GBMLG16098-13_Rhagada_convicta_COI-5P_KF152274	SSWLE5675-13_Xysticus_emertoni_COI-5P_KM828739
GAHAP449-13_Amynthas_amis_COI-5P_JX290381	GBGC12131-13_Anolis_heterodermus_COI-5P_JN112752	GBDP1771-06_Anopheles_epiroticus_COI-5P_AY789182	SSFDB2041-14_Atheta_modesta_COI-5P_KR482440	GBA9371-13_Balanus_glandula_COI-5P_HM029018	FBCOP085-13_Bembidion_fluviatile_COI-5P_KM445063	GBCMD12774-13_Calcinus_laevimanus_COI-5P_JF786305	GBCL1990-06_Carabus_jankowskii_COI-5P_AY840856	CNTNH1142-14_Clubiona_moesta_COI-5P_KP650472	ANGBF8942-12_Coryphopterus_dicrus_COI-5P_GQ367429	GBCER206-15_Culicoides_kingi_COI-5P_KP025631		XAG418-05_Digrammia_continuata_COI-5P_GU091055	GBDPD479-14_Drosophila_suzukii_COI-5P_KF312626	GBPL2502-13_Echinococcus_granulosus_COI-5P_AB688596	FCGA063-05_Gammarus_oceanicus_COI-5P_GQ341825	GBEHH335-13_Holothuria_atra_COI-5P_GQ920748	GBML082-07_Mopalia_plumosa_COI-5P_EF159685	BCBN675-05_Myotis_riparius_COI-5P_JQ601645		SMTPL8525-15_Philodromus_cespitum_COI-5P	GBCOG229-13_Phyllotreta_procera_COI-5P_KM443824	GBMLG16482-13_Rhagada_convicta_COI-5P_KF151890	SSWLE6376-13_Xysticus_emertoni_COI-5P_KM839941
GAHAP447-13_Amynthas_amis_COI-5P_JX290383	GBGC12151-13_Anolis_danieli_COI-5P_JN112732	GBDP1610-06_Anopheles_sundaicus_COI-5P_AY672352	SSFDB2046-14_Atheta_modesta_COI-5P_KR491129	GBA4306-09_Balanus_glandula_COI-5P_AY795278	FBCOG1163-12_Bembidion_fluviatile_COI-5P_KM446719	GBCMD12840-13_Calcinus_laevimanus_COI-5P_JF786239	GBCL2088-06_Carabus_jankowskii_COI-5P_AY840954	SMTPJ2031-14_Clubiona_moesta_COI-5P	ANGBF8945-12_Coryphopterus_dicrus_COI-5P_GQ367423	GBDP12103-12_Culicoides_schultzei_COI-5P_JN545050		XAE514-04_Digrammia_continuata_COI-5P_GU092304	GBDPD469-14_Drosophila_suzukii_COI-5P_KF312616	GBPL1395-13_Echinococcus_granulosus_COI-5P_AB491431	FCGA071-05_Gammarus_oceanicus_COI-5P_GQ341831	GBEHH305-13_Holothuria_scabra_COI-5P_GQ920784	GBML095-07_Mopalia_plumosa_COI-5P_EF159672	ABSRA1323-10_Myotis_riparius_COI-5P_JQ601230		ARONT771-10_Philodromus_cespitum_COI-5P_HQ924620	FBCOQ144-13_Phyllotreta_procera_COI-5P_KM445381	GBMLG16099-13_Rhagada_convicta_COI-5P_KF152273	SSWLE6381-13_Xysticus_emertoni_COI-5P_KM829134
GAHAP421-13_Amynthas_amis_COI-5P_JX290409	GBGC12150-13_Anolis_danieli_COI-5P_JN112733	GBDP1612-06_Anopheles_sundaicus_COI-5P_AY672354	SSFDB4646-14_Atheta_modesta_COI-5P_KR481525	GBA12966-13_Balanus_glandula_COI-5P_JN852603	FBCOG1165-12_Bembidion_fluviatile_COI-5P_KM442800	GBCMD12865-13_Calcinus_laevimanus_COI-5P_JF786214	GBCL1991-06_Carabus_jankowskii_COI-5P_AY840857	CNPEJ313-14_Clubiona_moesta_COI-5P_KP654728	ANGBF8856-12_Coryphopterus_dicrus_COI-5P_GQ367430	GBCER207-15_Culicoides_kingi_COI-5P_KP025630		LPSOB408-08_Digrammia_continuata_COI-5P_KM548309	GBDPD482-14_Drosophila_suzukii_COI-5P_KF312629	GBPL2493-13_Echinococcus_granulosus_COI-5P_AB688605	FCGA047-04_Gammarus_oceanicus_COI-5P_GQ341822	GBEHH306-13_Holothuria_scabra_COI-5P_GQ920783	GBML1179-09_Mopalia_plumosa_COI-5P_EF201564	ABSRA1284-10_Myotis_riparius_COI-5P_JQ601201		RBINA223-13_Philodromus_cespitum_COI-5P_KP646363	GBCOU3023-13_Phyllotreta_procera_COI-5P_KM449372	GBMLG16480-13_Rhagada_perprima_COI-5P_KF151892	SSWLE5709-13_Xysticus_emertoni_COI-5P_KM838155
GAHAP405-13_Amynthas_amis_COI-5P_JX290425	GBGC12138-13_Anolis_frenatus_COI-5P_JN112745	GBDP8596-10_Anopheles_sundaicus_COI-5P_GQ395817	SSFDB4650-14_Atheta_modesta_COI-5P_KR486923	GBA9675-13_Balanus_glandula_COI-5P_HM028714	INRMA1472-14_Bembidion_nebraskense_COI-5P	GBCMD12823-13_Calcinus_laevimanus_COI-5P_JF786256	GBCL2003-06_Carabus_jankowskii_COI-5P_AY840869	CNPEJ234-14_Clubiona_moesta_COI-5P_KP651317	BZLWE232-08_Coryphopterus_dicrus_COI-5P_JQ841506	GBCER209-15_Culicoides_kingi_COI-5P_KP025628		LPSO178-08_Digrammia_continuata_COI-5P_KM542301	GBMIN38692-13_Drosophila_suzukii_COI-5P_HM803275	GBPL1408-13_Echinococcus_granulosus_COI-5P_AB491418	FCGA051-04_Gammarus_oceanicus_COI-5P_GQ341827	GBEHH357-13_Holothuria_atra_COI-5P_GQ920726	GBML128-07_Mopalia_plumosa_COI-5P_EF159639	ABSRA1154-10_Myotis_riparius_COI-5P_HQ919740		SMTPJ5649-14_Philodromus_cespitum_COI-5P	GBCOG251-13_Phyllotreta_procera_COI-5P_KM439914	GBMLG16484-13_Rhagada_perprima_COI-5P_KF151888	SSWLE6351-13_Xysticus_emertoni_COI-5P_KM828104
GAHAP401-13_Amynthas_amis_COI-5P_JX290429	GBGC12115-13_Anolis_princeps_COI-5P_JN112768	GBDP8598-10_Anopheles_sundaicus_COI-5P_GQ395815	SSFDB2024-14_Atheta_modesta_COI-5P_KR484520	GBA9381-13_Balanus_glandula_COI-5P_HM029008	INRMA1470-14_Bembidion_nebraskense_COI-5P	GBCMD12888-13_Calcinus_laevimanus_COI-5P_JF786191	GBCL2027-06_Carabus_jankowskii_COI-5P_AY840893	CNFNP2249-14_Clubiona_moesta_COI-5P_KP654166	LIDM549-07_Coryphopterus_dicrus_COI-5P_JF769240	GBCER204-15_Culicoides_kingi_COI-5P_KP025633		LOWC193-05_Digrammia_triviata_COI-5P_KT143643	GBDPD477-14_Drosophila_suzukii_COI-5P_KF312624	GBPL4470-15_Echinococcus_granulosus_COI-5P_KM576146	APODS006-07_Gammarus_oceanicus_COI-5P_GQ341814	GBEHH356-13_Holothuria_atra_COI-5P_GQ920727	GBML238-07_Mopalia_plumosa_COI-5P_EF201557	ABSRA1108-10_Myotis_riparius_COI-5P_HQ919701		SMTPJ2027-14_Philodromus_cespitum_COI-5P	FBCOQ115-13_Phyllotreta_procera_COI-5P_KM445557	GBMLG16255-13_Rhagada_convicta_COI-5P_KF152117	SSWLE6349-13_Xysticus_emertoni_COI-5P_KM827390
GAHAP402-13_Amynthas_amis_COI-5P_JX290428	GBGC12116-13_Anolis_princeps_COI-5P_JN112767	GBDP1775-06_Anopheles_epiroticus_COI-5P_AY789186	SSFDB2054-14_Atheta_modesta_COI-5P_KR487021	GBA9636-13_Balanus_glandula_COI-5P_HM028753	GBCOU1797-13_Bembidion_glaciale_COI-5P_KM442502	GBCMD4419-09_Calcinus_laevimanus_COI-5P_FJ620384	GBCL2026-06_Carabus_jankowskii_COI-5P_AY840892	CNWLB762-13_Clubiona_moesta_COI-5P_KM836083	LIDM279-07_Coryphopterus_dicrus_COI-5P_JF769241	GBCER208-15_Culicoides_kingi_COI-5P_KP025629		LOWC690-05_Digrammia_triviata_COI-5P_KT146764	GBDPD486-14_Drosophila_suzukii_COI-5P_KF312633	GBPL4455-15_Echinococcus_granulosus_COI-5P_KM576161	APODS005-07_Gammarus_oceanicus_COI-5P_GQ341815	GBEHH351-13_Holothuria_atra_COI-5P_GQ920732	GBML237-07_Mopalia_plumosa_COI-5P_EF201558	GBMA4859-13_Myotis_nigricans_COI-5P_JN847708		NGNAZ564-14_Philodromus_cespitum_COI-5P_KP647592	GBCOU3025-13_Phyllotreta_nodicornis_COI-5P_KM440106	GBMLG16485-13_Rhagada_convicta_COI-5P_KF151887	SPICA1939-11_Xysticus_emertoni_COI-5P_JN309732
GAHAP437-13_Amynthas_amis_COI-5P_JX290393	GBGC12117-13_Anolis_princeps_COI-5P_JN112766	GBDP8594-10_Anopheles_sundaicus_COI-5P_GQ395819	SSFDB4645-14_Atheta_modesta_COI-5P_KR485041	GBA2102-07_Balanus_glandula_COI-5P_AY630013	GBCOU1805-13_Bembidion_glaciale_COI-5P_KM444852	GBCMD12796-13_Calcinus_laevimanus_COI-5P_JF786283	GBCL2029-06_Carabus_jankowskii_COI-5P_AY840895	CNWLM121-13_Clubiona_moesta_COI-5P_KM834453	LIDM1213-08_Coryphopterus_dicrus_COI-5P_JF769232	GBCER080-14_Culicoides_kingi_COI-5P_KJ729985		LOWC683-05_Digrammia_triviata_COI-5P_KT126848	GBDPD487-14_Drosophila_suzukii_COI-5P_KF312634	GBPL4472-15_Echinococcus_granulosus_COI-5P_KM576144	APODS009-07_Gammarus_oceanicus_COI-5P_GQ341811	GBEHH360-13_Holothuria_atra_COI-5P_GQ920718	GBML235-07_Mopalia_plumosa_COI-5P_EF201560	ABECA760-06_Myotis_riparius_COI-5P_JQ601616		SPITO471-14_Philodromus_cespitum_COI-5P_KP646106	GBCOG705-13_Phyllotreta_nodicornis_COI-5P_KM445543	GBMLG15515-13_Rhagada_perprima_COI-5P_KF152857	SPICA2018-11_Xysticus_emertoni_COI-5P_JN309808
GAHAP429-13_Amynthas_amis_COI-5P_JX290401	GBGC12137-13_Anolis_frenatus_COI-5P_JN112746	GBDP8510-10_Anopheles_sundaicus_COI-5P_GQ395903	CNFNP2117-14_Atheta_modesta_COI-5P_KR122444	GBA2228-07_Balanus_glandula_COI-5P_AY629887	GBCOU1798-13_Bembidion_glaciale_COI-5P_KM449686	GBCMD12862-13_Calcinus_laevimanus_COI-5P_JF786217	GBCL2030-06_Carabus_jankowskii_COI-5P_AY840896	SSWLB1540-13_Clubiona_moesta_COI-5P_KM828313	ANGBF8862-12_Coryphopterus_dicrus_COI-5P_GQ367418	GBCER078-14_Culicoides_kingi_COI-5P_KJ729983		LOWC189-05_Digrammia_triviata_COI-5P_KT125922	GBDPD474-14_Drosophila_suzukii_COI-5P_KF312621	GBPL2685-13_Echinococcus_granulosus_COI-5P_JF906155	APODS008-07_Gammarus_oceanicus_COI-5P_GQ341812	GBEHH362-13_Holothuria_atra_COI-5P_GQ920716	GBML1142-09_Mopalia_plumosa_COI-5P_EF159679	BCBN796-05_Myotis_riparius_COI-5P_JQ601625		NGAAA829-14_Philodromus_cespitum_COI-5P_KP653475	FBCON036-13_Phyllotreta_nodicornis_COI-5P_KM444746	GBMLG15623-13_Rhagada_convicta_COI-5P_KF152749	SPICA1719-11_Xysticus_emertoni_COI-5P_JF885299
GAHAP423-13_Amynthas_amis_COI-5P_JX290407	GBGC12140-13_Anolis_fraseri_COI-5P_JN112743	GBDP8506-10_Anopheles_sundaicus_COI-5P_GQ395907	SSFDB4640-14_Atheta_modesta_COI-5P_KR489695	GBA9375-13_Balanus_glandula_COI-5P_HM029014	GBCOU2281-13_Bembidion_glaciale_COI-5P_KM450622	GBCMD12778-13_Calcinus_laevimanus_COI-5P_JF786301	GBCL2028-06_Carabus_jankowskii_COI-5P_AY840894	SMTPI1701-14_Clubiona_moesta_COI-5P	FCCA120-09_Coryphopterus_dicrus_COI-5P_JQ841860	GBCER079-14_Culicoides_kingi_COI-5P_KJ729984		LOWC687-05_Digrammia_triviata_COI-5P_KT134160	GBDPD190-14_Drosophila_pectinifera_COI-5P_AB669761	GBPL2492-13_Echinococcus_granulosus_COI-5P_AB688606	FCGA056-04_Gammarus_oceanicus_COI-5P_GQ341829	GBEHH364-13_Holothuria_atra_COI-5P_GQ920714	GBML161-07_Mopalia_plumosa_COI-5P_EF159606	ABECA283-06_Myotis_riparius_COI-5P_JQ601613		BBCAN911-10_Philodromus_cespitum_COI-5P_HQ928134	GBCOG704-13_Phyllotreta_nodicornis_COI-5P_KM452246	GBMLG16292-13_Rhagada_perprima_COI-5P_KF152080	SPICA1944-11_Xysticus_emertoni_COI-5P_JN309737
GAHAP400-13_Amynthas_amis_COI-5P_JX290430	GBGC12139-13_Anolis_fraseri_COI-5P_JN112744	GBDP8512-10_Anopheles_sundaicus_COI-5P_GQ395901	SSFDC217-14_Atheta_modesta_COI-5P_KR483622	GBA12988-13_Balanus_glandula_COI-5P_JN852580	UAMIC3398-15_Bembidion_bimaculatum_COI-5P	MBMIA284-06_Calcinus_laevimanus_COI-5P	GBCL2093-06_Carabus_smaragdinus_COI-5P_AY840959	CNPEJ232-14_Clubiona_moesta_COI-5P_KP649322	ANGBF8947-12_Coryphopterus_dicrus_COI-5P_GQ367419	GBCER211-15_Culicoides_kingi_COI-5P_KJ833715		LOWC671-05_Digrammia_triviata_COI-5P_KT139621	GBDPD189-14_Drosophila_pectinifera_COI-5P_AB669760	GBPL2676-13_Echinococcus_granulosus_COI-5P_JF906164	GBCMA3473-12_Gammarus_oceanicus_COI-5P_FN675852	GBEHH359-13_Holothuria_atra_COI-5P_GQ920719	GBML1159-09_Mopalia_plumosa_COI-5P_EF159608	ABECB154-08_Myotis_riparius_COI-5P_JQ601619		BBCNP3231-14_Philodromus_cespitum_COI-5P_KP653461	GBCOU2058-13_Phyllotreta_nodicornis_COI-5P_KM446784	GBMLG16290-13_Rhagada_perprima_COI-5P_KF152082	SSWLE5091-13_Xysticus_emertoni_COI-5P_KM832519
GAHAP438-13_Amynthas_amis_COI-5P_JX290392	GBGC12152-13_Anolis_chocorum_COI-5P_JN112731	GBDP8526-10_Anopheles_sundaicus_COI-5P_GQ395887	SSFDB2023-14_Atheta_modesta_COI-5P_KR480192	GBA9607-13_Balanus_glandula_COI-5P_HM028782	UAMIC3394-15_Bembidion_bimaculatum_COI-5P	GBCMD12772-13_Calcinus_laevimanus_COI-5P_JF786307	GBCL2038-06_Carabus_jankowskii_COI-5P_AY840904	CNBRQ162-14_Clubiona_moesta_COI-5P_KP652146	ANGBF8941-12_Coryphopterus_dicrus_COI-5P_GQ367431	GBCER190-15_Culicoides_enderleini_COI-5P_KJ833711		LBCH6081-10_Digrammia_triviata_COI-5P_HM868179	GBDPD188-14_Drosophila_biauraria_COI-5P_AB669697	GBPL2514-13_Echinococcus_granulosus_COI-5P_AB688137	GBCMA3469-12_Gammarus_oceanicus_COI-5P_FN675847	BCUH043-09_Holothuria_atra_COI-5P_EU848286	GBML233-07_Mopalia_plumosa_COI-5P_EF201562	BCBN818-05_Myotis_riparius_COI-5P_JQ601628		CNWLE2555-13_Philodromus_cespitum_COI-5P_KM827410	GBCOU2057-13_Phyllotreta_nodicornis_COI-5P_KM447984	GBMLG15601-13_Rhagada_perprima_COI-5P_KF152771	BBCNP2105-14_Xysticus_emertoni_COI-5P_KP656936
GAHAP432-13_Amynthas_amis_COI-5P_JX290398	GBGC12153-13_Anolis_chocorum_COI-5P_JN112730	GBDP8508-10_Anopheles_sundaicus_COI-5P_GQ395905	CNFNT1890-14_Atheta_modesta_COI-5P_KR125990	GBA2417-07_Balanus_glandula_COI-5P_AY629698	UAMIC3393-15_Bembidion_bimaculatum_COI-5P	GBCMD12770-13_Calcinus_laevimanus_COI-5P_JF786309	GBCL2094-06_Carabus_smaragdinus_COI-5P_AY840960	CNBRI256-14_Clubiona_moesta_COI-5P_KP646945	ANGBF8854-12_Coryphopterus_dicrus_COI-5P_GQ367434	GBCER192-15_Culicoides_enderleini_COI-5P_KJ833713		GWNC351-07_Digrammia_triviata_COI-5P_HQ647765	GBDPD172-14_Drosophila_biauraria_COI-5P_AB669698	GBPL1406-13_Echinococcus_granulosus_COI-5P_AB491420	GBCMA3462-12_Gammarus_oceanicus_COI-5P_FN675839	BCUH036-09_Holothuria_atra_COI-5P_EU848225	GBML094-07_Mopalia_plumosa_COI-5P_EF159673	ABECA018-06_Myotis_riparius_COI-5P_JQ601605		BBCNP657-13_Philodromus_cespitum_COI-5P_KM835452	FBCON035-13_Phyllotreta_nodicornis_COI-5P_KM444935	GBMLG16259-13_Rhagada_convicta_COI-5P_KF152113	SSJAE7770-13_Xysticus_emertoni_COI-5P_KM828648
GAHAP439-13_Amynthas_amis_COI-5P_JX290391	GBGC12122-13_Anolis_maculigula_COI-5P_JN112761	GBDP8514-10_Anopheles_sundaicus_COI-5P_GQ395899	SSFDB2044-14_Atheta_modesta_COI-5P_KR487072	GBA9367-13_Balanus_glandula_COI-5P_HM029022	FBCOE810-12_Bembidion_illigeri_COI-5P_KM443332	GBCMD12869-13_Calcinus_laevimanus_COI-5P_JF786210	GBCL2024-06_Carabus_jankowskii_COI-5P_AY840890	CNPEI209-14_Clubiona_moesta_COI-5P_KP650647	ANGBF8859-12_Coryphopterus_dicrus_COI-5P_GQ367424	GBCER191-15_Culicoides_enderleini_COI-5P_KJ833712		LOWC194-05_Digrammia_triviata_COI-5P_KT144908	GBDPD176-14_Drosophila_subauraria_COI-5P_AB669706	GBPL2495-13_Echinococcus_granulosus_COI-5P_AB688603	GBCMA4003-13_Gammarus_oceanicus_COI-5P_FN675846	BCUH042-09_Holothuria_atra_COI-5P_EU848283	GBML1180-09_Mopalia_plumosa_COI-5P_EF201563	BCBN712-05_Myotis_riparius_COI-5P_JQ601622		CNWLH006-12_Philodromus_cespitum_COI-5P_KM829324	GBCOU3024-13_Phyllotreta_nodicornis_COI-5P_KM440824	GBMLG16278-13_Rhagada_perprima_COI-5P_KF152094	CNWBC126-13_Xysticus_emertoni_COI-5P_KM835759
GAHAP442-13_Amynthas_amis_COI-5P_JX290388	GBGC12121-13_Anolis_maculigula_COI-5P_JN112762	GBDP1776-06_Anopheles_epiroticus_COI-5P_AY789187	SSFDB2042-14_Atheta_modesta_COI-5P_KR486702	GBA1950-07_Balanus_glandula_COI-5P_AY795272	FBCOE1096-12_Bembidion_illigeri_COI-5P_KM448458	GBCMD12884-13_Calcinus_laevimanus_COI-5P_JF786195	GBCL2085-06_Carabus_jankowskii_COI-5P_AY840951	CNBRS285-14_Clubiona_moesta_COI-5P_KP648269	LIDM1073-07_Coryphopterus_dicrus_COI-5P_JF769235	GBCER189-15_Culicoides_enderleini_COI-5P_KJ833710		LBCG2134-09_Digrammia_triviata_COI-5P_HQ647771	GBDPD173-14_Drosophila_subauraria_COI-5P_AB669707	GBPL4420-15_Echinococcus_granulosus_COI-5P_KM576196	FCGA048-04_Gammarus_oceanicus_COI-5P_GQ341820	GBEH0766-06_Holothuria_atra_COI-5P_AY700770	GBML234-07_Mopalia_plumosa_COI-5P_EF201561	BCBN713-05_Myotis_riparius_COI-5P_JQ601623		CNWLN003-13_Philodromus_cespitum_COI-5P_KM828269	FBCOF952-12_Phyllotreta_vittula_COI-5P_KM440492	GBMLG16270-13_Rhagada_perprima_COI-5P_KF152102	CNPKG1509-14_Xysticus_emertoni_COI-5P_KP656564
GAHAP443-13_Amynthas_amis_COI-5P_JX290387	GBGC12094-13_Polychrus	GBDP8591-10_Anopheles_sundaicus_COI-5P_GQ395822	SSBRA3499-14_Atheta_modesta_COI-5P_KR489289	GBA2148-07_Balanus_glandula_COI-5P_AY629967	GBCOC895-12_Bembidion_illigeri_COI-5P_KM439822	GBCMD12826-13_Calcinus_laevimanus_COI-5P_JF786253	GBCL2025-06_Carabus_jankowskii_COI-5P_AY840891	CNBRI254-14_Clubiona_moesta_COI-5P_KP646742	LIDM1194-08_Coryphopterus_dicrus_COI-5P_JF769233	GBCER193-15_Culicoides_enderleini_COI-5P_KJ833714		LOWC684-05_Digrammia_triviata_COI-5P_KT136242	GBDPD186-14_Drosophila_triauraria_COI-5P_AB669710	GBPL1381-13_Echinococcus_granulosus_COI-5P_AB491445	APODS012-07_Gammarus_oceanicus_COI-5P_GQ341808	GBEHH370-13_Holothuria_atra_COI-5P_GQ920708	GBML1141-09_Mopalia_plumosa_COI-5P_EF159680	ABECA219-06_Myotis_riparius_COI-5P_JQ601609		SSEIB8412-13_Philodromus_cespitum_COI-5P_KM839192	FBCOF336-12_Phyllotreta_vittula_COI-5P_KM444564	GBMLG16264-13_Rhagada_perprima_COI-5P_KF152108	SSWLE8883-13_Xysticus_emertoni_COI-5P_KM832178
GAHAP435-13_Amynthas_amis_COI-5P_JX290395		GBDP1608-06_Anopheles_sundaicus_COI-5P_AY672350	SSGBB5925-14_Atheta_modesta_COI-5P_KR491008	GBA13040-13_Balanus_glandula_COI-5P_JN852516	COLFF435-13_Bembidion_illigeri_COI-5P_KJ966948	GBCMD12842-13_Calcinus_laevimanus_COI-5P_JF786237	GBCL2034-06_Carabus_jankowskii_COI-5P_AY840900	NLARA011-12_Clubiona_trivialis_COI-5P	LIDM547-07_Coryphopterus_dicrus_COI-5P_JF769244	GBCER184-15_Culicoides_enderleini_COI-5P_KJ833705		LOWC188-05_Digrammia_triviata_COI-5P_KT142907	GBDPD171-14_Drosophila_auraria_COI-5P_AB669696	GBPL2660-13_Echinococcus_granulosus_COI-5P_JQ250813	APODS015-07_Gammarus_oceanicus_COI-5P_GQ341806	BCUH033-09_Holothuria_atra_COI-5P_EU848222	GBML239-07_Mopalia_plumosa_COI-5P_EF201556	ABECA928-06_Myotis_riparius_COI-5P_JQ601617		SSJAE9613-13_Philodromus_cespitum_COI-5P_KM832530	COLFE440-12_Phyllotreta_vittula_COI-5P_KJ967011	GBMLG16262-13_Rhagada_perprima_COI-5P_KF152110	SSWLE7697-13_Xysticus_emertoni_COI-5P_KM833730
GAHAP436-13_Amynthas_amis_COI-5P_JX290394		GBDP1623-06_Anopheles_sundaicus_COI-5P_AY672365	COLFC085-12_Atheta_excelsa_COI-5P_KJ965096	GBA9702-13_Balanus_glandula_COI-5P_HM028687	FBCOB844-10_Bembidion_illigeri_COI-5P_HQ954325	GBCMD12789-13_Calcinus_laevimanus_COI-5P_JF786290	GBCL2031-06_Carabus_jankowskii_COI-5P_AY840897	SPICH121-09_Clubiona_trivialis_COI-5P_GU683812	LIDM767-07_Coryphopterus_dicrus_COI-5P_JF769250	GBCER178-15_Culicoides_enderleini_COI-5P_KJ833699		LOWC678-05_Digrammia_triviata_COI-5P_KT133488	GBDPD187-14_Drosophila_auraria_COI-5P_AB669695	GBPL1972-13_Echinococcus_granulosus_COI-5P_AB650530	APODS014-07_Gammarus_oceanicus_COI-5P_GQ341807	ECLI023-08_Holothuria_atra_COI-5P	GBML1158-09_Mopalia_plumosa_COI-5P_EF159609	ABECA295-06_Myotis_riparius_COI-5P_JQ601614		CNWLE2560-13_Philodromus_cespitum_COI-5P_KM839897	GBCOU2019-13_Phyllotreta_vittula_COI-5P_KM445920	GBMLG16267-13_Rhagada_perprima_COI-5P_KF152105	SPICA1786-11_Xysticus_emertoni_COI-5P_KM840652
GAHAP441-13_Amynthas_amis_COI-5P_JX290389		GBDP8504-10_Anopheles_sundaicus_COI-5P_GQ395909	COLFC088-12_Atheta_excelsa_COI-5P_KJ966170	GBA13538-13_Balanus_glandula_COI-5P_JN852015	GBCOD712-13_Bembidion_illigeri_COI-5P_KM442492	GBCMD12833-13_Calcinus_laevimanus_COI-5P_JF786246	GBCL2032-06_Carabus_jankowskii_COI-5P_AY840898	CNFDK139-14_Clubiona_trivialis_COI-5P_KP650628	ANGBF8938-12_Coryphopterus_dicrus_COI-5P_GQ367437	GBCER181-15_Culicoides_enderleini_COI-5P_KJ833702		LOWC689-05_Digrammia_triviata_COI-5P_KT144906	GBDP5047-08_Drosophila_auraria_COI-5P_EU493624	GBPL4443-15_Echinococcus_granulosus_COI-5P_KM576173	GBCMA3468-12_Gammarus_oceanicus_COI-5P_FN675845	BCUH038-09_Holothuria_atra_COI-5P_EU848244	GBML081-07_Mopalia_plumosa_COI-5P_EF159686	BCBN865-05_Myotis_riparius_COI-5P_JQ601629		CNGSD9298-15_Philodromus_cespitum_COI-5P	COLFE439-12_Phyllotreta_vittula_COI-5P_KJ962687	GBMLG16258-13_Rhagada_convicta_COI-5P_KF152114	RRINV2393-15_Xysticus_emertoni_COI-5P_Pending__4007
GAHAP433-13_Amynthas_amis_COI-5P_JX290397		GBDP17131-15_Anopheles_epiroticus_COI-5P_KF564688	GBCL15093-13_Atheta_hampshirensis_COI-5P_GQ980915	GBA9279-13_Balanus_glandula_COI-5P_HM029110	FBCOD972-11_Bembidion_monticola_COI-5P_KM443559	GBCMD12887-13_Calcinus_laevimanus_COI-5P_JF786192	GBCL2099-06_Carabus_smaragdinus_COI-5P_AY840965	BBCNP1995-14_Clubiona_trivialis_COI-5P_KP650997	BZLWC110-06_Coryphopterus_dicrus_COI-5P	GBCER180-15_Culicoides_enderleini_COI-5P_KJ833701		LOWC184-05_Digrammia_triviata_COI-5P_KT125893	GBDPD174-14_Drosophila_triauraria_COI-5P_AB669711	GBPL1397-13_Echinococcus_granulosus_COI-5P_AB491429	GBCMA3467-12_Gammarus_oceanicus_COI-5P_FN675844	BCUH041-09_Holothuria_atra_COI-5P_EU848266	GBML1140-09_Mopalia_porifera_COI-5P_EF159681	ABECA273-06_Myotis_riparius_COI-5P_JQ601610		CNWLF001-12_Philodromus_cespitum_COI-5P_KM836499	COLFE570-13_Phyllotreta_vittula_COI-5P_KJ962890	GBMLG16280-13_Rhagada_perprima_COI-5P_KF152092	RRINV1013-15_Xysticus_emertoni_COI-5P_Pending__4007
GAHAP415-13_Amynthas_amis_COI-5P_JX290415		GBDP8517-10_Anopheles_sundaicus_COI-5P_GQ395896	GBCL15092-13_Atheta_hampshirensis_COI-5P_GQ980916	GBA13392-13_Balanus_glandula_COI-5P_JN852162	FBCOD973-11_Bembidion_monticola_COI-5P_KM445109	GBCMD12860-13_Calcinus_laevimanus_COI-5P_JF786219	GBCL2097-06_Carabus_smaragdinus_COI-5P_AY840963	SSWLF4825-13_Clubiona_trivialis_COI-5P_KM828010	TOBA132-09_Coryphopterus_dicrus_COI-5P_JQ842820	GBDP17995-15_Culicoides_enderleini_COI-5P_KJ186132		LOWC190-05_Digrammia_triviata_COI-5P_KT134378	GBDPD153-14_Drosophila_tani_COI-5P_AB669709	GBPL2496-13_Echinococcus_granulosus_COI-5P_AB688602	GBCMA4401-13_Gammarus_setosus_COI-5P_JF965956	BCUH035-09_Holothuria_atra_COI-5P_EU848224	GBML080-07_Mopalia_plumosa_COI-5P_EF159687	ABECB081-08_Myotis_riparius_COI-5P_JQ601618		CNWLE2558-13_Philodromus_cespitum_COI-5P_KM827741	GBCOC686-12_Phyllotreta_vittula_COI-5P_KM439904	GBMLG16481-13_Rhagada_perprima_COI-5P_KF151891	SSWLE7705-13_Xysticus_emertoni_COI-5P_KM839104
GAHAP413-13_Amynthas_amis_COI-5P_JX290417		GBDP8590-10_Anopheles_sundaicus_COI-5P_GQ395823	UAMIC2592-15_Atheta_nescia_COI-5P	GBA13177-13_Balanus_glandula_COI-5P_JN852377	GBCOU1237-13_Bembidion_conforme_COI-5P_KM445577	GBCMD12858-13_Calcinus_laevimanus_COI-5P_JF786221	GBCL2100-06_Carabus_smaragdinus_COI-5P_AY840966	SSBRA1346-14_Clubiona_trivialis_COI-5P_KP648302	LIDM670-07_Coryphopterus_dicrus_COI-5P_JF769245	GBMIN30186-13_Culicoides_enderleini_COI-5P_HQ447065		LBCH5973-10_Digrammia_triviata_COI-5P_HM868063	GBDPD152-14_Drosophila_tani_COI-5P_AB669708	GBPL2487-13_Echinococcus_granulosus_COI-5P_AB688611	GBCMA3477-12_Gammarus_oceanicus_COI-5P_FN675856	GBEH1708-08_Holothuria_signata_COI-5P_EU220832	GBML096-07_Mopalia_acuta_COI-5P_EF159671	ABECA728-06_Myotis_riparius_COI-5P_JQ601615		BBCNP3235-14_Philodromus_cespitum_COI-5P_KP657289	COLFE569-13_Phyllotreta_vittula_COI-5P_KJ964964	GBMLG16498-13_Rhagada_convicta_COI-5P_KF151874	SPITO464-14_Xysticus_emertoni_COI-5P_KP656833
GAHAP414-13_Amynthas_amis_COI-5P_JX290416		GBDP8515-10_Anopheles_sundaicus_COI-5P_GQ395898	GBCOE490-13_Atheta_marcida_COI-5P_KM450209	GBA2652-07_Balanus_glandula_COI-5P_AF234458	FBCOD721-11_Bembidion_conforme_COI-5P_KM450374	GBCMD4533-09_Calcinus_laevimanus_COI-5P_FJ620270	GBCL2101-06_Carabus_smaragdinus_COI-5P_AY840967	ERSCH102-07_Clubiona_trivialis_COI-5P_KF367971	LIDM548-07_Coryphopterus_dicrus_COI-5P_JF769239	GBDP17994-15_Culicoides_enderleini_COI-5P_KJ186131		LOWC672-05_Digrammia_triviata_COI-5P_KT129589	GBDPD169-14_Drosophila_rufa_COI-5P_AB669705	GBPL1260-09_Echinococcus_granulosus_COI-5P_AB458675	GBCMA3476-12_Gammarus_oceanicus_COI-5P_FN675855	GBEH1709-08_Holothuria_signata_COI-5P_EU220831	GBML1098-08_Mopalia_acuta_COI-5P_EU409064	ABECA083-06_Myotis_riparius_COI-5P_JQ601608		BBCNP3234-14_Philodromus_cespitum_COI-5P_KP657463	GBCOD218-13_Phyllotreta_atra_COI-5P_KM448420	GBMLG16281-13_Rhagada_convicta_COI-5P_KF152091	ARSO255-08_Xysticus_emertoni_COI-5P_KM840334
GAHAP1811-14_Amynthas_yambaruensis_COI-5P_AB542576		GBDP8505-10_Anopheles_sundaicus_COI-5P_GQ395908	FBCOG268-12_Atheta_marcida_COI-5P_KM444863	GBA9347-13_Balanus_glandula_COI-5P_HM029042	GBCOU3636-13_Bembidion_conforme_COI-5P_KM441962	GBCMD12871-13_Calcinus_laevimanus_COI-5P_JF786208	GBCL14971-13_Carabus_auronitens_COI-5P_JQ689886	BBCNP3078-14_Clubiona_trivialis_COI-5P_KP656022	LIDM812-07_Coryphopterus_dicrus_COI-5P_JF769246	GBMIN30180-13_Culicoides_enderleini_COI-5P_HQ447066		LOWC192-05_Digrammia_triviata_COI-5P_KT145487	GBDPD170-14_Drosophila_rufa_COI-5P_AB669704	GBPL1404-13_Echinococcus_granulosus_COI-5P_AB491422	GBCMA3470-12_Gammarus_oceanicus_COI-5P_FN675849	GBEHH316-13_Holothuria_edulis_COI-5P_GQ920771	GBML098-07_Mopalia_acuta_COI-5P_EF159669	GBMA4858-13_Myotis_riparius_COI-5P_JN847709		BBCNP3229-14_Philodromus_cespitum_COI-5P_KP650358	GBCOC584-12_Phyllotreta_atra_COI-5P_KM450572	GBMLG16276-13_Rhagada_perprima_COI-5P_KF152096	SPITO637-14_Xysticus_emertoni_COI-5P_KP654560
GAHAP1812-14_Amynthas_yambaruensis_COI-5P_AB542577		GBDP8503-10_Anopheles_sundaicus_COI-5P_GQ395910	FBCOI790-12_Atheta_marcida_COI-5P_KM440025	GBA2710-07_Balanus_glandula_COI-5P_AF234395	FBCOJ478-12_Bembidion_atrocaeruleum_COI-5P_KM450425	GBCMD12881-13_Calcinus_laevimanus_COI-5P_JF786198	GBCOF043-13_Carabus_auronitens_COI-5P_KM445394	SSPRC141-15_Clubiona_trivialis_COI-5P	LIDM911-07_Coryphopterus_dicrus_COI-5P_JF769234	GBCER177-15_Culicoides_enderleini_COI-5P_KJ833698		LOWC191-05_Digrammia_triviata_COI-5P_KT125158	GBDPD185-14_Drosophila_neoasahinai_COI-5P_AB669701	GBPL2491-13_Echinococcus_granulosus_COI-5P_AB688607	GBCMA3474-12_Gammarus_oceanicus_COI-5P_FN675853	GBEH1711-08_Holothuria_edulis_COI-5P_EU220829	GBML097-07_Mopalia_acuta_COI-5P_EF159670	ABECA051-06_Myotis_riparius_COI-5P_JQ601606		CNWLI004-12_Philodromus_cespitum_COI-5P_KM832176	GBCOL840-12_Phyllotreta_atra_COI-5P_KM443727	GBMLG16483-13_Rhagada_perprima_COI-5P_KF151889	SSROC1626-14_Xysticus_emertoni_COI-5P
GAHAP1810-14_Amynthas_yambaruensis_COI-5P_AB542575		GBDP1774-06_Anopheles_epiroticus_COI-5P_AY789185	COLFB507-12_Atheta_marcida_COI-5P_KJ966554	GBA2145-07_Balanus_glandula_COI-5P_AY629970	GBCOL576-12_Bembidion_varicolor_COI-5P_KM444317	GBCMD12813-13_Calcinus_laevimanus_COI-5P_JF786266	GBCOG371-13_Carabus_auronitens_COI-5P_KM452543	SSPRC068-15_Clubiona_trivialis_COI-5P	LIDM292-07_Coryphopterus_dicrus_COI-5P_JF769237	GBCER173-15_Culicoides_enderleini_COI-5P_KJ833694		LOWC682-05_Digrammia_triviata_COI-5P_KT125024	GBDPD181-14_Drosophila_neoasahinai_COI-5P_AB669702	GBPL1772-13_Echinococcus_granulosus_COI-5P_JQ317996	APODS011-07_Gammarus_oceanicus_COI-5P_GQ341809	GBEH1713-08_Holothuria_edulis_COI-5P_EU220827	BCMOL167-11_Mopalia_lignosa_COI-5P_KF643976	ABECA072-06_Myotis_riparius_COI-5P_JQ601607		CNWLI002-12_Philodromus_cespitum_COI-5P_KM837184	FBCOE1150-12_Phyllotreta_atra_COI-5P_KM443637	GBMLG16265-13_Rhagada_perprima_COI-5P_KF152107	BBCNP981-14_Xysticus_emertoni_COI-5P_KP651620
GAHAP2210-14_Amynthas_penpuensis_COI-5P_KC897070		GBDP1773-06_Anopheles_epiroticus_COI-5P_AY789184	UAMIC2656-15_Atheta_strigosula_COI-5P	GBA13353-13_Balanus_glandula_COI-5P_JN852201	GBCOL346-12_Bembidion_varicolor_COI-5P_KM447809	GBCMD12797-13_Calcinus_laevimanus_COI-5P_JF786282	GBCOU2363-13_Carabus_auronitens_COI-5P_KM441006	SPICA2052-11_Clubiona_trivialis_COI-5P_JN309841	LIDM097-07_Coryphopterus_dicrus_COI-5P_JF769243	GBCER179-15_Culicoides_enderleini_COI-5P_KJ833700		LOWC681-05_Digrammia_triviata_COI-5P_KT140203	GBDPD182-14_Drosophila_lacteicornis_COI-5P_AB830535	GBPL1400-13_Echinococcus_granulosus_COI-5P_AB491426	WW075-07_Gammarus_oceanicus_COI-5P_FJ581676	BCUH047-09_Holothuria_edulis_COI-5P_EU848269	GBML297-07_Mopalia_lignosa_COI-5P_EF201498	BCBN817-05_Myotis_riparius_COI-5P_JQ601627		CNWLE2556-13_Philodromus_cespitum_COI-5P_KM824559	COLFG270-13_Phyllotreta_atra_COI-5P_KJ966250	GBMLG16279-13_Rhagada_perprima_COI-5P_KF152093	RRSPI222-15_Xysticus_emertoni_COI-5P_Pending__4007
GAHAP2209-14_Amynthas_penpuensis_COI-5P_KC897069		GBDP8513-10_Anopheles_sundaicus_COI-5P_GQ395900	COLFB839-12_Atheta_intermedia_COI-5P_KJ965670	GBA9472-13_Balanus_glandula_COI-5P_HM028917	GBCOB226-12_Bembidion_atrocaeruleum_COI-5P_KM451415	GBCMD12859-13_Calcinus_laevimanus_COI-5P_JF786220	FBCOG1537-12_Carabus_auronitens_COI-5P_KM450932	CNMIM918-14_Clubiona_trivialis_COI-5P_KP649570	LIDM343-07_Coryphopterus_dicrus_COI-5P_JF769248	GBCER176-15_Culicoides_enderleini_COI-5P_KJ833697		DUNLP064-08_Digrammia_triviata_COI-5P_HQ647766	GBDPD180-14_Drosophila_lacteicornis_COI-5P_AB669699	GBPL4419-15_Echinococcus_granulosus_COI-5P_KM576197	FCGA023-04_Gammarus_oceanicus_COI-5P_GQ341837	GBEH1712-08_Holothuria_edulis_COI-5P_EU220828	GBML290-07_Mopalia_lignosa_COI-5P_EF201505	ABECA006-06_Myotis_riparius_COI-5P_JQ601604		CNWLG002-12_Philodromus_cespitum_COI-5P_KM828494	COLFD656-12_Phyllotreta_atra_COI-5P_KJ966426	GBMLG16260-13_Rhagada_perprima_COI-5P_KF152112	RRINV1036-15_Xysticus_emertoni_COI-5P_Pending__4007
GAHAP1897-14_Amynthas_corticis_COI-5P_AB542458		GBDP1777-06_Anopheles_epiroticus_COI-5P_AY789188	COLFB778-12_Atheta_intermedia_COI-5P_KJ965389	GBA2672-07_Balanus_glandula_COI-5P_AF234438	GBCL15038-13_Bembidion_atrocaeruleum_COI-5P_JF895156	GBCMD12872-13_Calcinus_laevimanus_COI-5P_JF786207	GBMIN41197-14_Carabus_auronitens_COI-5P_GU347143	SPICH1010-09_Clubiona_trivialis_COI-5P_GU684737	LIDM474-07_Coryphopterus_dicrus_COI-5P_JF769236	GBCER175-15_Culicoides_enderleini_COI-5P_KJ833696		LOWC679-05_Digrammia_triviata_COI-5P_KT131416	GBDPD184-14_Drosophila_lacteicornis_COI-5P_AB669700	GBPL2511-13_Echinococcus_granulosus_COI-5P_AB688140	FCGA025-04_Gammarus_oceanicus_COI-5P_GQ341838	BCUH049-09_Holothuria_edulis_COI-5P_EU848236	GBML308-07_Mopalia_lignosa_COI-5P_EF201487	BCBN677-05_Myotis_keaysi_COI-5P_JF447424		CNWLF008-12_Philodromus_cespitum_COI-5P_KM829396	BBCCM596-10_Altica_corni_COI-5P_JN290497	GBMGP2313-15_Rhagada_perprima_COI-5P_KP085402	ARSO242-08_Xysticus_emertoni_COI-5P_KM836910
GAHAP1898-14_Amynthas_corticis_COI-5P_AB542459		GBDP17130-15_Anopheles_epiroticus_COI-5P_KF564687	COLFA522-12_Atheta_intermedia_COI-5P_KJ967507	GBA4538-09_Balanus_glandula_COI-5P_AF234368	GBCL15037-13_Bembidion_atrocaeruleum_COI-5P_JF895157	GBCMD12794-13_Calcinus_laevimanus_COI-5P_JF786285	FBCOG1539-12_Carabus_auronitens_COI-5P_KM442432	BBCNP2701-14_Clubiona_trivialis_COI-5P_KP656083	BZLWD562-08_Coryphopterus_dicrus_COI-5P	GBCER174-15_Culicoides_enderleini_COI-5P_KJ833695		LOWC673-05_Digrammia_triviata_COI-5P_KT131548	GBDPD216-14_Drosophila_ogumai_COI-5P_AB669739	GBPL2674-13_Echinococcus_granulosus_COI-5P_JF906166	GBCMA3463-12_Gammarus_oceanicus_COI-5P_FN675840	BCUH048-09_Holothuria_edulis_COI-5P_EU848294	BCMOL172-11_Mopalia_lignosa_COI-5P_KF643524	ABCSA755-06_Myotis_keaysi_COI-5P_JF446533		CNWLF182-12_Philodromus_cespitum_COI-5P_KM837901	BBCCM136-10_Altica_prasina_COI-5P_JF887475	GBMLG16297-13_Rhagada_perprima_COI-5P_KF152075	SPICA1788-11_Xysticus_emertoni_COI-5P_JF885365
GAHAP1896-14_Amynthas_corticis_COI-5P_AB542457		GBDP1611-06_Anopheles_sundaicus_COI-5P_AY672353	FBCOK281-13_Atheta_putrida_COI-5P_KM444114	GBA9343-13_Balanus_glandula_COI-5P_HM029046	GBCOD609-13_Bembidion_atrocaeruleum_COI-5P_KM443124	GBCMD12828-13_Calcinus_laevimanus_COI-5P_JF786251	FBCOG256-12_Carabus_auronitens_COI-5P_KM450439	SSWLC2251-13_Clubiona_trivialis_COI-5P_KM835848	BZLWD563-08_Coryphopterus_dicrus_COI-5P	GBCER172-15_Culicoides_enderleini_COI-5P_KJ833693		LOWC674-05_Digrammia_triviata_COI-5P_KT126204	GBDPD217-14_Drosophila_ogumai_COI-5P_AB669740	GBPL4467-15_Echinococcus_granulosus_COI-5P_KM576149	ECCRU012-10_Gammarus_oceanicus_COI-5P_HQ946124	GBEHH317-13_Holothuria_edulis_COI-5P_GQ920770	GBML183-07_Mopalia_lignosa_COI-5P_EF159584	BCBN276-05_Myotis_keaysi_COI-5P_JF446810		CNWBE386-13_Philodromus_cespitum_COI-5P_KM826440	BBCCM137-10_Altica_tombacina_COI-5P_KM850985	GBMLG16294-13_Rhagada_perprima_COI-5P_KF152078	SSGBA5456-14_Xysticus_emertoni_COI-5P
GAHAP1919-14_Amynthas_distichus_COI-5P_AB542471		GBDP1778-06_Anopheles_epiroticus_COI-5P_AY789189	FBCOK282-13_Atheta_putrida_COI-5P_KM441120	GBA1953-07_Balanus_glandula_COI-5P_AY795269	GBCL15035-13_Bembidion_atrocaeruleum_COI-5P_JF895159	GBCMD12835-13_Calcinus_laevimanus_COI-5P_JF786244	FBCOG582-12_Carabus_auronitens_COI-5P_KM447186	SSFDB815-14_Clubiona_trivialis_COI-5P_KP652477	BZLWD569-08_Coryphopterus_dicrus_COI-5P	GBCER171-15_Culicoides_enderleini_COI-5P_KJ833692		LOWC195-05_Digrammia_triviata_COI-5P_KT148412	GBDPD219-14_Drosophila_ohnishii_COI-5P_AB669742	GBPL1769-13_Echinococcus_granulosus_COI-5P_JQ318000	ECCRU005-10_Gammarus_oceanicus_COI-5P_HQ946118	GBEH1710-08_Holothuria_edulis_COI-5P_EU220830	GBML292-07_Mopalia_lignosa_COI-5P_EF201503	ABCSA840-06_Myotis_keaysi_COI-5P_JF446530		BBCNP731-14_Philodromus_cespitum_COI-5P_KP647011		GBMLG16272-13_Rhagada_perprima_COI-5P_KF152100	BBCNP1283-14_Xysticus_emertoni_COI-5P_KP652908
GAHAP1920-14_Amynthas_distichus_COI-5P_AB542472		GBDP1625-06_Anopheles_sundaicus_COI-5P_AY672367	GBCOE234-13_Atheta_putrida_COI-5P_KM442423	GBA9267-13_Balanus_glandula_COI-5P_HM029122	GBCL15036-13_Bembidion_atrocaeruleum_COI-5P_JF895158	GBCMD12819-13_Calcinus_laevimanus_COI-5P_JF786260	FBCOH811-12_Carabus_auronitens_COI-5P_KM446071	CNGMG1785-14_Clubiona_trivialis_COI-5P_KP655676	ANGBF8863-12_Coryphopterus_dicrus_COI-5P_GQ367416	GBCER183-15_Culicoides_enderleini_COI-5P_KJ833704		LOWC688-05_Digrammia_triviata_COI-5P_KT127742	GBDPD218-14_Drosophila_ohnishii_COI-5P_AB669741	GBPL1770-13_Echinococcus_granulosus_COI-5P_JQ317998	WWGSL201-08_Gammarus_oceanicus_COI-5P_FJ581675	GBEH1715-08_Holothuria_edulis_COI-5P_EU220825	BCMOL168-11_Mopalia_lignosa_COI-5P_KF644216	ABCSA814-06_Myotis_keaysi_COI-5P_JF446527		BBCNP740-14_Philodromus_cespitum_COI-5P_KP654692		GBMLG16289-13_Rhagada_perprima_COI-5P_KF152083	SSJAE7722-13_Xysticus_emertoni_COI-5P_KM833846
GAHAP1918-14_Amynthas_distichus_COI-5P_AB542470		GBDP1614-06_Anopheles_sundaicus_COI-5P_AY672356	UAMIC2648-15_Atheta_nescia_COI-5P	GBA2724-07_Balanus_glandula_COI-5P_AF234381	GBCOC221-12_Bembidion_geniculatum_COI-5P_KM440614	GBCMD12852-13_Calcinus_laevimanus_COI-5P_JF786227	GBMIN41196-14_Carabus_auronitens_COI-5P_GU347142	CNFNQ436-14_Clubiona_trivialis_COI-5P_KP655275	BZLWB239-06_Coryphopterus_dicrus_COI-5P	GBCER186-15_Culicoides_enderleini_COI-5P_KJ833707		LBCH5551-10_Digrammia_triviata_COI-5P_HM867610	GBDPD151-14_Drosophila_lini_COI-5P_AB669738	GBPL4447-15_Echinococcus_granulosus_COI-5P_KM576169	GBCMA3480-12_Gammarus_oceanicus_COI-5P_FN675859	GBEH1714-08_Holothuria_edulis_COI-5P_EU220826	GBML165-07_Mopalia_lignosa_COI-5P_EF159602	ABCSA839-06_Myotis_keaysi_COI-5P_JF446531		NGNAI351-13_Philodromus_cespitum_COI-5P_KP645792		GBMLG16293-13_Rhagada_perprima_COI-5P_KF152079	SSBAB504-12_Xysticus_obscurus_COI-5P_KM824088
GAHAP431-13_Amynthas_hongyehensis_COI-5P_JX290399		GBDP8597-10_Anopheles_sundaicus_COI-5P_GQ395816	UAMIC2571-15_Atheta_klagesi_COI-5P	GBA3251-08_Balanus_glandula_COI-5P_EU004384	FBCOI108-12_Bembidion_geniculatum_COI-5P_KM451590	GBCMD12866-13_Calcinus_laevimanus_COI-5P_JF786213	GBMIN41195-14_Carabus_auronitens_COI-5P_GU347141	BBCNP1973-14_Clubiona_trivialis_COI-5P_KP647989	LIDM293-07_Coryphopterus_dicrus_COI-5P_JF769238	GBCER185-15_Culicoides_enderleini_COI-5P_KJ833706		LOWC680-05_Digrammia_triviata_COI-5P_KT146289	GBDPD232-14_Drosophila_lini_COI-5P_AB669737	GBPL1384-13_Echinococcus_granulosus_COI-5P_AB491442	GBCMA3482-12_Gammarus_oceanicus_COI-5P_FN675861	GBEHH318-13_Holothuria_edulis_COI-5P_GQ920769	GBML291-07_Mopalia_lignosa_COI-5P_EF201504	ABCSA813-06_Myotis_keaysi_COI-5P_JF446528		NGNAZ563-14_Philodromus_cespitum_COI-5P_KP650796		GBMLG16486-13_Rhagada_perprima_COI-5P_KF151886	CNKLG1535-15_Xysticus_obscurus_COI-5P
GAHAP409-13_Amynthas_hongyehensis_COI-5P_JX290421		GBDP8511-10_Anopheles_sundaicus_COI-5P_GQ395902	COLFC333-12_Atheta_lapponica_COI-5P_KJ965155	GBA13452-13_Balanus_glandula_COI-5P_JN852101	GBMIN14382-13_Bembidion_geniculatum_COI-5P_JN171041	GBCMD12861-13_Calcinus_laevimanus_COI-5P_JF786218	FBCOF474-12_Carabus_auronitens_COI-5P_KM444925	CNFDO946-14_Clubiona_trivialis_COI-5P_KP652492	FCCA118-09_Coryphopterus_dicrus_COI-5P_JQ841856	GBCER182-15_Culicoides_enderleini_COI-5P_KJ833703		LOWC670-05_Digrammia_triviata_COI-5P_KT136707	GBDPD230-14_Drosophila_bocki_COI-5P_AB669729	GBPL0254-06_Echinococcus_granulosus_COI-5P_AY389989	GBCMA3481-12_Gammarus_oceanicus_COI-5P_FN675860	GBEHH320-13_Holothuria_edulis_COI-5P_GQ920767	BCMOL183-11_Mopalia_lignosa_COI-5P_KF644071	ABCSA756-06_Myotis_keaysi_COI-5P_JF446532		NGNAI388-13_Philodromus_cespitum_COI-5P_KP648614		GBMLG16497-13_Rhagada_convicta_COI-5P_KF151875	SSPAA9846-13_Xysticus_obscurus_COI-5P_KM836764
GAHAP411-13_Amynthas_hongyehensis_COI-5P_JX290419		GBDP1626-06_Anopheles_sundaicus_COI-5P_AY672368	COLFB777-12_Atheta_aeneipennis_COI-5P_KJ967468	GBA9466-13_Balanus_glandula_COI-5P_HM028923	GBCOU271-13_Bembidion_complanatum_COI-5P_KM446087	GBCMD12880-13_Calcinus_laevimanus_COI-5P_JF786199	FBCOF473-12_Carabus_auronitens_COI-5P_KM444466	SPIRU1327-11_Clubiona_trivialis_COI-5P_KF367960	LIDM1483-08_Coryphopterus_urospilus_COI-5P	GBCER187-15_Culicoides_enderleini_COI-5P_KJ833708		GWNW011-07_Digrammia_nubiculata_COI-5P_HQ647727	GBDPD183-14_Drosophila_bocki_COI-5P_AB669730	GBPL1403-13_Echinococcus_granulosus_COI-5P_AB491423	FCGA026-04_Gammarus_oceanicus_COI-5P_GQ341835	GBEHH385-13_Holothuria_impatiens_COI-5P_GQ920688	GBML185-07_Mopalia_lignosa_COI-5P_EF159582	ABCSA841-06_Myotis_keaysi_COI-5P_JF446537		NGAAG047-14_Philodromus_cespitum_COI-5P_KP645537		GBMLG16296-13_Rhagada_perprima_COI-5P_KF152076	SPICH1165-09_Xysticus_obscurus_COI-5P_GU684592
GAHAP408-13_Amynthas_hongyehensis_COI-5P_JX290422		GBDP8509-10_Anopheles_sundaicus_COI-5P_GQ395904	COLFB830-12_Atheta_aeneipennis_COI-5P_KJ964649	GBA4401-09_Balanus_glandula_COI-5P_AY629891	GBCOU268-13_Bembidion_complanatum_COI-5P_KM440873	GBCMD12784-13_Calcinus_laevimanus_COI-5P_JF786295	GBCL15329-13_Carabus_morbillosus_COI-5P_JX279622	SPIRU1058-11_Clubiona_trivialis_COI-5P_KF367947	LIDM374-07_Coryphopterus_urospilus_COI-5P	GBCER188-15_Culicoides_enderleini_COI-5P_KJ833709		GWNJ022-07_Digrammia_nubiculata_COI-5P_HQ647724	GBDPD215-14_Drosophila_leontia_COI-5P_AB669736	GBPL1261-09_Echinococcus_granulosus_COI-5P_AB458674	GBCMA3461-12_Gammarus_oceanicus_COI-5P_FN675838	GBEH1719-08_Holothuria_mexicana_COI-5P_EU220821	GBML296-07_Mopalia_lignosa_COI-5P_EF201499	ABVSC029-08_Myotis_keaysi_COI-5P_HM208666		SPICA1335-10_Philodromus_cespitum_COI-5P_JF884903		GBMLG16303-13_Rhagada_convicta_COI-5P_KF152069	BBCNP3183-14_Xysticus_obscurus_COI-5P_KP652890
GAHAP424-13_Amynthas_hongyehensis_COI-5P_JX290406		GBDP8595-10_Anopheles_sundaicus_COI-5P_GQ395818	GBCL15095-13_Atheta_aeneipennis_COI-5P_GQ980913	GBA13174-13_Balanus_glandula_COI-5P_JN852380	GBCOU2563-13_Bembidion_complanatum_COI-5P_KM449425	GBCMD12804-13_Calcinus_laevimanus_COI-5P_JF786275	GBCL14974-13_Carabus_morbillosus_COI-5P_JQ689883	KKCHE619-07_Clubiona_trivialis_COI-5P_KF367950	LIDMA079-09_Coryphopterus_urospilus_COI-5P	GBCER132-15_Culicoides_nevilli_COI-5P_KP025642		LPSO441-08_Digrammia_gnophosaria_COI-5P_KM546776	GBDPD234-14_Drosophila_leontia_COI-5P_AB669735	GBPL1263-09_Echinococcus_granulosus_COI-5P_AB458672	GBCMA4001-13_Gammarus_oceanicus_COI-5P_FN675862	GBEH3019-09_Holothuria_mexicana_COI-5P_FJ971397	BCMOL084-11_Mopalia_lignosa_COI-5P_KF643874	ABVSC022-08_Myotis_keaysi_COI-5P_HM208665		JSARA012-11_Philodromus_cespitum_COI-5P_KP645442		GBMLG16284-13_Rhagada_convicta_COI-5P_KF152088	SSPAA9279-13_Xysticus_obscurus_COI-5P_KM830030
GAHAP430-13_Amynthas_hongyehensis_COI-5P_JX290400		GBDP8592-10_Anopheles_sundaicus_COI-5P_GQ395821	COLFB780-12_Atheta_aeneipennis_COI-5P_KJ963737	GBA4515-09_Balanus_glandula_COI-5P_AF234447	FBCOD722-11_Bembidion_complanatum_COI-5P_KM451286	GBCMD12781-13_Calcinus_laevimanus_COI-5P_JF786298	GBCL14959-13_Carabus_morbillosus_COI-5P_JQ689898	KKCHE666-07_Clubiona_trivialis_COI-5P_KF367957	LIDMA1264-12_Coryphopterus_urospilus_COI-5P	GBCER133-15_Culicoides_nevilli_COI-5P_KP025643		PHMO067-03_Digrammia_gnophosaria_COI-5P_GU094491	GBDPD179-14_Drosophila_kikkawai_COI-5P_AB669734	GBPL1402-13_Echinococcus_granulosus_COI-5P_AB491424	SDP346002-15_Gammarus_oceanicus_COI-5P_Pending___3911_	GBEH3056-09_Holothuria_polii_COI-5P_EU750796	GBML1197-09_Mopalia_lignosa_COI-5P_EF201494	ABMXA951-06_Myotis_keaysi_COI-5P_JF447272		CNWLF006-12_Philodromus_cespitum_COI-5P_KM835638		GBMIN5489-12_Rhagada_richardsonii_COI-5P_JQ362675	SPICA685-10_Xysticus_obscurus_COI-5P_JF885865
GAHAP419-13_Amynthas_hongyehensis_COI-5P_JX290411		GBDP8516-10_Anopheles_sundaicus_COI-5P_GQ395897	COLFB948-12_Atheta_aeneipennis_COI-5P_KJ961981	GBA9413-13_Balanus_glandula_COI-5P_HM028976	GBCOU3640-13_Bembidion_ascendens_COI-5P_KM441355	GBCMD12776-13_Calcinus_laevimanus_COI-5P_JF786303	GBCL14960-13_Carabus_morbillosus_COI-5P_JQ689897	BBCAN817-09_Clubiona_trivialis_COI-5P_GU683008	CURA325-09_Coryphopterus_alloides_COI-5P	GBCER241-15_Culicoides_oxystoma_COI-5P_KJ833678		LPSO827-08_Digrammia_gnophosaria_COI-5P_KM540012	GBDPD237-14_Drosophila_kikkawai_COI-5P_AB669733	GBPL4434-15_Echinococcus_granulosus_COI-5P_KM576182	GBCMA0155-06_Gammarus_oceanicus_COI-5P_AY926674	GBEH3033-09_Holothuria_polii_COI-5P_EU750819	GBML1198-09_Mopalia_lignosa_COI-5P_EF201493	ABMXA932-06_Myotis_keaysi_COI-5P_JF447275		CNWLE2548-13_Philodromus_cespitum_COI-5P_KM826703		GBMIN5488-12_Rhagada_richardsonii_COI-5P_JQ362676	SPICA1078-10_Xysticus_obscurus_COI-5P_JF884629
GAHAP420-13_Amynthas_hongyehensis_COI-5P_JX290410		GBDP1790-06_Anopheles_epiroticus_COI-5P_AY789201	COLFC187-12_Atheta_aeneipennis_COI-5P_KJ961732	GBA2135-07_Balanus_glandula_COI-5P_AY629980	GBCOU3637-13_Bembidion_ascendens_COI-5P_KM443119	GBCMD12843-13_Calcinus_laevimanus_COI-5P_JF786236	GBCL14961-13_Carabus_morbillosus_COI-5P_JQ689896	ERSCH004-07_Clubiona_trivialis_COI-5P_KF367949	BZLWE268-08_Coryphopterus_alloides_COI-5P_JQ841505	GBCER219-15_Culicoides_oxystoma_COI-5P_KP025650		XAC121-04_Digrammia_gnophosaria_COI-5P_GU093200	GBDPD205-14_Drosophila_baimaii_COI-5P_AB669751	GBPL4440-15_Echinococcus_granulosus_COI-5P_KM576176	GBCM1907-14_Gammarus_zaddachi_COI-5P_KM024680	GBEH3037-09_Holothuria_polii_COI-5P_EU750815	BCMOL325-12_Mopalia_lignosa_COI-5P_KF644228	ABMXA950-06_Myotis_keaysi_COI-5P_JF447273		CNWLI003-12_Philodromus_cespitum_COI-5P_KM829167		GBMIN5476-12_Rhagada_pilbarana_COI-5P_JQ362684	SPICA2143-11_Xysticus_obscurus_COI-5P_JN309931
GAHAP403-13_Amynthas_hongyehensis_COI-5P_JX290427		GBDP1605-06_Anopheles_sundaicus_COI-5P_AY672347	COLFB840-12_Atheta_aeneipennis_COI-5P_KJ962703	GBA9464-13_Balanus_glandula_COI-5P_HM028925	GBCOU3638-13_Bembidion_ascendens_COI-5P_KM444961	GBCMD12808-13_Calcinus_laevimanus_COI-5P_JF786271	GBCL14965-13_Carabus_rugosus_COI-5P_JQ689892	SPIRU1059-11_Clubiona_trivialis_COI-5P_KF367955	LIDM814-07_Coryphopterus_alloides_COI-5P_JF769197	GBCER220-15_Culicoides_oxystoma_COI-5P_KP025649		PMG072-03_Digrammia_gnophosaria_COI-5P_AF549671	GBDPD204-14_Drosophila_baimaii_COI-5P_AB669750	GBPL1374-13_Echinococcus_granulosus_COI-5P_AB491452	APODS059-07_Gammarus_zaddachi_COI-5P_GQ341866	GBEH3049-09_Holothuria_polii_COI-5P_EU750803	GBML299-07_Mopalia_lignosa_COI-5P_EF201496	ABMXA933-06_Myotis_keaysi_COI-5P_JF447274		CNFNG1265-14_Philodromus_cespitum_COI-5P_KP654200		GBMIN5477-12_Rhagada_pilbarana_COI-5P_JQ362683	SPICA1784-11_Xysticus_obscurus_COI-5P_JF885362
GBAN0692-06_Amynthas_wulinensis_COI-5P_DQ224181		GBDP0522-06_Anopheles_sundaicus_COI-5P_AF222324	COLFC342-12_Atheta_lapponica_COI-5P_KJ964939	GBA2106-07_Balanus_glandula_COI-5P_AY630009	GBCOL904-12_Bembidion_tibiale_COI-5P_KM442026	GBCMD4532-09_Calcinus_laevimanus_COI-5P_FJ620271	GBCL14975-13_Carabus_rugosus_COI-5P_JQ689882	BBCNP1804-14_Clubiona_trivialis_COI-5P_KP645918	BZLWE296-08_Coryphopterus_alloides_COI-5P_JQ841504	GBCER242-15_Culicoides_oxystoma_COI-5P_KJ833679		TMG5-03_Digrammia_gnophosaria_COI-5P_KT148447	GBDP5046-08_Drosophila_baimaii_COI-5P_EU493625	GBPL4446-15_Echinococcus_granulosus_COI-5P_KM576170	APODS064-07_Gammarus_zaddachi_COI-5P_GQ341862	GBEH3030-09_Holothuria_polii_COI-5P_EU750822	GBML295-07_Mopalia_lignosa_COI-5P_EF201500	BCBN178-05_Myotis_keaysi_COI-5P_JF446809		RBINA4168-13_Philodromus_cespitum_COI-5P_KP652860		GBMIN5441-12_Rhagada_capensis_COI-5P_JQ362694	SSPAA9258-13_Xysticus_obscurus_COI-5P_KM826480
GBAN0687-06_Amynthas_wulinensis_COI-5P_DQ224176		GBDP1603-06_Anopheles_sundaicus_COI-5P_AY672345	COLFC334-12_Atheta_lapponica_COI-5P_KJ963512	GBA13399-13_Balanus_glandula_COI-5P_JN852155	GBMIN41187-14_Bembidion_tibiale_COI-5P_GU347133	GBCMD12815-13_Calcinus_laevimanus_COI-5P_JF786264	GBCL2481-06_Carabus_semiopacus_COI-5P_DQ184601	SSPAA2241-13_Clubiona_trivialis_COI-5P_KM826955	ANGBF8837-12_Coryphopterus_alloides_COI-5P_GQ367468	GBCER243-15_Culicoides_oxystoma_COI-5P_KJ833680		LPSO443-08_Digrammia_gnophosaria_COI-5P_KM550366	GBDPD220-14_Drosophila_truncata_COI-5P_AB669763	GBPL2679-13_Echinococcus_granulosus_COI-5P_JF906161	APODS058-07_Gammarus_zaddachi_COI-5P_GQ341867	GBEH3031-09_Holothuria_polii_COI-5P_EU750821	GBML294-07_Mopalia_lignosa_COI-5P_EF201501	BCBN177-05_Myotis_keaysi_COI-5P_JF446808		NGNAL214-13_Philodromus_cespitum_COI-5P_KP648150		GBMIN5442-12_Rhagada_capensis_COI-5P_JQ362693	SSPAA8810-13_Xysticus_obscurus_COI-5P_KM831924
GBAN0690-06_Amynthas_wulinensis_COI-5P_DQ224179		GBDP1609-06_Anopheles_sundaicus_COI-5P_AY672351	UAMIC2654-15_Atheta_curvipennis_COI-5P	GBA12934-13_Balanus_glandula_COI-5P_JN852636	FBCOE385-12_Bembidion_tibiale_COI-5P_KM443555	GBCMD12829-13_Calcinus_laevimanus_COI-5P_JF786250	GBCL2485-06_Carabus_semiopacus_COI-5P_DQ184605	SSWLF1493-13_Clubiona_trivialis_COI-5P_KM833153	LIDMA039-09_Coryphopterus_alloides_COI-5P_JF769195	GBCER225-15_Culicoides_oxystoma_COI-5P_KC525918		LPSO479-08_Digrammia_gnophosaria_COI-5P_KM554136	GBDPD221-14_Drosophila_truncata_COI-5P_AB669764	GBPL4437-15_Echinococcus_granulosus_COI-5P_KM576179	FCGA020-04_Gammarus_zaddachi_COI-5P_GQ341869	GBEH3028-09_Holothuria_polii_COI-5P_EU750824	GBML288-07_Mopalia_lignosa_COI-5P_EF201507	GBMA4351-13_Myotis_californicus_COI-5P_GU723208		RRMPE367-15_Philodromus_cespitum_COI-5P_Pending__4005		GBMIN5469-12_Rhagada_globosa_COI-5P_JQ362697	BBCNP453-13_Xysticus_obscurus_COI-5P_KM826335
GBAN0689-06_Amynthas_wulinensis_COI-5P_DQ224178		GBDP8502-10_Anopheles_sundaicus_COI-5P_GQ395911	UAMIC2543-15_Atheta_burwelli_COI-5P	GBA13636-13_Balanus_glandula_COI-5P_JN851916	FBCOE054-11_Bembidion_tibiale_COI-5P_KM445431	GBCMD12832-13_Calcinus_laevimanus_COI-5P_JF786247	GBCL2500-06_Carabus_semiopacus_COI-5P_DQ184620	BBCNP2346-14_Clubiona_trivialis_COI-5P_KP656349	ANGBF8838-12_Coryphopterus_alloides_COI-5P_GQ367466	GBCER231-15_Culicoides_oxystoma_COI-5P_KC525911		GWNC078-07_Digrammia_decorata_COI-5P_HQ647681	GBDPD206-14_Drosophila_barbarae_COI-5P_AB669727	GBPL4426-15_Echinococcus_granulosus_COI-5P_KM576190	FCGA021-04_Gammarus_zaddachi_COI-5P_GQ341868	GBEH3041-09_Holothuria_polii_COI-5P_EU750811	GBML1196-09_Mopalia_lignosa_COI-5P_EF201495	GBMA8454-15_Myotis_ciliolabrum_COI-5P_KM382077		NGAAB530-14_Philodromus_cespitum_COI-5P_KP651351		GBMIN5468-12_Rhagada_globosa_COI-5P_JQ362698	SPICA1084-10_Xysticus_obscurus_COI-5P_JF884636
GBAN0688-06_Amynthas_wulinensis_COI-5P_DQ224177		GBDP8498-10_Anopheles_sundaicus_COI-5P_GQ395915	UAMIC2538-15_Atheta_burwelli_COI-5P	GBA2103-07_Balanus_glandula_COI-5P_AY630012	GBCOL580-12_Bembidion_tibiale_COI-5P_KM448804	GBCMD12795-13_Calcinus_laevimanus_COI-5P_JF786284	GBCL2499-06_Carabus_semiopacus_COI-5P_DQ184619	ERSCH058-07_Clubiona_trivialis_COI-5P_KF367951	BZLWD233-07_Coryphopterus_alloides_COI-5P	GBCER239-15_Culicoides_oxystoma_COI-5P_KC525901		GWNC353-07_Digrammia_decorata_COI-5P_HQ647680	GBDP5045-08_Drosophila_barbarae_COI-5P_EU493626	GBPL4432-15_Echinococcus_granulosus_COI-5P_KM576184	FCGA080-05_Gammarus_salinus_COI-5P_GQ341845	GBEH3059-09_Holothuria_polii_COI-5P_EU750793	GBML164-07_Mopalia_lignosa_COI-5P_EF159603	GBMIN42105-14_Myotis_californicus_COI-5P_HM486601		ARONW481-14_Philodromus_cespitum_COI-5P_KP657249		GBMIN5506-12_Rhagada_torulus_COI-5P_JQ362700	SPICA1421-10_Xysticus_obscurus_COI-5P_JF884994
GAHAP1777-14_Amynthas_micronarius_COI-5P_AB542504		GBDP8499-10_Anopheles_sundaicus_COI-5P_GQ395914	UAMIC2580-15_Atheta_dadopora_COI-5P	GBA9438-13_Balanus_glandula_COI-5P_HM028951	GBMIN41189-14_Bembidion_tibiale_COI-5P_GU347135	GBCMD12847-13_Calcinus_laevimanus_COI-5P_JF786232	GBCL2496-06_Carabus_semiopacus_COI-5P_DQ184616	GBADC017-10_Clubiona_trivialis_COI-5P_HQ956680	ANGBF8923-12_Coryphopterus_alloides_COI-5P_GQ367467	GBCER233-15_Culicoides_oxystoma_COI-5P_KC525909		LOWCE346-06_Digrammia_neptaria_COI-5P_KT139426	GBDPD214-14_Drosophila_barbarae_COI-5P_AB669728	GBPL4430-15_Echinococcus_granulosus_COI-5P_KM576186	FCGA078-05_Gammarus_salinus_COI-5P_GQ341843	GBEH3032-09_Holothuria_polii_COI-5P_EU750820	GBML186-07_Mopalia_lignosa_COI-5P_EF159581	GBMIN42112-14_Myotis_californicus_COI-5P_HM486608		ARONT620-10_Philodromus_cespitum_COI-5P_HQ924485		GBMIN5507-12_Rhagada_torulus_COI-5P_JQ362699	CNKLG1533-15_Xysticus_obscurus_COI-5P
GAHAP1778-14_Amynthas_micronarius_COI-5P_AB542505		GBDP1615-06_Anopheles_sundaicus_COI-5P_AY672357	UAMIC2622-15_Atheta_capsularis_COI-5P	GBA9547-13_Balanus_glandula_COI-5P_HM028842	FBCOD731-11_Bembidion_tibiale_COI-5P_KM450024	GBCMD12870-13_Calcinus_laevimanus_COI-5P_JF786209	GBCL2497-06_Carabus_semiopacus_COI-5P_DQ184617	ERSCH053-07_Clubiona_trivialis_COI-5P_KF367956	LIDM820-07_Coryphopterus_alloides_COI-5P_JF769196	GBCER227-15_Culicoides_oxystoma_COI-5P_KC525916		GWNS058-07_Digrammia_neptaria_COI-5P_HQ647716	GBDPD223-14_Drosophila_birchii_COI-5P_AB669746	GBPL4449-15_Echinococcus_granulosus_COI-5P_KM576167	FCGA015-04_Gammarus_salinus_COI-5P_GQ341847	GBEH3038-09_Holothuria_polii_COI-5P_EU750814	GBML305-07_Mopalia_lignosa_COI-5P_EF201490	GBMA4445-13_Myotis_californicus_COI-5P_GU723114		PPELE289-11_Philodromus_cespitum_COI-5P_JN308505		GBMLG16432-13_Rhagada_angulata_COI-5P_KF151940	SPICA1037-10_Xysticus_obscurus_COI-5P_JF884585
GAHAP1802-14_Amynthas_micronarius_COI-5P_AB542499		GBDP8497-10_Anopheles_subpictus_COI-5P_GQ395916	UAMIC2621-15_Atheta_prudhoensis_COI-5P	GBA9574-13_Balanus_glandula_COI-5P_HM028815	FBCOD732-11_Bembidion_tibiale_COI-5P_KM448228	GBCMD12765-13_Calcinus_laevimanus_COI-5P_JF786314	GBCL2493-06_Carabus_semiopacus_COI-5P_DQ184613	SPICA246-10_Clubiona_trivialis_COI-5P_JF885453	BZLWD264-07_Coryphopterus_alloides_COI-5P	GBCER240-15_Culicoides_oxystoma_COI-5P_KC525900		GWNR057-07_Digrammia_neptaria_COI-5P_HQ647719	GBDPD092-14_Drosophila_birchii_COI-5P_AB669745	GBPL4431-15_Echinococcus_granulosus_COI-5P_KM576185	FCGA014-04_Gammarus_salinus_COI-5P_GQ341848	GBEH3048-09_Holothuria_polii_COI-5P_EU750804	GBML1200-09_Mopalia_lignosa_COI-5P_EF201491	GBMA4439-13_Myotis_californicus_COI-5P_GU723120		CNPPI1859-12_Philodromus_cespitum_COI-5P_KJ444870		GBMLG16431-13_Rhagada_angulata_COI-5P_KF151941	SSPAB9096-13_Xysticus_obscurus_COI-5P_KM829023
GAHAP1718-14_Amynthas_micronarius_COI-5P_AB542502		GBDP1619-06_Anopheles_sundaicus_COI-5P_AY672361	UAMIC2613-15_Atheta_prudhoensis_COI-5P	GBA12838-13_Balanus_glandula_COI-5P_JN852732	GBCOL340-12_Bembidion_tibiale_COI-5P_KM443702	GBCMD12800-13_Calcinus_laevimanus_COI-5P_JF786279	GBCL2486-06_Carabus_semiopacus_COI-5P_DQ184606	BBCAN694-09_Clubiona_trivialis_COI-5P_GU683507	LIDM1028-07_Coryphopterus_eidolon_COI-5P_JF769260	GBCER053-14_Culicoides_oxystoma_COI-5P_KC200261		LBCH5315-10_Digrammia_neptaria_COI-5P_HM867351	GBDPD225-14_Drosophila_mayri_COI-5P_AB669757	GBPL2686-13_Echinococcus_granulosus_COI-5P_JF906154	FCGA013-04_Gammarus_salinus_COI-5P_GQ341846	GBEH3055-09_Holothuria_polii_COI-5P_EU750797	GBML289-07_Mopalia_lignosa_COI-5P_EF201506	GBMA4441-13_Myotis_californicus_COI-5P_GU723118		CNPPD2692-12_Philodromus_cespitum_COI-5P_KJ088114		GBMLG16458-13_Rhagada_angulata_COI-5P_KF151914	SSBAE6025-13_Xysticus_obscurus_COI-5P_KM826369
GAHAP1940-14_Amynthas_distichus_COI-5P_AB542473		GBDP0525-06_Anopheles_subpictus_COI-5P_AF222327	UAMIC2617-15_Atheta_frosti_COI-5P	GBA12986-13_Balanus_glandula_COI-5P_JN852582	GBCOL341-12_Bembidion_tibiale_COI-5P_KM445537	GBCMD12766-13_Calcinus_laevimanus_COI-5P_JF786313	GBCL2498-06_Carabus_semiopacus_COI-5P_DQ184618	SPIRU1063-11_Clubiona_trivialis_COI-5P_KF367948	BZLWC223-06_Coryphopterus_eidolon_COI-5P	GBDP12099-12_Culicoides_oxystoma_COI-5P_JN545046		LBCC214-05_Digrammia_neptaria_COI-5P_KT141936	GBDPD224-14_Drosophila_mayri_COI-5P_AB669756	GBPL2680-13_Echinococcus_granulosus_COI-5P_JF906160	FCGA077-05_Gammarus_salinus_COI-5P_GQ341842	GBEH3035-09_Holothuria_polii_COI-5P_EU750817	GBML307-07_Mopalia_lignosa_COI-5P_EF201488	GBMA4348-13_Myotis_ciliolabrum_COI-5P_GU723211		RRMPE372-15_Philodromus_cespitum_COI-5P_Pending__4005		GBMLG16460-13_Rhagada_angulata_COI-5P_KF151912	SSPAA8796-13_Xysticus_obscurus_COI-5P_KM826938
GAHAP1941-14_Amynthas_distichus_COI-5P_AB542474		GBDP1617-06_Anopheles_sundaicus_COI-5P_AY672359	UAMIC2616-15_Atheta_capsularis_COI-5P	GBA9595-13_Balanus_glandula_COI-5P_HM028794	GBCOL579-12_Bembidion_tibiale_COI-5P_KM445410	GBCMD12790-13_Calcinus_laevimanus_COI-5P_JF786289	GBCL2490-06_Carabus_semiopacus_COI-5P_DQ184610	SPICH826-09_Clubiona_trivialis_COI-5P_GU684417	ANGBF8843-12_Coryphopterus_eidolon_COI-5P_GQ367456	GBDP18053-15_Culicoides_oxystoma_COI-5P_KC525906		GWNS056-07_Digrammia_neptaria_COI-5P_HQ647718	GBDP1720-06_Drosophila_jambulina_COI-5P_AY757284	GBPL0510-06_Echinococcus_granulosus_COI-5P_NC_008075	APODS056-07_Gammarus_salinus_COI-5P_GQ341840	GBEH3047-09_Holothuria_polii_COI-5P_EU750805	GBML306-07_Mopalia_lignosa_COI-5P_EF201489	GBMA8298-15_Myotis_californicus_COI-5P_KM382071		CNGSI3617-15_Philodromus_cespitum_COI-5P		GBMLG16411-13_Rhagada_angulata_COI-5P_KF151961	SSPAA9932-13_Xysticus_obscurus_COI-5P_KM833392
GAHAP1938-14_Amynthas_corticis_COI-5P_AB542455		GBDP1618-06_Anopheles_sundaicus_COI-5P_AY672360	UAMIC2641-15_Atheta_dadopora_COI-5P	GBA9578-13_Balanus_glandula_COI-5P_HM028811	FBCOD977-11_Bembidion_tibiale_COI-5P_KM439256	GBCMD12877-13_Calcinus_laevimanus_COI-5P_JF786202	GBCL2495-06_Carabus_semiopacus_COI-5P_DQ184615	ERSCH067-07_Clubiona_trivialis_COI-5P_KF367969	ANGBF8840-12_Coryphopterus_eidolon_COI-5P_GQ367462	GBCER234-15_Culicoides_oxystoma_COI-5P_KC525908		GWNS557-07_Digrammia_rippertaria_COI-5P_HQ647746	GBDPD160-14_Drosophila_punjabiensis_COI-5P_AB669723	GBPL4423-15_Echinococcus_granulosus_COI-5P_KM576193	APODS057-07_Gammarus_salinus_COI-5P_GQ341839	GBEH3043-09_Holothuria_polii_COI-5P_EU750809	GBML310-07_Mopalia_lignosa_COI-5P_EF201485	GBMIN42111-14_Myotis_californicus_COI-5P_HM486607		NGNAX4983-14_Philodromus_cespitum_COI-5P_KP654854		GBMLG16423-13_Rhagada_angulata_COI-5P_KF151949	SPICH623-09_Xysticus_obscurus_COI-5P_GU684175
GAHAP1455-14_Amynthas_corticis_COI-5P_KF205966		GBDP1620-06_Anopheles_sundaicus_COI-5P_AY672362	UAMIC2645-15_Atheta_keeni_COI-5P	GBA13376-13_Balanus_glandula_COI-5P_JN852178	GBMIN41188-14_Bembidion_tibiale_COI-5P_GU347134	GBCMD12834-13_Calcinus_laevimanus_COI-5P_JF786245	GBCL2483-06_Carabus_semiopacus_COI-5P_DQ184603	JDTGS053-09_Clubiona_trivialis_COI-5P_GU679873	BZLWC302-06_Coryphopterus_eidolon_COI-5P	GBCER230-15_Culicoides_oxystoma_COI-5P_KC525913		LCH376-04_Digrammia_rippertaria_COI-5P_GU096832	GBDPD161-14_Drosophila_punjabiensis_COI-5P_AB669724	GBPL1378-13_Echinococcus_granulosus_COI-5P_AB491448	GBCMA1225-08_Gammarus_locusta_COI-5P_EF570324	GBEH3042-09_Holothuria_polii_COI-5P_EU750810	GBML309-07_Mopalia_lignosa_COI-5P_EF201486	GBMA4438-13_Myotis_californicus_COI-5P_GU723121		SMTPB18889-13_Philodromus_cespitum_COI-5P_KP652357		GBMLG16425-13_Rhagada_angulata_COI-5P_KF151947	SSPAA9918-13_Xysticus_obscurus_COI-5P_KM838591
GAHAP2568-15_Amynthas_phaselus_COI-5P_KP030707		GBDP1622-06_Anopheles_sundaicus_COI-5P_AY672364	GBCL15094-13_Atheta_cinnamoptera_COI-5P_GQ980914	GBA9338-13_Balanus_glandula_COI-5P_HM029051	FBCOG1142-12_Bembidion_ruficolle_COI-5P_KM450248	GBCMD12822-13_Calcinus_laevimanus_COI-5P_JF786257	GBCL2502-06_Carabus_semiopacus_COI-5P_DQ184622	KKCHE178-06_Clubiona_trivialis_COI-5P_KF367966	ANGBF8844-12_Coryphopterus_eidolon_COI-5P_GQ367454	GBCER226-15_Culicoides_oxystoma_COI-5P_KC525917		CHLEP011-09_Digrammia_rippertaria_COI-5P_HM375563	GBDPD094-14_Drosophila_watanabei_COI-5P_AB669725	GBPL2666-13_Echinococcus_granulosus_COI-5P_JQ250807	FCGA024-04_Gammarus_setosus_COI-5P_GQ341857	GBEH3046-09_Holothuria_polii_COI-5P_EU750806	GBML311-07_Mopalia_lignosa_COI-5P_EF201484	GBMA4444-13_Myotis_californicus_COI-5P_GU723115		BBCNP1940-14_Philodromus_cespitum_COI-5P_KP649326		GBMLG16504-13_Rhagada_angulata_COI-5P_KF151868	SSBAB3044-13_Xysticus_obscurus_COI-5P_KM831390
GAHAP2548-15_Amynthas_amis_COI-5P_KP030700		GBDP8523-10_Anopheles_sundaicus_COI-5P_GQ395890	COLFC205-12_Atheta_cinnamoptera_COI-5P_KJ961954	GBA12879-13_Balanus_glandula_COI-5P_JN852691	COLFE1165-13_Bembidion_ruficolle_COI-5P_KJ966677	GBCMD12838-13_Calcinus_laevimanus_COI-5P_JF786241	GBCL2482-06_Carabus_semiopacus_COI-5P_DQ184602	SPIRU1172-11_Clubiona_trivialis_COI-5P_KF367958	ANGBF8932-12_Coryphopterus_eidolon_COI-5P_GQ367449	GBCER229-15_Culicoides_oxystoma_COI-5P_KC525914		CHLEP014-09_Digrammia_rippertaria_COI-5P_HM375565	GBDPD222-14_Drosophila_watanabei_COI-5P_AB669726	GBPL0062-06_Echinococcus_granulosus_COI-5P_AF297617	FCGA022-04_Gammarus_setosus_COI-5P_GQ341856	GBEH3045-09_Holothuria_polii_COI-5P_EU750807	GBML313-07_Mopalia_lignosa_COI-5P_EF201482	GBMIN42101-14_Myotis_californicus_COI-5P_HM486597		SSEID193-13_Philodromus_cespitum_COI-5P_KM831657		GBMLG16433-13_Rhagada_angulata_COI-5P_KF151939	BBCNP2599-14_Xysticus_obscurus_COI-5P_KP646077
GAHAP467-13_Amynthas_wujhouensis_COI-5P_JQ936606		GBDP8530-10_Anopheles_sundaicus_COI-5P_GQ395883	COLFB844-12_Atheta_cinnamoptera_COI-5P_KJ963366	GBA13503-13_Balanus_glandula_COI-5P_JN852050	FBCOB846-10_Bembidion_pygmaeum_COI-5P_HQ954327	MBMIA287-06_Calcinus_laevimanus_COI-5P	GBCL2487-06_Carabus_semiopacus_COI-5P_DQ184607	BBCAN641-09_Clubiona_trivialis_COI-5P_GU683574	BZLWB070-06_Coryphopterus_eidolon_COI-5P	GBCER238-15_Culicoides_oxystoma_COI-5P_KC525902		PHLCH063-10_Digrammia_rippertaria_COI-5P_JF860419	GBDPD157-14_Drosophila_jambulina_COI-5P_AB669721	GBPL1373-13_Echinococcus_granulosus_COI-5P_AB491453	GBCMA4400-13_Gammarus_setosus_COI-5P_JF965957	GBEH3057-09_Holothuria_polii_COI-5P_EU750795	GBML184-07_Mopalia_lignosa_COI-5P_EF159583	GBMIN42102-14_Myotis_californicus_COI-5P_HM486598		SPICA609-10_Philodromus_cespitum_COI-5P_JF885793		GBMLG16429-13_Rhagada_angulata_COI-5P_KF151943	SSPAA8807-13_Xysticus_obscurus_COI-5P_KM834159
GAHAP468-13_Amynthas_wujhouensis_COI-5P_JQ936605		GBDP8507-10_Anopheles_sundaicus_COI-5P_GQ395906	GBCOF446-13_Atheta_cinnamoptera_COI-5P_KM444520	GBA13650-13_Balanus_glandula_COI-5P_JN851902	GBCL15020-13_Bembidion_pygmaeum_COI-5P_JF895174	MBMIA283-06_Calcinus_laevimanus_COI-5P	GBCL2503-06_Carabus_semiopacus_COI-5P_DQ184623	BBCAN748-09_Clubiona_trivialis_COI-5P_GU683469	ANGBF8926-12_Coryphopterus_eidolon_COI-5P_GQ367461	GBCER235-15_Culicoides_oxystoma_COI-5P_KC525907		LCH563-04_Digrammia_rippertaria_COI-5P_GU096825	GBDPD247-14_Drosophila_greeni_COI-5P_AB669712	GBPL2480-13_Echinococcus_granulosus_COI-5P_AB688618	APODS050-07_Gammarus_setosus_COI-5P_GQ341853	GBEH3044-09_Holothuria_polii_COI-5P_EU750808	GBML298-07_Mopalia_lignosa_COI-5P_EF201497	GBMA4442-13_Myotis_californicus_COI-5P_GU723117		CNFNJ273-14_Philodromus_cespitum_COI-5P_KP647927		GBMLG16437-13_Rhagada_angulata_COI-5P_KF151935	SSPAA6005-13_Xysticus_obscurus_COI-5P_KM835055
GAHAP2214-14_Amynthas_polyglandularis_COI-5P_KC897066		GBDP8531-10_Anopheles_sundaicus_COI-5P_GQ395882	FBCOP762-13_Atheta_cinnamoptera_COI-5P_KM441456	GBA2273-07_Balanus_glandula_COI-5P_AY629842	GBCL15018-13_Bembidion_pygmaeum_COI-5P_JF895176	GBCMD12809-13_Calcinus_laevimanus_COI-5P_JF786270	GBCL2505-06_Carabus_semiopacus_COI-5P_DQ184625	BBCAN662-09_Clubiona_trivialis_COI-5P_GU683509	LIDM1031-07_Coryphopterus_eidolon_COI-5P_JF769257	GBDP4721-08_Culicoides_oxystoma_COI-5P_AB360978		LCHP128-07_Digrammia_rippertaria_COI-5P_KT148103	GBDPD286-14_Drosophila_greeni_COI-5P_AB669713	GBPL0249-06_Echinococcus_granulosus_COI-5P_AY386206	APODS055-07_Gammarus_setosus_COI-5P_GQ341849	GBEH3040-09_Holothuria_polii_COI-5P_EU750812	GBML163-07_Mopalia_lignosa_COI-5P_EF159604	GBMA8614-15_Myotis_ciliolabrum_COI-5P_KM382079		CNFNK057-14_Philodromus_cespitum_COI-5P_KP651131		GBMLG16420-13_Rhagada_angulata_COI-5P_KF151952	CNPAF928-13_Xysticus_obscurus_COI-5P_KM826571
GAHAP2213-14_Amynthas_polyglandularis_COI-5P_KC897065		GBDP8525-10_Anopheles_sundaicus_COI-5P_GQ395888	GBCOF426-13_Atheta_cinnamoptera_COI-5P_KM450951	GBA13166-13_Balanus_glandula_COI-5P_JN852388	COLFE1588-13_Bembidion_pygmaeum_COI-5P_KJ965843	GBCMD4422-09_Calcinus_laevimanus_COI-5P_FJ620381	GBCL2504-06_Carabus_semiopacus_COI-5P_DQ184624	SSWLC1144-13_Clubiona_trivialis_COI-5P_KM834010	ANGBF8928-12_Coryphopterus_eidolon_COI-5P_GQ367457	GBDP4716-08_Culicoides_oxystoma_COI-5P_AB360984		LCH383-04_Digrammia_rippertaria_COI-5P_GU096837	GBDPD192-14_Drosophila_burlai_COI-5P_AB669719	GBPL2656-13_Echinococcus_granulosus_COI-5P_JQ250817	APODS054-07_Gammarus_setosus_COI-5P_GQ341850	GBEH3039-09_Holothuria_polii_COI-5P_EU750813	GBML293-07_Mopalia_lignosa_COI-5P_EF201502	GBMA4440-13_Myotis_californicus_COI-5P_GU723119		RRMPD043-15_Philodromus_cespitum_COI-5P_Pending__4005		GBMLG16438-13_Rhagada_angulata_COI-5P_KF151934	KKCHE1081-09_Xysticus_obscurus_COI-5P_GU683596
GAHAP2212-14_Amynthas_polyglandularis_COI-5P_KC897064		GBDP8528-10_Anopheles_sundaicus_COI-5P_GQ395885	FBCOK279-13_Atheta_cinnamoptera_COI-5P_KM449480	GBA4526-09_Balanus_glandula_COI-5P_AF234408	FBCOB847-10_Bembidion_pygmaeum_COI-5P_HQ954328	GBCMD12885-13_Calcinus_laevimanus_COI-5P_JF786194	GBCL2509-06_Carabus_semiopacus_COI-5P_DQ184629	SSGBA7709-14_Clubiona_trivialis_COI-5P	BZLWC224-06_Coryphopterus_eidolon_COI-5P	GBCER007-14_Culicoides_oxystoma_COI-5P_KF528693		LCH574-04_Digrammia_rippertaria_COI-5P_GU096826	GBDPD193-14_Drosophila_burlai_COI-5P_AB669720	GBSP4797-12_Echinococcus_granulosus_COI-5P_JF520818	APODS053-07_Gammarus_setosus_COI-5P_GQ341851	GBEH3051-09_Holothuria_polii_COI-5P_EU750801	GBML312-07_Mopalia_lignosa_COI-5P_EF201483	GBMA4352-13_Myotis_californicus_COI-5P_GU723207		SPITO178-12_Philodromus_cespitum_COI-5P_KP645434		GBMLG16421-13_Rhagada_angulata_COI-5P_KF151951	SPICA1080-10_Xysticus_obscurus_COI-5P_JF884632
GAHAP2211-14_Amynthas_polyglandularis_COI-5P_KC897063		GBDP8529-10_Anopheles_sundaicus_COI-5P_GQ395884	COLFC200-12_Atheta_cinnamoptera_COI-5P_KJ964314	GBA13490-13_Balanus_glandula_COI-5P_JN852063	GBCOU3532-13_Bembidion_pygmaeum_COI-5P_KM446287	GBCMD12802-13_Calcinus_laevimanus_COI-5P_JF786277	GBCL2511-06_Carabus_semiopacus_COI-5P_DQ184631	SSKJC2629-15_Clubiona_trivialis_COI-5P	LIDM818-07_Coryphopterus_eidolon_COI-5P_JF769265	GBDP4719-08_Culicoides_oxystoma_COI-5P_AB360981		LCH374-04_Digrammia_rippertaria_COI-5P_GU096831	GBDPD154-14_Drosophila_nikananu_COI-5P_AB669743	GBPL2497-13_Echinococcus_granulosus_COI-5P_AB688601	APODS052-07_Gammarus_setosus_COI-5P_GQ341852	GBEH3029-09_Holothuria_polii_COI-5P_EU750823	GBML1199-09_Mopalia_lignosa_COI-5P_EF201492	GBMA4349-13_Myotis_ciliolabrum_COI-5P_GU723210		RRINV3031-15_Philodromus_cespitum_COI-5P_Pending__4007		GBMLG16415-13_Rhagada_angulata_COI-5P_KF151957	SSPAA8781-13_Xysticus_obscurus_COI-5P_KM837477
GBAN0700-06_Amynthas_polyglandularis_COI-5P_DQ224189		GBDP8519-10_Anopheles_sundaicus_COI-5P_GQ395894	FBCOP796-13_Atheta_cinnamoptera_COI-5P_KM448323	GBA13319-13_Balanus_glandula_COI-5P_JN852235	GBCOD606-13_Bembidion_punctulatum_COI-5P_KM447237	GBCMD12839-13_Calcinus_laevimanus_COI-5P_JF786240	GBCL2512-06_Carabus_semiopacus_COI-5P_DQ184632	BBCNP1970-14_Clubiona_trivialis_COI-5P_KP656282	LIDM973-07_Coryphopterus_eidolon_COI-5P_JF769264	GBDP4715-08_Culicoides_oxystoma_COI-5P_AB360985		GWNS558-07_Digrammia_rippertaria_COI-5P_HQ647745	GBDPD105-14_Drosophila_nikananu_COI-5P_AB669744	GBPL1357-13_Echinococcus_shiquicus_COI-5P_AB491469	FCGA064-05_Gammarus_setosus_COI-5P_GQ341855	GBEH3036-09_Holothuria_polii_COI-5P_EU750816	GBML187-07_Mopalia_muscosa_COI-5P_EF159580	GBMA4350-13_Myotis_californicus_COI-5P_GU723209		NGNAI353-13_Philodromus_cespitum_COI-5P_KP656275		GBMLG16419-13_Rhagada_angulata_COI-5P_KF151953	SPICH1009-09_Xysticus_obscurus_COI-5P_GU684734
GAHAP478-13_Amynthas_kinmenensis_COI-5P_JQ936595		GBDP8521-10_Anopheles_sundaicus_COI-5P_GQ395892	COLFC089-12_Atheta_boreella_COI-5P_KJ966194	GBA9562-13_Balanus_glandula_COI-5P_HM028827	FBCOJ188-12_Bembidion_punctulatum_COI-5P_KM439157	GBCMD12830-13_Calcinus_laevimanus_COI-5P_JF786249	GBCL2507-06_Carabus_semiopacus_COI-5P_DQ184627	CNTNG2080-14_Clubiona_trivialis_COI-5P_KP654947	LIDM1117-07_Coryphopterus_eidolon_COI-5P_JF769255	GBDP4675-08_Culicoides_oxystoma_COI-5P_AB360979		GWNN012-07_Digrammia_rippertaria_COI-5P_HQ647742	GBDPD228-14_Drosophila_serrata_COI-5P_AB669749	GBPL2695-13_Echinococcus_shiquicus_COI-5P_JF906145	FCGA046-04_Gammarus_setosus_COI-5P_GQ341854	GBEH3034-09_Holothuria_polii_COI-5P_EU750818	GBML278-07_Mopalia_muscosa_COI-5P_EF201517	GBMA8538-15_Myotis_ciliolabrum_COI-5P_KM382080		BBCAN918-10_Philodromus_cespitum_COI-5P_HQ928141		GBMLG16417-13_Rhagada_angulata_COI-5P_KF151955	ALBSP062-10_Xysticus_obscurus_COI-5P_HM880171
GAHAP479-13_Amynthas_kinmenensis_COI-5P_JQ936594		GBDP8527-10_Anopheles_sundaicus_COI-5P_GQ395886	FBCOP803-13_Atheta_boreella_COI-5P_KM440507	GBA2104-07_Balanus_glandula_COI-5P_AY630011	FBCOG1134-12_Bembidion_punctulatum_COI-5P_KM448044	GBCMD4420-09_Calcinus_laevimanus_COI-5P_FJ620383	GBCL2508-06_Carabus_semiopacus_COI-5P_DQ184628	CNMIN364-14_Clubiona_trivialis_COI-5P_KP652605	LIDM845-07_Coryphopterus_eidolon_COI-5P_JF769266	GBCER006-14_Culicoides_oxystoma_COI-5P_KF528692		LCH380-04_Digrammia_rippertaria_COI-5P_GU096840	GBDPD226-14_Drosophila_serrata_COI-5P_AB669748	GBPL4405-15_Echinococcus_shiquicus_COI-5P_KM576210	GBCMA4431-13_Gammarus_nekkensis_COI-5P_JF965926	GBEH3052-09_Holothuria_polii_COI-5P_EU750800	GBML277-07_Mopalia_muscosa_COI-5P_EF201518	GBMA8477-15_Myotis_ciliolabrum_COI-5P_KM382082		SMTPB5071-13_Philodromus_cespitum_COI-5P_KP655423		GBMLG16418-13_Rhagada_angulata_COI-5P_KF151954	SSPAA9930-13_Xysticus_obscurus_COI-5P_KM837902
GAHAP480-13_Amynthas_kinmenensis_COI-5P_JQ936593		GBDP8520-10_Anopheles_sundaicus_COI-5P_GQ395893	FBCOF1136-12_Atheta_sodalis_COI-5P_KM439413	GBA9565-13_Balanus_glandula_COI-5P_HM028824	GBMIN41192-14_Bembidion_punctulatum_COI-5P_GU347138	GBCMD12846-13_Calcinus_laevimanus_COI-5P_JF786233	GBCL2506-06_Carabus_semiopacus_COI-5P_DQ184626	BBCNP1993-14_Clubiona_trivialis_COI-5P_KP655855	LIDM972-07_Coryphopterus_eidolon_COI-5P_JF769267	GBCER012-14_Culicoides_oxystoma_COI-5P_KF528694		GWNS559-07_Digrammia_rippertaria_COI-5P_HQ647744	GBDP5053-08_Drosophila_mediostriata_COI-5P_EU493618	GBPL4410-15_Echinococcus_shiquicus_COI-5P_KM576205	GBCMA1232-08_Gammarus_nekkensis_COI-5P_EF570316	GBEH3058-09_Holothuria_polii_COI-5P_EU750794	GBML257-07_Mopalia_muscosa_COI-5P_EF201538	GBMA8120-15_Myotis_ciliolabrum_COI-5P_KM382081		RRINV995-15_Philodromus_cespitum_COI-5P_Pending__4007		GBMLG16412-13_Rhagada_angulata_COI-5P_KF151960	ALBSP064-10_Xysticus_obscurus_COI-5P_HM880173
GAHAP476-13_Amynthas_kinmenensis_COI-5P_JQ936597		GBDP8524-10_Anopheles_sundaicus_COI-5P_GQ395889	COLFE1252-13_Atheta_sodalis_COI-5P_KJ963003	GBA9311-13_Balanus_glandula_COI-5P_HM029078	GBCOB220-12_Bembidion_punctulatum_COI-5P_KM441074	GBCMD12841-13_Calcinus_laevimanus_COI-5P_JF786238	GBCL2489-06_Carabus_semiopacus_COI-5P_DQ184609	SSPAA6008-13_Clubiona_trivialis_COI-5P_KM839701	LIDM822-07_Coryphopterus_eidolon_COI-5P_JF769261	GBDP4720-08_Culicoides_oxystoma_COI-5P_AB360980		GWNR054-07_Digrammia_rippertaria_COI-5P_HQ647743	GBDP5093-08_Drosophila_canalinea_COI-5P_EU493575	GBPL1361-13_Echinococcus_shiquicus_COI-5P_AB491465	GBCM1895-14_Gammarus_nekkensis_COI-5P_EU146930	GBEHH254-13_Holothuria_arguinensis_COI-5P_GU797753	GBML276-07_Mopalia_muscosa_COI-5P_EF201519	ABMC358-06_Myotis_ciliolabrum_COI-5P_JF498688		RBCH178-04_Philodromus_cespitum_COI-5P_DQ127356		GBMLG16413-13_Rhagada_angulata_COI-5P_KF151959	SPIRU1141-11_Xysticus_obscurus_COI-5P_KF369067
GAHAP477-13_Amynthas_kinmenensis_COI-5P_JQ936596		GBDP1613-06_Anopheles_sundaicus_COI-5P_AY672355	COLFB947-12_Atheta_sodalis_COI-5P_KJ962208	GBA9672-13_Balanus_glandula_COI-5P_HM028717	GBMIN41193-14_Bembidion_punctulatum_COI-5P_GU347139	GBCMD12806-13_Calcinus_laevimanus_COI-5P_JF786273	GBCL2510-06_Carabus_semiopacus_COI-5P_DQ184630	SSGBC6875-14_Clubiona_trivialis_COI-5P	LIDM1227-08_Coryphopterus_eidolon_COI-5P_JF769252	GBDP4717-08_Culicoides_oxystoma_COI-5P_AB360983		LALPA879-11_Digrammia_rippertaria_COI-5P_KT143443	GBDPD279-14_Drosophila_canalinea_COI-5P_KF632604	GBPL4404-15_Echinococcus_shiquicus_COI-5P_KM576211	GBCMA1211-08_Gammarus_nekkensis_COI-5P_EF570343	GBEHH259-13_Holothuria_arguinensis_COI-5P_GU797748	GBML1186-09_Mopalia_muscosa_COI-5P_EF201531	ABMC360-06_Myotis_ciliolabrum_COI-5P_JF498687		SMTPB881-13_Philodromus_cespitum_COI-5P_KP646361		GBMLG16416-13_Rhagada_angulata_COI-5P_KF151956	SSBAB593-12_Xysticus_obscurus_COI-5P_KM834563
GAHAP2574-15_Amynthas_hupeiensis_COI-5P_KP030730		GBDP8522-10_Anopheles_sundaicus_COI-5P_GQ395891	GBCOF394-13_Atheta_sodalis_COI-5P_KM446073	GBA9582-13_Balanus_glandula_COI-5P_HM028807	FBCOC083-10_Bembidion_punctulatum_COI-5P_HQ954514	GBCMD12848-13_Calcinus_laevimanus_COI-5P_JF786231	GBCL2501-06_Carabus_semiopacus_COI-5P_DQ184621	CNFNS1478-14_Clubiona_trivialis_COI-5P_KP649549	BAHA047-08_Coryphopterus_eidolon_COI-5P	GBDP4718-08_Culicoides_oxystoma_COI-5P_AB360982		CHLEP317-09_Digrammia_rippertaria_COI-5P_HM430257	GBDPD065-13_Drosophila_pseudoobscura_COI-5P_NC_018348	GBPL2703-13_Echinococcus_shiquicus_COI-5P_JF906137	GBCM1893-14_Gammarus_nekkensis_COI-5P_EU146922	GBEHH242-13_Holothuria_arguinensis_COI-5P_GU797765	GBML255-07_Mopalia_muscosa_COI-5P_EF201540	GBMA8287-15_Myotis_ciliolabrum_COI-5P_KM382078		SMTPB7424-13_Philodromus_cespitum_COI-5P_KP650238		GBMLG16445-13_Rhagada_angulata_COI-5P_KF151927	SSBAB3047-13_Xysticus_obscurus_COI-5P_KM830487
GAHAP1475-14_Amynthas_hupeiensis_COI-5P_KF205454		GBDP1809-06_Anopheles_sundaicus_COI-5P_AY789726	GBCOE213-13_Atheta_sodalis_COI-5P_KM449756	GBA2690-07_Balanus_glandula_COI-5P_AF234419	GBCOL415-12_Bembidion_punctulatum_COI-5P_KM448001	GBCMD12882-13_Calcinus_laevimanus_COI-5P_JF786197	GBCL2450-06_Carabus_seishinensis_COI-5P_DQ184570	SSGBB260-14_Clubiona_trivialis_COI-5P_KP649235	ANGBF8839-12_Coryphopterus_eidolon_COI-5P_GQ367464	GBDP12100-12_Culicoides_oxystoma_COI-5P_JN545047		CHLEP340-09_Digrammia_rippertaria_COI-5P_HM430279	CYTC4667-12_Drosophila_pseudoobscura_COI-5P_FJ899745	GBPL1356-13_Echinococcus_shiquicus_COI-5P_AB491470	GBCMA1220-08_Gammarus_nekkensis_COI-5P_EF570330	GBEHH262-13_Holothuria_arguinensis_COI-5P_GU797745	GBML256-07_Mopalia_muscosa_COI-5P_EF201539	GBMA8439-15_Myotis_californicus_COI-5P_KM382074		RRMPE371-15_Philodromus_cespitum_COI-5P_Pending__4005		GBMLG16440-13_Rhagada_angulata_COI-5P_KF151932	SSBAB479-12_Xysticus_obscurus_COI-5P_KM839629
GAHAP2555-15_Amynthas_hupeiensis_COI-5P_KP030717		GBDP1808-06_Anopheles_sundaicus_COI-5P_AY789725	GBCOF464-13_Atheta_sodalis_COI-5P_KM440004	GBA2243-07_Balanus_glandula_COI-5P_AY629872	FBCOD027-11_Bembidion_punctulatum_COI-5P_KM452533	GBCMD12864-13_Calcinus_laevimanus_COI-5P_JF786215	GBCL2451-06_Carabus_seishinensis_COI-5P_DQ184571	SPIRU1093-11_Clubiona_trivialis_COI-5P_KF367964	CURA262-09_Coryphopterus_eidolon_COI-5P	GBDP12098-12_Culicoides_oxystoma_COI-5P_JN545045		GWNS051-07_Digrammia_rippertaria_COI-5P_HQ647741	GBDP5038-08_Drosophila_pseudoobscura_COI-5P_EU493633	GBPL4413-15_Echinococcus_shiquicus_COI-5P_KM576202	GBCMA1221-08_Gammarus_nekkensis_COI-5P_EF570329	GBEHH252-13_Holothuria_arguinensis_COI-5P_GU797755	GBML273-07_Mopalia_muscosa_COI-5P_EF201522	GBMA8443-15_Myotis_californicus_COI-5P_KM382072		RRSPI225-15_Philodromus_cespitum_COI-5P_Pending__4005		GBMLG16441-13_Rhagada_angulata_COI-5P_KF151931	SSBAB2556-12_Xysticus_obscurus_COI-5P_KM832342
GAHAP2575-15_Amynthas_hupeiensis_COI-5P_KP030731		GBDP0676-06_Anopheles_sundaicus_COI-5P_AF368139	COLFB845-12_Atheta_sodalis_COI-5P_KJ966011	GBCX0475-06_Balanus_glandula_COI-5P_AY795089	GBMIN14357-13_Bembidion_punctulatum_COI-5P_JN171091	GBCMD12780-13_Calcinus_laevimanus_COI-5P_JF786299	GBCL2447-06_Carabus_seishinensis_COI-5P_DQ184567	SSGBC6872-14_Clubiona_trivialis_COI-5P	ANGBF8841-12_Coryphopterus_eidolon_COI-5P_GQ367460	GBDP12107-12_Culicoides_oxystoma_COI-5P_JN545054		LCH377-04_Digrammia_rippertaria_COI-5P_GU096830	GBMIN18951-13_Drosophila_pseudoobscura_COI-5P_JQ679122	GBPL2699-13_Echinococcus_shiquicus_COI-5P_JF906141	GBCMA1219-08_Gammarus_nekkensis_COI-5P_EF570331	GBEHH263-13_Holothuria_arguinensis_COI-5P_GU797744	GBML1181-09_Mopalia_muscosa_COI-5P_EF201549	GBMA8441-15_Myotis_californicus_COI-5P_KM382075		SSJAE9802-13_Philodromus_cespitum_COI-5P_KM830498		GBMLG16340-13_Rhagada_angulata_COI-5P_KF152032	BBCNP475-13_Xysticus_obscurus_COI-5P_KM825440
GAHAP2554-15_Amynthas_hupeiensis_COI-5P_KP030711		GBDP0661-06_Anopheles_sundaicus_COI-5P_AF368124	GBCOF521-13_Atheta_sodalis_COI-5P_KM443496	GBA13150-13_Balanus_glandula_COI-5P_JN852404	FBCOP269-13_Bembidion_obtusum_COI-5P_KM442945	GBCMD12817-13_Calcinus_laevimanus_COI-5P_JF786262	GBCL2458-06_Carabus_seishinensis_COI-5P_DQ184578	SSGBA7719-14_Clubiona_trivialis_COI-5P	BZLWD533-08_Coryphopterus_eidolon_COI-5P	GBCER228-15_Culicoides_oxystoma_COI-5P_KC525915		GWNS526-07_Digrammia_rippertaria_COI-5P_HQ647748	GBDPD236-14_Drosophila_pseudoobscura_COI-5P_AB669765	GBPL1363-13_Echinococcus_shiquicus_COI-5P_AB491463	WWGSL208-08_Gammarus_mucronatus_COI-5P_FJ581673	GBEHH261-13_Holothuria_arguinensis_COI-5P_GU797746	GBML1192-09_Mopalia_muscosa_COI-5P_EF201512	GBMA8438-15_Myotis_californicus_COI-5P_KM382076		GBCH11036-13_Philodromus_cespitum_COI-5P_JN817235		GBMLG16339-13_Rhagada_angulata_COI-5P_KF152033	SSPAA9249-13_Xysticus_obscurus_COI-5P_KM828858
GAHAP1710-14_Amynthas_hupeiensis_COI-5P_AB542497		GBANO443-12_Anopheles_sundaicus_COI-5P_GU908047	UAMIC2650-15_Atheta_graminicola_COI-5P	GBA2369-07_Balanus_glandula_COI-5P_AY629746	FBCOP276-13_Bembidion_obtusum_COI-5P_KM439407	GBCMD12771-13_Calcinus_laevimanus_COI-5P_JF786308	GBCL2463-06_Carabus_seishinensis_COI-5P_DQ184583	SSGBC9982-14_Clubiona_trivialis_COI-5P	BZLWD535-08_Coryphopterus_eidolon_COI-5P	GBCER232-15_Culicoides_oxystoma_COI-5P_KC525910		LCH473-04_Digrammia_rippertaria_COI-5P_GU096829	GBDPD080-14_Drosophila_pseudoobscura_COI-5P_KM207099	GBPL0037-06_Echinococcus_shiquicus_COI-5P_AB159136	GAMM009-07_Gammarus_mucronatus_COI-5P_GQ341776	GBEHH251-13_Holothuria_arguinensis_COI-5P_GU797756	GBML1191-09_Mopalia_muscosa_COI-5P_EF201513	GBMA4347-13_Myotis_ciliolabrum_COI-5P_GU723212		GBCH11037-13_Philodromus_aureolus_COI-5P_JN817234		GBMLG16338-13_Rhagada_angulata_COI-5P_KF152034	SSPAA9298-13_Xysticus_obscurus_COI-5P_KM835580
GAHAP1709-14_Amynthas_hupeiensis_COI-5P_AB542496		GBDP1627-06_Anopheles_sundaicus_COI-5P_AY672369	UAMIC2651-15_Atheta_pseudocrenuliventris_COI-5P	GBA2226-07_Balanus_glandula_COI-5P_AY629889	GBCOG105-13_Bembidion_obtusum_COI-5P_KM443646	GBCMD12878-13_Calcinus_laevimanus_COI-5P_JF786201	GBCL2454-06_Carabus_seishinensis_COI-5P_DQ184574	BBCAN794-09_Clubiona_trivialis_COI-5P_GU683011	BZLWC246-06_Coryphopterus_eidolon_COI-5P	GBCER224-15_Culicoides_oxystoma_COI-5P_KC525919		LCH384-04_Digrammia_rippertaria_COI-5P_GU096836	GBDP18316-15_Drosophila_pseudoobscura_COI-5P_KM244689	GBPL529-07_Echinococcus_shiquicus_COI-5P_AB208064	WWGSL237-08_Gammarus_mucronatus_COI-5P_FJ581670	GBEHH241-13_Holothuria_arguinensis_COI-5P_GU797766	GBML244-07_Mopalia_muscosa_COI-5P_EF201551	GBMA8437-15_Myotis_californicus_COI-5P_KM382073		ARONW484-14_Philodromus_keyserlingi_COI-5P_KP652234		GBMLG16499-13_Rhagada_angulata_COI-5P_KF151873	SSBAB2877-12_Xysticus_obscurus_COI-5P_KM824887
GAHAP1759-14_Amynthas_hupeiensis_COI-5P_AB542494		GBDP8487-10_Anopheles_sundaicus_COI-5P_GQ395926	CNPRR173-15_Atheta_pseudocrenuliventris_COI-5P	GBA13651-13_Balanus_glandula_COI-5P_JN851901	COLFF985-13_Bembidion_obtusum_COI-5P_KJ963203	GBCMD12886-13_Calcinus_laevimanus_COI-5P_JF786193	GBCL2460-06_Carabus_seishinensis_COI-5P_DQ184580	SSFDB1425-14_Clubiona_trivialis_COI-5P_KP646279	ANGBF8845-12_Coryphopterus_eidolon_COI-5P_GQ367452	GBCER223-15_Culicoides_oxystoma_COI-5P_KC525920		LCH375-04_Digrammia_rippertaria_COI-5P_GU096833	GBDP5040-08_Drosophila_bifasciata_COI-5P_EU493631	GBPL2689-13_Echinococcus_shiquicus_COI-5P_JF906151	WWGSL255-08_Gammarus_mucronatus_COI-5P_FJ581666	GBEHH244-13_Holothuria_arguinensis_COI-5P_GU797763	GBML1182-09_Mopalia_muscosa_COI-5P_EF201548	GBMA4339-13_Myotis_leibii_COI-5P_GU723220		SMTPI2864-14_Philodromus_keyserlingi_COI-5P		GBMLG16500-13_Rhagada_angulata_COI-5P_KF151872	SSBAE5437-13_Xysticus_obscurus_COI-5P_KM832068
GBAN0684-06_Amynthas_lini_COI-5P_DQ224173		GBDP0655-06_Anopheles_sundaicus_COI-5P_AF368118	GBCOU1532-13_Atheta_tibialis_COI-5P_KM448635	GBA9527-13_Balanus_glandula_COI-5P_HM028862	GBMIN14458-13_Bembidion_obtusum_COI-5P_JN171076	GBCMD4421-09_Calcinus_laevimanus_COI-5P_FJ620382	GBCL2459-06_Carabus_seishinensis_COI-5P_DQ184579	CNFDL057-14_Clubiona_trivialis_COI-5P_KP646035	BZLWA434-06_Coryphopterus_eidolon_COI-5P_JQ840004	NGNAZ261-14_Culicoides_crepuscularis_COI-5P_KT116597		CHLEP246-09_Digrammia_rippertaria_COI-5P_HM375792	GBDP4278-07_Drosophila_pseudoobscura_COI-5P_AF519412	GBPL4411-15_Echinococcus_shiquicus_COI-5P_KM576204	WWGSL236-08_Gammarus_mucronatus_COI-5P_FJ581671	GBEHH266-13_Holothuria_arguinensis_COI-5P_GU797741	GBML274-07_Mopalia_muscosa_COI-5P_EF201521	GBMA8567-15_Myotis_leibii_COI-5P_KM382095		ARONW485-14_Philodromus_keyserlingi_COI-5P_KP646082		GBMLG16335-13_Rhagada_angulata_COI-5P_KF152037	SSBAE3662-13_Xysticus_obscurus_COI-5P_KM836734
GBAN0685-06_Amynthas_lini_COI-5P_DQ224174		GBDP1628-06_Anopheles_sundaicus_COI-5P_AY672370	GBCOU1533-13_Atheta_tibialis_COI-5P_KM439722	GBA9376-13_Balanus_glandula_COI-5P_HM029013	COLFF983-13_Bembidion_obtusum_COI-5P_KJ967021	GBCMD12874-13_Calcinus_laevimanus_COI-5P_JF786205	GBCL2452-06_Carabus_seishinensis_COI-5P_DQ184572	CNBRB060-14_Clubiona_trivialis_COI-5P_KP648790	ANGBF8929-12_Coryphopterus_eidolon_COI-5P_GQ367455	NGAAF662-14_Culicoides_crepuscularis_COI-5P_KR677944		LCH381-04_Digrammia_rippertaria_COI-5P_GU096839	GBDP4280-07_Drosophila_affinis_COI-5P_AF519410	GBPL1362-13_Echinococcus_shiquicus_COI-5P_AB491464	WW812-08_Gammarus_mucronatus_COI-5P_FJ581674	GBEHH243-13_Holothuria_arguinensis_COI-5P_GU797764	GBML275-07_Mopalia_muscosa_COI-5P_EF201520	GBMA4338-13_Myotis_leibii_COI-5P_GU723221		SMTPB8351-13_Philodromus_keyserlingi_COI-5P_KP647677		GBMLG16336-13_Rhagada_angulata_COI-5P_KF152036	SSBAB3049-13_Xysticus_obscurus_COI-5P_KM837671
GBAN0677-06_Amynthas_lini_COI-5P_DQ224166		GBDP0664-06_Anopheles_sundaicus_COI-5P_AF368127	FBCOD1047-11_Atheta_tibialis_COI-5P_KM448879	GBA2962-08_Balanus_glandula_COI-5P_EU031541	FBCOC879-10_Bembidion_obtusum_COI-5P_KM443799	MDECA635-10_Calcinus_laevimanus_COI-5P	GBCL2461-06_Carabus_seishinensis_COI-5P_DQ184581	ERSCH001-07_Clubiona_trivialis_COI-5P_KF367973	BZLWD109-07_Coryphopterus_eidolon_COI-5P	NGNAA393-13_Culicoides_crepuscularis_COI-5P_KR689448		LCH378-04_Digrammia_rippertaria_COI-5P_GU096827	BBDCQ865-10_Drosophila_affinis_COI-5P_JN291634	GBPL1359-13_Echinococcus_shiquicus_COI-5P_AB491467	WWGSL241-08_Gammarus_mucronatus_COI-5P_FJ581669	GBEHH264-13_Holothuria_arguinensis_COI-5P_GU797743	GBML280-07_Mopalia_muscosa_COI-5P_EF201515	GBMA4340-13_Myotis_leibii_COI-5P_GU723219		SMTPB11132-13_Philodromus_keyserlingi_COI-5P_KP655936		GBMLG16316-13_Rhagada_angulata_COI-5P_KF152056	SSBAE881-13_Xysticus_obscurus_COI-5P_KM832556
GBAN0679-06_Amynthas_lini_COI-5P_DQ224168		GBDP0658-06_Anopheles_sundaicus_COI-5P_AF368121	FBCOD1046-11_Atheta_tibialis_COI-5P_KM451734	GBA2146-07_Balanus_glandula_COI-5P_AY629969	RRBFA471-15_Bembidion_obtusum_COI-5P_KT603129	GBCMD12816-13_Calcinus_laevimanus_COI-5P_JF786263	GBCL2455-06_Carabus_seishinensis_COI-5P_DQ184575	ERSCH055-07_Clubiona_trivialis_COI-5P_KF367963	ANGBF8847-12_Coryphopterus_eidolon_COI-5P_GQ367448	NGNAI1127-13_Culicoides_crepuscularis_COI-5P_KR691115		CHLEP247-09_Digrammia_rippertaria_COI-5P_HM375793	RRINV1465-15_Drosophila_affinis_COI-5P_Pending__4007	GBPL2696-13_Echinococcus_shiquicus_COI-5P_JF906144	WWGSL252-08_Gammarus_mucronatus_COI-5P_FJ581667	GBEHH260-13_Holothuria_arguinensis_COI-5P_GU797747	GBML189-07_Mopalia_muscosa_COI-5P_EF159578	GBMA8479-15_Myotis_leibii_COI-5P_KM382096		ARONW483-14_Philodromus_keyserlingi_COI-5P_KP650150		GBMLG16462-13_Rhagada_angulata_COI-5P_KF151910	SSBAB2878-12_Xysticus_obscurus_COI-5P_KM840493
GBAN0680-06_Amynthas_lini_COI-5P_DQ224169		GBDP8486-10_Anopheles_sundaicus_COI-5P_GQ395927	GBCL0854-06_Atheta_vestita_COI-5P_AJ293032	GBA9461-13_Balanus_glandula_COI-5P_HM028928	GBMIN36023-13_Bembidion_obtusum_COI-5P_FN868617	GBCMD12807-13_Calcinus_laevimanus_COI-5P_JF786272	GBCL2456-06_Carabus_seishinensis_COI-5P_DQ184576	KKCHE223-07_Clubiona_trivialis_COI-5P_KF367959	LIDM815-07_Coryphopterus_thrix_COI-5P_JF769309	NGAAA832-14_Culicoides_crepuscularis_COI-5P_KR686847		LCHP466-07_Digrammia_rippertaria_COI-5P_KT148555	RRINV1485-15_Drosophila_affinis_COI-5P_Pending__4007	GBPL4402-15_Echinococcus_shiquicus_COI-5P_KM576213	VAFIV135-14_Gammarus_mucronatus_COI-5P_KP255206	GBEHH247-13_Holothuria_arguinensis_COI-5P_GU797760	GBML258-07_Mopalia_muscosa_COI-5P_EF201537	GBMA8478-15_Myotis_leibii_COI-5P_KM382097		NCCE223-11_Philodromus_vulgaris_COI-5P_KP650483		GBMLG16331-13_Rhagada_angulata_COI-5P_KF152041	BBCNP1796-14_Xysticus_obscurus_COI-5P_KP655625
GBAN0682-06_Amynthas_lini_COI-5P_DQ224171		ACMC018-04_Anopheles_sundaicus_COI-5P_GU908048	COLFD924-12_Atheta_vestita_COI-5P_KJ964726	GBA12916-13_Balanus_glandula_COI-5P_JN852654	BBCEC444-10_Bembidion_salebratum_COI-5P_HQ551601	GBCMD12782-13_Calcinus_laevimanus_COI-5P_JF786297	GBCL2457-06_Carabus_seishinensis_COI-5P_DQ184577	ERSCH063-07_Clubiona_trivialis_COI-5P_KF367972	LIDM1083-07_Coryphopterus_thrix_COI-5P_JF769306	NGNAG605-13_Culicoides_crepuscularis_COI-5P_KR690186		CHLEP285-09_Digrammia_rippertaria_COI-5P_HM375829	RRINV1498-15_Drosophila_affinis_COI-5P_Pending__4007	GBPL1355-13_Echinococcus_shiquicus_COI-5P_AB491471	VATWO200-14_Gammarus_mucronatus_COI-5P_KP254710	GBEHH248-13_Holothuria_arguinensis_COI-5P_GU797759	GBML1183-09_Mopalia_muscosa_COI-5P_EF201547	GBMA8544-15_Myotis_leibii_COI-5P_KM382098		RBINA809-13_Philodromus_vulgaris_COI-5P_KP649623		GBMLG16491-13_Rhagada_angulata_COI-5P_KF151881	SSPAB9949-13_Xysticus_obscurus_COI-5P_KM834255
GBAN0681-06_Amynthas_lini_COI-5P_DQ224170		GBDP1630-06_Anopheles_sundaicus_COI-5P_AY672372	GBCL15079-13_Atheta_vestita_COI-5P_GQ980929	GBA9473-13_Balanus_glandula_COI-5P_HM028916	UAMIC3418-15_Bembidion_concolor_COI-5P	GBCMD12876-13_Calcinus_laevimanus_COI-5P_JF786203	GBCL2462-06_Carabus_seishinensis_COI-5P_DQ184582	ERSCH069-07_Clubiona_trivialis_COI-5P_KF367961	LIDM813-07_Coryphopterus_thrix_COI-5P_JF769308	GBCER073-14_Culicoides_jumineri_COI-5P_KJ729979		LCHP503-07_Digrammia_rippertaria_COI-5P_KT141355	PHNOV503-11_Drosophila_affinis_COI-5P_KR747986	GBPL1360-13_Echinococcus_shiquicus_COI-5P_AB491466	VATWO090-14_Gammarus_mucronatus_COI-5P_KP254690	GBEHH246-13_Holothuria_arguinensis_COI-5P_GU797761	GBML253-07_Mopalia_muscosa_COI-5P_EF201542	SKBPA132-07_Myotis_brandtii_COI-5P_JF442888		RBCH110-04_Philodromus_vulgaris_COI-5P_DQ127414		GBMLG16130-13_Rhagada_angulata_COI-5P_KF152242	SSBAB490-12_Xysticus_obscurus_COI-5P_KM831818
GAHAP1764-14_Amynthas_phaselus_COI-5P_AB542520		GBDP1637-06_Anopheles_sundaicus_COI-5P_AY672379	COLFB537-12_Atheta_vestita_COI-5P_KJ965906	GBA13513-13_Balanus_glandula_COI-5P_JN852040	GBMIN14444-13_Bembidion_salebratum_COI-5P_JN171104	GBCMD12845-13_Calcinus_laevimanus_COI-5P_JF786234	GBCL2474-06_Carabus_seishinensis_COI-5P_DQ184594	SPIRU1060-11_Clubiona_trivialis_COI-5P_KF367954	ANGBF8849-12_Coryphopterus_thrix_COI-5P_GQ367444	GBCER075-14_Culicoides_jumineri_COI-5P_KJ729981		BBLPB126-10_Digrammia_rippertaria_COI-5P_JF842138	HEAPR2447-12_Drosophila_affinis_COI-5P_KR651508	GBPL4406-15_Echinococcus_shiquicus_COI-5P_KM576209	VAFIV043-14_Gammarus_mucronatus_COI-5P_KP254976	GBEHH255-13_Holothuria_arguinensis_COI-5P_GU797752	GBML1190-09_Mopalia_muscosa_COI-5P_EF201527	SKBPA133-07_Myotis_brandtii_COI-5P_JF442889		CNSLK010-12_Philodromus_vulgaris_COI-5P_KM835599		GBMLG16492-13_Rhagada_angulata_COI-5P_KF151880	BBCNP3224-14_Xysticus_obscurus_COI-5P_KP655227
GAHAP1937-14_Amynthas_fuscatus_COI-5P_AB542478		GBDP1634-06_Anopheles_sundaicus_COI-5P_AY672376	COLFB540-12_Atheta_vestita_COI-5P_KJ963894	GBA9400-13_Balanus_glandula_COI-5P_HM028989	GBMIN14449-13_Bembidion_concolor_COI-5P_JN171094	GBCMD12799-13_Calcinus_laevimanus_COI-5P_JF786280	GBCL2471-06_Carabus_seishinensis_COI-5P_DQ184591	SPICH054-09_Clubiona_trivialis_COI-5P_GU683904	LIDM1085-07_Coryphopterus_thrix_COI-5P_JF769307	GBCER074-14_Culicoides_jumineri_COI-5P_KJ729980		CHLEP004-09_Digrammia_rippertaria_COI-5P_HM375557	HEAPR2599-12_Drosophila_affinis_COI-5P_KR641604	GBPL4407-15_Echinococcus_shiquicus_COI-5P_KM576208	VAFIV020-14_Gammarus_mucronatus_COI-5P_KP254952	GBEHH257-13_Holothuria_arguinensis_COI-5P_GU797750	GBML1189-09_Mopalia_muscosa_COI-5P_EF201528	SKBPA127-07_Myotis_brandtii_COI-5P_JF442883		ARSO773-10_Philodromus_vulgaris_COI-5P_HQ924707		GBMLG16334-13_Rhagada_angulata_COI-5P_KF152038	SSBAB2884-12_Xysticus_obscurus_COI-5P_KM832629
GAHAP1800-14_Amynthas_fuscatus_COI-5P_AB542480		GBDP1798-06_Anopheles_sundaicus_COI-5P_AY789715	GBCL15108-13_Atheta_klagesi_COI-5P_GQ980900	GBA9359-13_Balanus_glandula_COI-5P_HM029030	GBCL16027-14_Bembidion_tetrapholeon_COI-5P_KJ653144	GBCMD12844-13_Calcinus_laevimanus_COI-5P_JF786235	GBCL2477-06_Carabus_seishinensis_COI-5P_DQ184597	ERSCH061-07_Clubiona_trivialis_COI-5P_KF367962	ANGBF8937-12_Coryphopterus_thrix_COI-5P_GQ367439	GBCER076-14_Culicoides_jumineri_COI-5P_KJ729982		LCH382-04_Digrammia_rippertaria_COI-5P_GU096838	HEAPR2517-12_Drosophila_affinis_COI-5P_KR639412	GBPL2690-13_Echinococcus_shiquicus_COI-5P_JF906150	VATWO189-14_Gammarus_mucronatus_COI-5P_KP254799	GBEHH256-13_Holothuria_arguinensis_COI-5P_GU797751	GBML272-07_Mopalia_muscosa_COI-5P_EF201523	SKBPA207-07_Myotis_brandtii_COI-5P_JF442905		JSARA075-11_Philodromus_vulgaris_COI-5P_KP651638		GBMLG16315-13_Rhagada_angulata_COI-5P_KF152057	RBCH017-04_Xysticus_obscurus_COI-5P_DQ127513
GAHAP1780-14_Amynthas_fuscatus_COI-5P_AB542479		GBDP1632-06_Anopheles_sundaicus_COI-5P_AY672374	GBCL15109-13_Atheta_klagesi_COI-5P_GQ980899	GBA9569-13_Balanus_glandula_COI-5P_HM028820	GBCL16017-14_Bembidion_tetrapholeon_COI-5P_KJ653145	GBCMD12793-13_Calcinus_laevimanus_COI-5P_JF786286	GBCL2478-06_Carabus_seishinensis_COI-5P_DQ184598	CNPEH192-14_Clubiona_quebecana_COI-5P_KP647387	LIDM1143-08_Coryphopterus_thrix_COI-5P_JF769303	GBCER072-14_Culicoides_jumineri_COI-5P_KJ729978		CHLEP269-09_Digrammia_rippertaria_COI-5P_HM375815	HEAPR3071-12_Drosophila_affinis_COI-5P_KR634600	GBPL2698-13_Echinococcus_shiquicus_COI-5P_JF906142	VATWO192-14_Gammarus_mucronatus_COI-5P_KP254700	GBEHH265-13_Holothuria_arguinensis_COI-5P_GU797742	GBML270-07_Mopalia_muscosa_COI-5P_EF201525	SKBPA129-07_Myotis_brandtii_COI-5P_JF442885		SSKJC1987-15_Philodromus_vulgaris_COI-5P		GBMLG16327-13_Rhagada_angulata_COI-5P_KF152045	SSPAA9922-13_Xysticus_obscurus_COI-5P_KM835109
GAHAP1923-14_Amynthas_fuscatus_COI-5P_AB542477		GBDP8599-10_Anopheles_sundaicus_COI-5P_GQ395814	GBCL15104-13_Atheta_pallidicornis_COI-5P_GQ980904	GBA2302-07_Balanus_glandula_COI-5P_AY629813	GBCL16019-14_Bembidion_tetrapholeon_COI-5P_KJ653148	GBCMD12798-13_Calcinus_laevimanus_COI-5P_JF786281	GBCL2479-06_Carabus_seishinensis_COI-5P_DQ184599	CNPEU257-14_Clubiona_quebecana_COI-5P_KP652758	ANGBF8852-12_Coryphopterus_thrix_COI-5P_GQ367438	GBCER071-14_Culicoides_jumineri_COI-5P_KJ729977		LCH386-04_Digrammia_rippertaria_COI-5P_GU096841	HEAPR2574-12_Drosophila_affinis_COI-5P_KR635489	GBPL4409-15_Echinococcus_shiquicus_COI-5P_KM576206	VATWO197-14_Gammarus_mucronatus_COI-5P_KP254609	GBEHH268-13_Holothuria_arguinensis_COI-5P_GU797739	GBML263-07_Mopalia_muscosa_COI-5P_EF201532	SKBPA563-08_Myotis_brandtii_COI-5P_JF442927		BBCAN312-09_Philodromus_vulgaris_COI-5P_GU683104		GBMLG16333-13_Rhagada_angulata_COI-5P_KF152039	SSPAA8805-13_Xysticus_obscurus_COI-5P_KM830121
GAHAP1921-14_Amynthas_fuscatus_COI-5P_AB542475		GBDP1633-06_Anopheles_sundaicus_COI-5P_AY672375	FBCOG390-12_Atheta_pallidicornis_COI-5P_KM446475	GBA9638-13_Balanus_glandula_COI-5P_HM028751	GBCL16020-14_Bembidion_tetrapholeon_COI-5P_KJ653152	GBCMD4529-09_Calcinus_vanninii_COI-5P_FJ620274	GBCL2480-06_Carabus_seishinensis_COI-5P_DQ184600	CNPEU249-14_Clubiona_quebecana_COI-5P_KP649960	ANGBF8851-12_Coryphopterus_thrix_COI-5P_GQ367440	GBCER077-14_Culicoides_jumineri_COI-5P_KJ729988		GWNS542-07_Digrammia_rippertaria_COI-5P_HQ647747	HEOCT222-12_Drosophila_affinis_COI-5P_KR647686	GBPL2694-13_Echinococcus_shiquicus_COI-5P_JF906146	VATWO202-14_Gammarus_mucronatus_COI-5P_KP255205	GBEHH258-13_Holothuria_arguinensis_COI-5P_GU797749	GBML1193-09_Mopalia_muscosa_COI-5P_EF201511	SKBPA138-07_Myotis_brandtii_COI-5P_JF442894		ARONT617-10_Philodromus_vulgaris_COI-5P_HQ924482		GBMLG16332-13_Rhagada_angulata_COI-5P_KF152040	PPELE640-11_Xysticus_ferox_COI-5P_JN308779
GAHAP1922-14_Amynthas_fuscatus_COI-5P_AB542476		GBDP1631-06_Anopheles_sundaicus_COI-5P_AY672373	GBCL15103-13_Atheta_pallidicornis_COI-5P_GQ980905	GBA12977-13_Balanus_glandula_COI-5P_JN852591	GBCL16013-14_Bembidion_tetrapholeon_COI-5P_KJ653149	GBCMD4530-09_Calcinus_vanninii_COI-5P_FJ620273	GBCL2476-06_Carabus_seishinensis_COI-5P_DQ184596	CNPEA1290-14_Clubiona_quebecana_COI-5P_KP650771	CURA345-09_Coryphopterus_thrix_COI-5P_JQ842063	CNGRL216-13_Culicoides_cockerellii_COI-5P_KM991246		CHLEP306-09_Digrammia_rippertaria_COI-5P_HM430247	HEAPR2945-12_Drosophila_affinis_COI-5P_KR643675	GBPL4415-15_Echinococcus_shiquicus_COI-5P_KM576200	VATWO089-14_Gammarus_mucronatus_COI-5P_KP254518	GBEHH249-13_Holothuria_arguinensis_COI-5P_GU797758	GBML279-07_Mopalia_muscosa_COI-5P_EF201516	SKBPA352-07_Myotis_brandtii_COI-5P_JF442923		NCCE221-11_Philodromus_vulgaris_COI-5P_KP652810		GBMLG16328-13_Rhagada_angulata_COI-5P_KF152044	PPELE175-11_Xysticus_ferox_COI-5P_JN308468
GAHAP1678-14_Amynthas_minimus_COI-5P_AB542507		GBDP1636-06_Anopheles_sundaicus_COI-5P_AY672378	FBCOA837-10_Atheta_pallidicornis_COI-5P_HQ953635	GBA9703-13_Balanus_glandula_COI-5P_HM028686	GBCL16015-14_Bembidion_tetrapholeon_COI-5P_KJ653150	MBMIA021-06_Calcinus_isabellae_COI-5P	GBCL2469-06_Carabus_seishinensis_COI-5P_DQ184589	CNPET061-14_Clubiona_quebecana_COI-5P_KP647547	BZLWE345-08_Coryphopterus_thrix_COI-5P_JQ841512	CNWLM1803-13_Culicoides_cockerellii_COI-5P_KM948458		CHLEP315-09_Digrammia_rippertaria_COI-5P_HM430255	HEAPR2994-12_Drosophila_affinis_COI-5P_KR647453	GBPL4412-15_Echinococcus_shiquicus_COI-5P_KM576203	VATWO203-14_Gammarus_mucronatus_COI-5P_KP254642	GBEHH245-13_Holothuria_arguinensis_COI-5P_GU797762	GBML281-07_Mopalia_muscosa_COI-5P_EF201514	SKBPA548-08_Myotis_brandtii_COI-5P_JF442926		ARONW285-11_Philodromus_vulgaris_COI-5P_KP653124		GBMLG16450-13_Rhagada_angulata_COI-5P_KF151922	ARONW496-14_Xysticus_ferox_COI-5P_KP650402
GAHAP1681-14_Amynthas_minimus_COI-5P_AB542509		GBDP8545-10_Anopheles_sundaicus_COI-5P_GQ395868	FBCOK277-13_Atheta_subglabra_COI-5P_KM451443	GBA2108-07_Balanus_glandula_COI-5P_AY630007	GBCL16016-14_Bembidion_tetrapholeon_COI-5P_KJ653151	GBCMD4452-09_Calcinus_isabellae_COI-5P_FJ620351	GBCL2453-06_Carabus_seishinensis_COI-5P_DQ184573	CNPEA1309-14_Clubiona_quebecana_COI-5P_KP656012	BZLWE151-08_Coryphopterus_thrix_COI-5P_JQ841516	SSWLE4863-13_Culicoides_cockerellii_COI-5P_KM645189		LCH385-04_Digrammia_rippertaria_COI-5P_GU096835	HEAPR3038-12_Drosophila_affinis_COI-5P_KR634270	GBPL2700-13_Echinococcus_shiquicus_COI-5P_JF906140	VAFIV042-14_Gammarus_mucronatus_COI-5P_KP254701	GBEHH269-13_Holothuria_arguinensis_COI-5P_GU797738	GBML245-07_Mopalia_muscosa_COI-5P_EF201550	SKBPA292-07_Myotis_brandtii_COI-5P_JF442918		PHMTT621-10_Philodromus_vulgaris_COI-5P_JN307892		GBMLG16449-13_Rhagada_angulata_COI-5P_KF151923	PPELE176-11_Xysticus_ferox_COI-5P_JN308469
GAHAP1679-14_Amynthas_minimus_COI-5P_AB542508		GBDP8563-10_Anopheles_sundaicus_COI-5P_GQ395850	GBCOF475-13_Atheta_subglabra_COI-5P_KM442605	GBA9297-13_Balanus_glandula_COI-5P_HM029092	GBCL16014-14_Bembidion_tetrapholeon_COI-5P_KJ653147	GBCMD4451-09_Calcinus_isabellae_COI-5P_FJ620352	GBCL2465-06_Carabus_seishinensis_COI-5P_DQ184585	CNGBN2759-14_Clubiona_pygmaea_COI-5P_KP656544	BZLWE152-08_Coryphopterus_thrix_COI-5P_JQ841514	NGAAD689-14_Culicoides_cockerellii_COI-5P_KR687007		SSBAF7415-13_Digrammia_rippertaria_COI-5P_KM554662	HEAPR2504-12_Drosophila_affinis_COI-5P_KR644013	GBPL2693-13_Echinococcus_shiquicus_COI-5P_JF906147	VAFIV083-14_Gammarus_mucronatus_COI-5P_KP254750	GBEHH253-13_Holothuria_arguinensis_COI-5P_GU797754	GBML240-07_Mopalia_muscosa_COI-5P_EF201555	SKBPA295-07_Myotis_brandtii_COI-5P_JF442921		RBINA2843-13_Philodromus_vulgaris_COI-5P_KP656164		GBMLG16131-13_Rhagada_angulata_COI-5P_KF152241	ARONW503-14_Xysticus_ferox_COI-5P_KP654539
GAHAP2553-15_Amynthas_zhangi_COI-5P_KP030720		GBDP8582-10_Anopheles_sundaicus_COI-5P_GQ395831	GBCOE231-13_Atheta_aegra_COI-5P_KM440350	GBA9481-13_Balanus_glandula_COI-5P_HM028908	GBCL16018-14_Bembidion_tetrapholeon_COI-5P_KJ653146	GBCMD4450-09_Calcinus_isabellae_COI-5P_FJ620353	GBCL2464-06_Carabus_seishinensis_COI-5P_DQ184584	SMTPD5895-13_Clubiona_pygmaea_COI-5P_KP645851	LIDMA431-11_Coryphopterus_thrix_COI-5P_JN311876	NGNAI2661-13_Culicoides_cockerellii_COI-5P_KR689574		CHLEP228-09_Digrammia_rippertaria_COI-5P_HM375774	HEAPR3199-12_Drosophila_affinis_COI-5P_KR635685	GBPL2697-13_Echinococcus_shiquicus_COI-5P_JF906143	VATWO002-14_Gammarus_mucronatus_COI-5P_KP254955	GBEHH267-13_Holothuria_arguinensis_COI-5P_GU797740	GBML259-07_Mopalia_muscosa_COI-5P_EF201536	SKBPA147-07_Myotis_brandtii_COI-5P_JF442899		PHAUG1822-12_Philodromus_vulgaris_COI-5P_KP650868		GBMLG16487-13_Rhagada_angulata_COI-5P_KF151885	PPELE135-11_Xysticus_ferox_COI-5P_JN308433
GBAN1620-07_Amynthas_tuberculatus_COI-5P_EF077582		GBDP8553-10_Anopheles_sundaicus_COI-5P_GQ395860	FBCOK274-13_Atheta_aegra_COI-5P_KM444721	GBA12951-13_Balanus_glandula_COI-5P_JN852618	NEONV198-11_Bembidion_castor_COI-5P_JX259792	GBCMD4528-09_Calcinus_isabellae_COI-5P_FJ620275	GBCL2466-06_Carabus_seishinensis_COI-5P_DQ184586	CNTIH3262-15_Clubiona_pygmaea_COI-5P	ANGBF8936-12_Coryphopterus_thrix_COI-5P_GQ367441	NGAAD590-14_Culicoides_cockerellii_COI-5P_KR695661		LPABC302-09_Digrammia_rippertaria_COI-5P_KM543742	HEAPR3235-12_Drosophila_affinis_COI-5P_KR637165	GBPL1364-13_Echinococcus_shiquicus_COI-5P_AB491462	VAFIV096-14_Gammarus_mucronatus_COI-5P_KP254547	GBEHH250-13_Holothuria_arguinensis_COI-5P_GU797757	GBML1194-09_Mopalia_muscosa_COI-5P_EF201510	SKBPA294-07_Myotis_brandtii_COI-5P_JF442920		ARONW320-11_Philodromus_vulgaris_COI-5P_KP648140		GBMLG16453-13_Rhagada_angulata_COI-5P_KF151919	PPELE174-11_Xysticus_ferox_COI-5P_JN308467
GBAN1621-07_Amynthas_tuberculatus_COI-5P_EF077581		GBDP8569-10_Anopheles_sundaicus_COI-5P_GQ395844	GBCOE495-13_Atheta_aegra_COI-5P_KM441789	GBA9467-13_Balanus_glandula_COI-5P_HM028922	NEONU019-11_Bembidion_rapidum_COI-5P_JX259797	GBCMD4527-09_Calcinus_isabellae_COI-5P_FJ620276	GBCL2468-06_Carabus_seishinensis_COI-5P_DQ184588	SMTPD5896-13_Clubiona_pygmaea_COI-5P_KP651126	BZLWE269-08_Coryphopterus_thrix_COI-5P_JQ841513	BBDCP060-10_Culicoides_cockerellii_COI-5P_JN290994		LCH379-04_Digrammia_rippertaria_COI-5P_GU096834	HEAPR2209-12_Drosophila_affinis_COI-5P_KR635894	GBPL2702-13_Echinococcus_shiquicus_COI-5P_JF906138	VAFIV120-14_Gammarus_mucronatus_COI-5P_KP254440	GBMIN1386-12_Holothuria_mammata_COI-5P_JF697314	GBML287-07_Mopalia_muscosa_COI-5P_EF201508	SKBPA296-07_Myotis_brandtii_COI-5P_JF442922		RBCH144-04_Philodromus_vulgaris_COI-5P_DQ127386		GBMLG16124-13_Rhagada_angulata_COI-5P_KF152248	SSROC8402-15_Xysticus_ferox_COI-5P
GBAN1524-07_Perionyx_excavatus_COI-5P_NC_009631		GBDP8565-10_Anopheles_sundaicus_COI-5P_GQ395848	FBCON455-13_Atheta_aegra_COI-5P_KM447250	GBA13580-13_Balanus_glandula_COI-5P_JN851973	GBMIN14355-13_Bembidion_rapidum_COI-5P_JN171095	GBCMD13027-13_Calcinus_seurati_COI-5P_JF786052	GBCL2467-06_Carabus_seishinensis_COI-5P_DQ184587	CNTIB1691-15_Clubiona_pygmaea_COI-5P	BZLWE150-08_Coryphopterus_thrix_COI-5P_JQ841511	GBMIN26319-13_Culicoides_grisescens_COI-5P_JF766314		GWNC357-07_Digrammia_mellistrigata_COI-5P_HQ647711	HEAPR2680-12_Drosophila_affinis_COI-5P_KR635940	GBPL2692-13_Echinococcus_shiquicus_COI-5P_JF906148	VATWO052-14_Gammarus_mucronatus_COI-5P_KP255185	GBMIN1021-12_Holothuria_mammata_COI-5P_GU797698	GBML190-07_Mopalia_muscosa_COI-5P_EF159577	SKBPA148-07_Myotis_brandtii_COI-5P_JF442900		SPITO590-14_Philodromus_vulgaris_COI-5P_KP646590		GBMLG16119-13_Rhagada_angulata_COI-5P_KF152253	SSROC8316-15_Xysticus_ferox_COI-5P
GAHAP1899-14_Perionyx_excavatus_COI-5P_AB542697		GBDP8559-10_Anopheles_sundaicus_COI-5P_GQ395854	GBCOE215-13_Atheta_hansseni_COI-5P_KM445134	GBA13152-13_Balanus_glandula_COI-5P_JN852402	NEONT003-10_Bembidion_rapidum_COI-5P_JX259799	MBMIA569-06_Calcinus_seurati_COI-5P	GBCL2470-06_Carabus_seishinensis_COI-5P_DQ184590	SMTPD5899-13_Clubiona_pygmaea_COI-5P_KP649320	LIDM834-07_Coryphopterus_thrix_COI-5P_JF769310	GBDP0942-06_Culicoides_grisescens_COI-5P_AM236729		LPSOB172-08_Digrammia_mellistrigata_COI-5P_KM546027	HEAPR3519-12_Drosophila_affinis_COI-5P_KR645136	GBPL4416-15_Echinococcus_shiquicus_COI-5P_KM576199	VATWO127-14_Gammarus_mucronatus_COI-5P_KP255168	GBMIN1018-12_Holothuria_mammata_COI-5P_GU797692	GBML1195-09_Mopalia_muscosa_COI-5P_EF201509	SKBPA128-07_Myotis_brandtii_COI-5P_JF442884		PHMTW371-10_Philodromus_vulgaris_COI-5P_KP649435		GBMLG16121-13_Rhagada_angulata_COI-5P_KF152251	SSROC4975-15_Xysticus_ferox_COI-5P
		GBDP8561-10_Anopheles_sundaicus_COI-5P_GQ395852	GBCOE216-13_Atheta_hansseni_COI-5P_KM449644	GBA2955-08_Balanus_glandula_COI-5P_EU031549	NEONT172-10_Bembidion_rapidum_COI-5P_JX259798	GBCMD12994-13_Calcinus_seurati_COI-5P_JF786085	GBCL2449-06_Carabus_seishinensis_COI-5P_DQ184569	CNTIH3267-15_Clubiona_pygmaea_COI-5P	ANGBF9233-12_Coryphopterus_kuna_COI-5P_GU224126	GBDP0940-06_Culicoides_grisescens_COI-5P_AM236727		LNAUS3003-13_Digrammia_mellistrigata_COI-5P	HEAPR2314-12_Drosophila_affinis_COI-5P_KR652598	GBPL4403-15_Echinococcus_shiquicus_COI-5P_KM576212	VATWO194-14_Gammarus_mucronatus_COI-5P_KP255101	GBMIN1019-12_Holothuria_mammata_COI-5P_GU797694	GBML262-07_Mopalia_muscosa_COI-5P_EF201533	GBMA3659-12_Myotis_brandtii_COI-5P_FR856675		SSWLE3219-13_Philodromus_vulgaris_COI-5P_KM829782		GBMLG16122-13_Rhagada_angulata_COI-5P_KF152250	SSROC4974-15_Xysticus_ferox_COI-5P
		GBDP8549-10_Anopheles_sundaicus_COI-5P_GQ395864	FBCOK259-13_Atheta_hansseni_COI-5P_KM447947	GBA4405-09_Balanus_glandula_COI-5P_AY629873	GBCL2385-06_Bembidion_rapidum_COI-5P_DQ059790	GBCMD13011-13_Calcinus_seurati_COI-5P_JF786068	GBCL2442-06_Carabus_seishinensis_COI-5P_DQ184562	CNROL1051-13_Clubiona_pygmaea_COI-5P_KP646218	LIDMA064-09_Coryphopterus_kuna_COI-5P_JF769290	GBDP0945-06_Culicoides_grisescens_COI-5P_AM236732		LNAUS3004-13_Digrammia_mellistrigata_COI-5P	HEAPR2435-12_Drosophila_affinis_COI-5P_KR643128	GBPL4414-15_Echinococcus_shiquicus_COI-5P_KM576201	VAFIV041-14_Gammarus_mucronatus_COI-5P_KP255165	GBMIN1001-12_Holothuria_mammata_COI-5P_GU797658	GBML1184-09_Mopalia_muscosa_COI-5P_EF201546	SKBPA131-07_Myotis_brandtii_COI-5P_JF442887		CNKJK1917-14_Philodromus_vulgaris_COI-5P_KP649613		GBMLG16123-13_Rhagada_angulata_COI-5P_KF152249	SSROC8295-15_Xysticus_ferox_COI-5P
		GBDP8547-10_Anopheles_sundaicus_COI-5P_GQ395866	GBCOE218-13_Atheta_cadaverina_COI-5P_KM445404	GBA3278-08_Balanus_glandula_COI-5P_EU004357	SSWLB1212-13_Bembidion_rapidum_COI-5P_KM842798	GBCMD12955-13_Calcinus_seurati_COI-5P_JF786124	GBCL2446-06_Carabus_seishinensis_COI-5P_DQ184566	CNSLR096-13_Clubiona_pygmaea_COI-5P_KM824731	BZLWD363-07_Coryphopterus_kuna_COI-5P_JQ841113	GBDP12735-12_Culicoides_grisescens_COI-5P_JQ978439		LNAUS5115-13_Digrammia_yavapai_COI-5P	PHNOV513-11_Drosophila_affinis_COI-5P_KR749924	GBPL2701-13_Echinococcus_shiquicus_COI-5P_JF906139	VATWO116-14_Gammarus_mucronatus_COI-5P_KP254605	GBMIN999-12_Holothuria_mammata_COI-5P_GU797654	GBML243-07_Mopalia_muscosa_COI-5P_EF201552	CYTC8617-15_Myotis_brandtii_COI-5P_NC_025308		ARONT353-09_Philodromus_vulgaris_COI-5P_GU682885		GBMLG16451-13_Rhagada_angulata_COI-5P_KF151921	SSROC8374-15_Xysticus_ferox_COI-5P
		GBDP8556-10_Anopheles_sundaicus_COI-5P_GQ395857	GBCOE217-13_Atheta_cadaverina_COI-5P_KM439246	GBA9389-13_Balanus_glandula_COI-5P_HM029000	GBCL23051-15_Bembidion_obliquum_COI-5P_KJ624355	GBCMD13010-13_Calcinus_seurati_COI-5P_JF786069	GBCL2444-06_Carabus_seishinensis_COI-5P_DQ184564	CNSLH171-12_Clubiona_pygmaea_COI-5P_KM835789	ANGBF8836-12_Coryphopterus_kuna_COI-5P_GQ367470	GBDP0944-06_Culicoides_grisescens_COI-5P_AM236731		GWNJ028-07_Digrammia_subminiata_COI-5P_HQ647759	HEAPR3303-12_Drosophila_affinis_COI-5P_KR634303	GBPL1358-13_Echinococcus_shiquicus_COI-5P_AB491468	VATWO113-14_Gammarus_mucronatus_COI-5P_KP254045	GBMIN1016-12_Holothuria_mammata_COI-5P_GU797688	GBML188-07_Mopalia_muscosa_COI-5P_EF159579	SKBPA140-07_Myotis_brandtii_COI-5P_JF442896		RBCH151-04_Philodromus_vulgaris_COI-5P_DQ127377		GBMLG16448-13_Rhagada_angulata_COI-5P_KF151924	PPELE153-11_Xysticus_ferox_COI-5P_JN308449
		GBDP8568-10_Anopheles_sundaicus_COI-5P_GQ395845	COLFC087-12_Atheta_gagatina_COI-5P_KJ966125	GBA2435-07_Balanus_glandula_COI-5P_AY629680	GBCOL282-12_Bembidion_lampros_COI-5P_KM441678	GBCMD12974-13_Calcinus_seurati_COI-5P_JF786105	GBCL2443-06_Carabus_seishinensis_COI-5P_DQ184563	CNSLC536-12_Clubiona_pygmaea_COI-5P_KM832835	LIDMA063-09_Coryphopterus_kuna_COI-5P_JF769289	GBMIN26318-13_Culicoides_grisescens_COI-5P_JF766316		GWNS060-07_Digrammia_subminiata_COI-5P_HQ647762	HEAPR2469-12_Drosophila_affinis_COI-5P_KR638327	GBPL4408-15_Echinococcus_shiquicus_COI-5P_KM576207	VATWO109-14_Gammarus_mucronatus_COI-5P_KP254404	GBEHH136-13_Holothuria_mammata_COI-5P_GU797675	GBML242-07_Mopalia_muscosa_COI-5P_EF201553	ABBWP181-06_Myotis_brandtii_COI-5P		ARONT354-09_Philodromus_vulgaris_COI-5P_GU682882		GBMLG16454-13_Rhagada_angulata_COI-5P_KF151918	ARONT467-10_Xysticus_ferox_COI-5P_HM880619
		GBDP1659-06_Anopheles_sundaicus_COI-5P_AY672401	FBCOP454-13_Atheta_gagatina_COI-5P_KM447061	GBA13614-13_Balanus_glandula_COI-5P_JN851938	COLFF626-13_Bembidion_lampros_COI-5P_KJ965594	GBCMD13021-13_Calcinus_seurati_COI-5P_JF786058	GBCL2435-06_Carabus_koreanus_COI-5P_DQ184555	CNGBH686-14_Clubiona_pygmaea_COI-5P_KP648856	ANGBF8835-12_Coryphopterus_kuna_COI-5P_GQ367472	GBDP12760-12_Culicoides_grisescens_COI-5P_JQ978464		GWNS059-07_Digrammia_subminiata_COI-5P_HQ647763	HEJUL178-12_Drosophila_affinis_COI-5P_KR972122	GBPL2691-13_Echinococcus_shiquicus_COI-5P_JF906149	VATWO120-14_Gammarus_mucronatus_COI-5P_KP255067	GBMIN1002-12_Holothuria_mammata_COI-5P_GU797660	GBML1185-09_Mopalia_muscosa_COI-5P_EF201545	SKBPA139-07_Myotis_brandtii_COI-5P_JF442895		CNPEB1920-14_Philodromus_vulgaris_COI-5P_KP655465		GBMLG16455-13_Rhagada_angulata_COI-5P_KF151917	SSROC6118-15_Xysticus_ferox_COI-5P
		GBDP8548-10_Anopheles_sundaicus_COI-5P_GQ395865	COLFF116-13_Atheta_gagatina_COI-5P_KJ967291	GBA2141-07_Balanus_glandula_COI-5P_AY629974	GBMIN41147-14_Bembidion_lampros_COI-5P_GU347093	GBCMD12970-13_Calcinus_seurati_COI-5P_JF786109	GBCL2430-06_Carabus_koreanus_COI-5P_DQ184550	CNTIH3306-15_Clubiona_pygmaea_COI-5P	BZLWC049-06_Coryphopterus_kuna_COI-5P	GBMIN27525-13_Culicoides_grisescens_COI-5P_JQ620086		GWNW014-07_Digrammia_subminiata_COI-5P_HQ647764	PHOCT124-11_Drosophila_affinis_COI-5P_KR746711	GBPL1423-13_Echinococcus_multilocularis_COI-5P_AB461418	VATWO035-14_Gammarus_mucronatus_COI-5P_KP254360	GBEHH128-13_Holothuria_mammata_COI-5P_GU797693	GBML251-07_Mopalia_muscosa_COI-5P_EF201544	ABBWP182-06_Myotis_brandtii_COI-5P		CNPET409-14_Philodromus_vulgaris_COI-5P_KP646673		GBMLG16488-13_Rhagada_angulata_COI-5P_KF151884	RBCH092-04_Xysticus_ferox_COI-5P_DQ127444
		GBDP1642-06_Anopheles_sundaicus_COI-5P_AY672384	GBCL15106-13_Atheta_gagatina_COI-5P_GQ980902	GBA12847-13_Balanus_glandula_COI-5P_JN852723	FBCOD045-11_Bembidion_lampros_COI-5P_KM443538	GBCMD13007-13_Calcinus_seurati_COI-5P_JF786072	GBCL2433-06_Carabus_koreanus_COI-5P_DQ184553	CNGBK1578-14_Clubiona_pygmaea_COI-5P_KP647475	LIDM365-07_Coryphopterus_kuna_COI-5P_JF769286	GBDP12729-12_Culicoides_grisescens_COI-5P_JQ978433		GWNS055-07_Digrammia_irrorata_COI-5P_HQ647707	PHNOV487-11_Drosophila_affinis_COI-5P_KR747674	GBPL1422-13_Echinococcus_multilocularis_COI-5P_AB461419	GAMM002-07_Gammarus_mucronatus_COI-5P_GQ341780	GBMIN1024-12_Holothuria_mammata_COI-5P_GU797704	GBML241-07_Mopalia_muscosa_COI-5P_EF201554	SKBPA150-07_Myotis_brandtii_COI-5P_JF442901		RBINA3328-13_Philodromus_vulgaris_COI-5P_KP654444		GBMLG16320-13_Rhagada_angulata_COI-5P_KF152052	SSROC8330-15_Xysticus_ferox_COI-5P
		GBDP8587-10_Anopheles_sundaicus_COI-5P_GQ395826	COLFF117-13_Atheta_gagatina_COI-5P_KJ965024	GBA12927-13_Balanus_glandula_COI-5P_JN852643	COLFE276-12_Bembidion_lampros_COI-5P_KJ966666	GBCMD12963-13_Calcinus_seurati_COI-5P_JF786116	GBCL2432-06_Carabus_koreanus_COI-5P_DQ184552	SMTPJ5660-14_Clubiona_pygmaea_COI-5P	GBGC7865-09_Coryphopterus_kuna_COI-5P_EF550211	GBCER102-15_Culicoides_gejgelensis_COI-5P_KJ624088		GWNS054-07_Digrammia_irrorata_COI-5P_HQ647708	PHDIP682-11_Drosophila_affinis_COI-5P_KT116866	GBPL733-08_Echinococcus_multilocularis_COI-5P_AB353729	VAFIV119-14_Gammarus_mucronatus_COI-5P_KP254459	GBEHH140-13_Holothuria_mammata_COI-5P_GU797667	GBML260-07_Mopalia_muscosa_COI-5P_EF201535	SKBPA135-07_Myotis_brandtii_COI-5P_JF442891		SPICA1136-10_Philodromus_vulgaris_COI-5P_JF884693		GBMLG16125-13_Rhagada_angulata_COI-5P_KF152247	SSROC8388-15_Xysticus_ferox_COI-5P
		GBDP1640-06_Anopheles_sundaicus_COI-5P_AY672382	COLFB842-12_Atheta_subtilis_COI-5P	GBA13443-13_Balanus_glandula_COI-5P_JN852110	GBCOC440-12_Bembidion_lampros_COI-5P_KM442302	GBCMD12938-13_Calcinus_seurati_COI-5P_JF786141	GBCL2437-06_Carabus_koreanus_COI-5P_DQ184557	GACAC1060-12_Clubiona_cada_COI-5P_JN377960	ANGBF8920-12_Coryphopterus_kuna_COI-5P_GQ367473	GBCER099-15_Culicoides_gejgelensis_COI-5P_KJ624085		GWNJ019-07_Digrammia_irrorata_COI-5P_HQ647706	PHNOV178-11_Drosophila_affinis_COI-5P_KR754697	GBPL580-08_Echinococcus_multilocularis_COI-5P_AB374425	VATWO115-14_Gammarus_mucronatus_COI-5P_KP254338	GBEHH133-13_Holothuria_mammata_COI-5P_GU797681	GBML254-07_Mopalia_muscosa_COI-5P_EF201541	GBMIN41909-14_Myotis_brandtii_COI-5P_GU270564		SSJAB182-13_Philodromus_vulgaris_COI-5P_KM835369		GBMLG16128-13_Rhagada_angulata_COI-5P_KF152244	SSROC8367-15_Xysticus_ferox_COI-5P
		GBDP8584-10_Anopheles_sundaicus_COI-5P_GQ395829	COLFG126-13_Atheta_nesslingi_COI-5P_KJ962517	GBA13215-13_Balanus_glandula_COI-5P_JN852339	FBCOB211-10_Bembidion_lampros_COI-5P_HQ953867	GBCMD12922-13_Calcinus_seurati_COI-5P_JF786157	GBCL2423-06_Carabus_koreanus_COI-5P_DQ184543	GBCH11789-13_Clubiona_cada_COI-5P_JQ347511	BZLWC387-06_Coryphopterus_kuna_COI-5P	GBCER017-14_Culicoides_kibunensis_COI-5P_KF528698		GWNW010-07_Digrammia_irrorata_COI-5P_HQ647709	HEAPR3308-12_Drosophila_affinis_COI-5P_KR646445	GBSP4806-12_Echinococcus_multilocularis_COI-5P_JF747249	VATWO099-14_Gammarus_mucronatus_COI-5P_KP254340	GBMIN1011-12_Holothuria_mammata_COI-5P_GU797678	GBML252-07_Mopalia_muscosa_COI-5P_EF201543	SKBPA287-07_Myotis_brandtii_COI-5P_JF442916		CNRVG2767-15_Philodromus_vulgaris_COI-5P		GBMLG16127-13_Rhagada_angulata_COI-5P_KF152245	SSROC8301-15_Xysticus_ferox_COI-5P
		GBDP1660-06_Anopheles_sundaicus_COI-5P_AY672402	COLFC310-12_Atheta_nesslingi_COI-5P_KJ964234	GBA13460-13_Balanus_glandula_COI-5P_JN852093	GBMIN41168-14_Bembidion_properans_COI-5P_GU347114	GBCMD12892-13_Calcinus_seurati_COI-5P_JF786187	GBCL2422-06_Carabus_koreanus_COI-5P_DQ184542	GACAC1053-12_Clubiona_blesti_COI-5P_JN377953	ANGBF8921-12_Coryphopterus_kuna_COI-5P_GQ367471	GBCER016-14_Culicoides_kibunensis_COI-5P_KF528699		GWNW009-07_Digrammia_irrorata_COI-5P_HQ647710	HEAPR3067-12_Drosophila_affinis_COI-5P_KR636319	GBPL3458-14_Echinococcus_multilocularis_COI-5P_KC550007	VATWO119-14_Gammarus_mucronatus_COI-5P_KP254476	GBEHH124-13_Holothuria_mammata_COI-5P_GU797701	GBML261-07_Mopalia_muscosa_COI-5P_EF201534	GBMIN41910-14_Myotis_brandtii_COI-5P_GU270565		BBCNP1841-14_Philodromus_vulgaris_COI-5P_KP652763		GBMLG16326-13_Rhagada_angulata_COI-5P_KF152046	SSROC8385-15_Xysticus_ferox_COI-5P
		GBDP1788-06_Anopheles_epiroticus_COI-5P_AY789199	COLFC312-12_Atheta_nesslingi_COI-5P_KJ962091	GBA3227-08_Balanus_glandula_COI-5P_EU004408	GBMIN41165-14_Bembidion_properans_COI-5P_GU347111	GBCMD12985-13_Calcinus_seurati_COI-5P_JF786094	GBCL2441-06_Carabus_koreanus_COI-5P_DQ184561	GACAC1054-12_Clubiona_blesti_COI-5P_JN377954	BZLWB134-06_Coryphopterus_kuna_COI-5P	GBCER004-13_Culicoides_kibunensis_COI-5P_AB646611		MNBB057-05_Digrammia_ocellinata_COI-5P_GU095043	HEAPR3179-12_Drosophila_affinis_COI-5P_KR633213	GBPL3457-14_Echinococcus_multilocularis_COI-5P_KC550004	VATWO112-14_Gammarus_mucronatus_COI-5P_KP254110	GBEHH134-13_Holothuria_mammata_COI-5P_GU797679	GBML102-07_Mopalia_lionota_COI-5P_EF159665	SKBPA280-07_Myotis_brandtii_COI-5P_JF442913		CNGBO205-14_Philodromus_vulgaris_COI-5P_KP646374		GBMLG16317-13_Rhagada_angulata_COI-5P_KF152055	SSROC6843-15_Xysticus_ferox_COI-5P
		GBDP1784-06_Anopheles_epiroticus_COI-5P_AY789195	SMTPI7140-14_Atheta_hansseni_COI-5P_KR480100	GBA2727-07_Balanus_glandula_COI-5P_AF234378	FBCOC054-10_Bembidion_properans_COI-5P_HQ954488	GBCMD12986-13_Calcinus_seurati_COI-5P_JF786093	GBCL2440-06_Carabus_koreanus_COI-5P_DQ184560	GACAC1052-12_Clubiona_blesti_COI-5P_JN377952	GBGC7866-09_Coryphopterus_kuna_COI-5P_EF550210	GBCER005-13_Culicoides_kibunensis_COI-5P_AB646610		XAE338-04_Digrammia_ocellinata_COI-5P_GU092305	HEAPR2573-12_Drosophila_affinis_COI-5P_KR647434	GBSP4807-12_Echinococcus_multilocularis_COI-5P_JF747250	VATWO103-14_Gammarus_mucronatus_COI-5P_KP254162	GBEHH127-13_Holothuria_mammata_COI-5P_GU797695	GBML115-07_Mopalia_lionota_COI-5P_EF159652	SKBPA281-07_Myotis_brandtii_COI-5P_JF442914		RBCH076-04_Philodromus_vulgaris_COI-5P_DQ127460		GBMIN5438-12_Rhagada_angulata_COI-5P_JQ362703	SSROC8306-15_Xysticus_ferox_COI-5P
		GBDP8532-10_Anopheles_sundaicus_COI-5P_GQ395881	SMTPB21144-13_Atheta_hansseni_COI-5P_KR489925	GBA13676-13_Balanus_glandula_COI-5P_JN851876	FBCOB889-10_Bembidion_properans_COI-5P_HQ954357	GBCMD12910-13_Calcinus_seurati_COI-5P_JF786169	GBCL2439-06_Carabus_koreanus_COI-5P_DQ184559	GACAC1051-12_Clubiona_blesti_COI-5P_JN377951	LIDM294-07_Coryphopterus_kuna_COI-5P_JF769287	GBMIN27534-13_Culicoides_duddingstoni_COI-5P_JQ620068		LGSM362-04_Digrammia_ocellinata_COI-5P_GU089812	HEAPR2266-12_Drosophila_affinis_COI-5P_KR648495	GBSP4803-12_Echinococcus_multilocularis_COI-5P_JF743049	VATWO143-14_Gammarus_mucronatus_COI-5P_KP254838	GBEHH125-13_Holothuria_mammata_COI-5P_GU797699	GBML100-07_Mopalia_lionota_COI-5P_EF159667	SKBPA279-07_Myotis_brandtii_COI-5P_JF442912		RRINV1526-15_Philodromus_praelustris_COI-5P_Pending__4007		GBMIN5437-12_Rhagada_angulata_COI-5P_JQ362704	ARONW501-14_Xysticus_ferox_COI-5P_KP653586
		GBDP1639-06_Anopheles_sundaicus_COI-5P_AY672381	SMTPI6209-14_Atheta_hansseni_COI-5P_KR489872	GBA2963-08_Balanus_glandula_COI-5P_EU031540	GBMIN41170-14_Bembidion_properans_COI-5P_GU347116	GBCMD12941-13_Calcinus_seurati_COI-5P_JF786138	GBCL2438-06_Carabus_koreanus_COI-5P_DQ184558	GACAC1058-12_Clubiona_blesti_COI-5P_JN377958	GBGCA5129-13_Fusigobius_humeralis_COI-5P_JX462854	GBMIN27532-13_Culicoides_duddingstoni_COI-5P_JQ620072		PHMO249-03_Digrammia_ocellinata_COI-5P_GU094494	HEAPR2254-12_Drosophila_affinis_COI-5P_KR636254	GBPL1429-13_Echinococcus_multilocularis_COI-5P_AB461412	VAFIV028-14_Gammarus_mucronatus_COI-5P_KP254375	GBEHH144-13_Holothuria_mammata_COI-5P_GU797659	GBML116-07_Mopalia_lionota_COI-5P_EF159651	SKBPA277-07_Myotis_brandtii_COI-5P_JF442910		SMTPB20922-13_Philodromus_vulgaris_COI-5P		GBMLG16325-13_Rhagada_angulata_COI-5P_KF152047	PPELE614-11_Xysticus_ferox_COI-5P_JN308758
		GBDP1655-06_Anopheles_sundaicus_COI-5P_AY672397	SMTPI6211-14_Atheta_hansseni_COI-5P_KR486581	GBA2340-07_Balanus_glandula_COI-5P_AY629775	FBCOO979-13_Bembidion_properans_COI-5P_KM443446	GBCMD13016-13_Calcinus_seurati_COI-5P_JF786063	GBCL2436-06_Carabus_koreanus_COI-5P_DQ184556	GACAC1055-12_Clubiona_blesti_COI-5P_JN377955	GBGCA5126-13_Fusigobius_neophytus_COI-5P_JX462857	GBDP12763-12_Culicoides_duddingstoni_COI-5P_JQ978467		XAK593-07_Digrammia_ocellinata_COI-5P_KT131713	HEAPR3077-12_Drosophila_affinis_COI-5P_KR645155	GBPL1427-13_Echinococcus_multilocularis_COI-5P_AB461414	VATWO187-14_Gammarus_mucronatus_COI-5P_KP254765	GBMIN1010-12_Holothuria_mammata_COI-5P_GU797676	GBML155-07_Mopalia_imporcata_COI-5P_EF159612	SKBPA283-07_Myotis_brandtii_COI-5P_JF442915		RBINA5311-13_Philodromus_vulgaris_COI-5P_KP652297		GBMLG16490-13_Rhagada_angulata_COI-5P_KF151882	ARSO023-08_Xysticus_ferox_COI-5P_KM827497
		GBDP8585-10_Anopheles_sundaicus_COI-5P_GQ395828	SMTPD3646-13_Atheta_hansseni_COI-5P_KR483611	GBA13015-13_Balanus_glandula_COI-5P_JN852541	FBCOO978-13_Bembidion_properans_COI-5P_KM452455	GBCMD13004-13_Calcinus_seurati_COI-5P_JF786075	GBCL2428-06_Carabus_koreanus_COI-5P_DQ184548	GACAC1057-12_Clubiona_blesti_COI-5P_JN377957		GBCER140-15_Culicoides_duddingstoni_COI-5P_KJ624077		PHMO322-03_Digrammia_ocellinata_COI-5P_GU094493	HEAPR2627-12_Drosophila_affinis_COI-5P_KR637734	GBPL1428-13_Echinococcus_multilocularis_COI-5P_AB461413	VATWO198-14_Gammarus_mucronatus_COI-5P_KP255233	GBMIN1013-12_Holothuria_mammata_COI-5P_GU797682	GBML101-07_Mopalia_lionota_COI-5P_EF159666	SKBPA278-07_Myotis_brandtii_COI-5P_JF442911		ARSO735-10_Philodromus_vulgaris_COI-5P_HQ924682		GBMLG16132-13_Rhagada_angulata_COI-5P_KF152240	ARONW494-14_Xysticus_ferox_COI-5P_KP650410
		GBDP1656-06_Anopheles_sundaicus_COI-5P_AY672398	SMTPB8116-13_Atheta_hansseni_COI-5P_KR481716	GBA9386-13_Balanus_glandula_COI-5P_HM029003	FBCOI582-12_Bembidion_properans_COI-5P_KM450278	GBCMD12889-13_Calcinus_seurati_COI-5P_JF786190	GBCL2427-06_Carabus_koreanus_COI-5P_DQ184547	GACAC1059-12_Clubiona_blesti_COI-5P_JN377959		GBMIN27641-13_Culicoides_duddingstoni_COI-5P_JQ620069		XAG938-05_Digrammia_ocellinata_COI-5P_GU091059	HEAPR3000-12_Drosophila_affinis_COI-5P_KR637755	GBSP4805-12_Echinococcus_multilocularis_COI-5P_JF747248	VATWO003-14_Gammarus_mucronatus_COI-5P_KP254392	GBEHH130-13_Holothuria_mammata_COI-5P_GU797687	GBML092-07_Mopalia_porifera_COI-5P_EF159675	SKBPA273-07_Myotis_brandtii_COI-5P_JF442924		RRINV2377-15_Philodromus_praelustris_COI-5P_Pending__4007		GBMLG16422-13_Rhagada_angulata_COI-5P_KF151950	PPELE197-11_Xysticus_ferox_COI-5P_KM838941
		GBDP1786-06_Anopheles_epiroticus_COI-5P_AY789197	SMTPD1327-13_Atheta_hansseni_COI-5P_KR489392	GBA2650-07_Balanus_glandula_COI-5P_AF234460	GBMIN41171-14_Bembidion_properans_COI-5P_GU347117	GBCMD12913-13_Calcinus_seurati_COI-5P_JF786166	GBCL2426-06_Carabus_koreanus_COI-5P_DQ184546	GACAC1069-12_Clubiona_cambridgei_COI-5P_JN377969		GBDP12742-12_Culicoides_duddingstoni_COI-5P_JQ978446		XAC402-04_Digrammia_ocellinata_COI-5P_GU093202	HEAPR3013-12_Drosophila_affinis_COI-5P_KR648651	GBSP4799-12_Echinococcus_multilocularis_COI-5P_JF742062	VATWO117-14_Gammarus_mucronatus_COI-5P_KP254787	GBEHH132-13_Holothuria_mammata_COI-5P_GU797683	GBML089-07_Mopalia_porifera_COI-5P_EF159678	SKBPA130-07_Myotis_brandtii_COI-5P_JF442886		RBCH147-04_Philodromus_vulgaris_COI-5P_DQ127389		GBMLG16424-13_Rhagada_angulata_COI-5P_KF151948	ARONW495-14_Xysticus_ferox_COI-5P_KP650033
		GBDP7678-09_Anopheles_sundaicus_COI-5P_EU494987	SMTPJ2738-14_Atheta_hansseni_COI-5P_KR489001	GBA9640-13_Balanus_glandula_COI-5P_HM028749	GBMIN41167-14_Bembidion_properans_COI-5P_GU347113	GBCMD12928-13_Calcinus_seurati_COI-5P_JF786151	GBCL2424-06_Carabus_koreanus_COI-5P_DQ184544	GACAC1067-12_Clubiona_cambridgei_COI-5P_JN377967		GBMIN27042-13_Culicoides_duddingstoni_COI-5P_JQ683264		ANICR752-11_Dissomorphia	HEAPR2961-12_Drosophila_affinis_COI-5P_KR652436	GBPL1354-10_Echinococcus_multilocularis_COI-5P_AB510022	VATWO186-14_Gammarus_mucronatus_COI-5P_KP254824	GBEHH142-13_Holothuria_mammata_COI-5P_GU797663	GBML090-07_Mopalia_porifera_COI-5P_EF159677	ABBWP243-07_Myotis_brandtii_COI-5P		RRINV3411-15_Philodromus_praelustris_COI-5P_Pending__4007		GBMLG16443-13_Rhagada_angulata_COI-5P_KF151929	PPELE284-11_Xysticus_ferox_COI-5P_JN308501
		GBDP7680-09_Anopheles_sundaicus_COI-5P_EU494985	SMTPI2512-14_Atheta_hansseni_COI-5P_KR489427	GBA9543-13_Balanus_glandula_COI-5P_HM028846	GBCOU1961-13_Bembidion_properans_COI-5P_KM450793	GBCMD13018-13_Calcinus_seurati_COI-5P_JF786061	GBCL2425-06_Carabus_koreanus_COI-5P_DQ184545	GACAC1062-12_Clubiona_cambridgei_COI-5P_JN377962		GBDP11578-12_Culicoides_duddingstoni_COI-5P_HQ824470			HEAPR2282-12_Drosophila_affinis_COI-5P_KR640832	GBPL1353-10_Echinococcus_multilocularis_COI-5P_AB510023	WWGSL242-08_Gammarus_mucronatus_COI-5P_FJ581668	GBMIN1007-12_Holothuria_mammata_COI-5P_GU797670	GBML091-07_Mopalia_porifera_COI-5P_EF159676	SKBPA274-07_Myotis_brandtii_COI-5P_JF442925		SMTPM1288-15_Philodromus_vulgaris_COI-5P		GBMLG16435-13_Rhagada_angulata_COI-5P_KF151937	ALBSP350-12_Xysticus_ferox_COI-5P_KP651186
		GBDP8573-10_Anopheles_sundaicus_COI-5P_GQ395840	SMTPI3222-14_Atheta_hansseni_COI-5P_KR487784	GBA3269-08_Balanus_glandula_COI-5P_EU004366	GBMIN41169-14_Bembidion_properans_COI-5P_GU347115	GBCMD12893-13_Calcinus_seurati_COI-5P_JF786186	GBCL2429-06_Carabus_koreanus_COI-5P_DQ184549	GACAC1071-12_Clubiona_convoluta_COI-5P_JN377971		GBMIN27162-13_Culicoides_duddingstoni_COI-5P_JQ683265			HEAPR2278-12_Drosophila_affinis_COI-5P_KR639658	GBPL1421-13_Echinococcus_multilocularis_COI-5P_AB461420	WW793-08_Gammarus_lawrencianus_COI-5P_FJ581661	GBMIN1009-12_Holothuria_mammata_COI-5P_GU797674	GBML066-07_Mopalia_seta_COI-5P_EF159701	GBMA8463-15_Myotis_lucifugus_COI-5P_KM363888		NCCE224-11_Philodromus_vulgaris_COI-5P_KP655337		GBMLG16456-13_Rhagada_angulata_COI-5P_KF151916	PPELE254-11_Xysticus_ferox_COI-5P_JN308487
		GBDP8566-10_Anopheles_sundaicus_COI-5P_GQ395847	SMTPJ2765-14_Atheta_hansseni_COI-5P_KR481849	GBA9545-13_Balanus_glandula_COI-5P_HM028844	COLFE309-12_Bembidion_properans_COI-5P_KJ964880	GBCMD13012-13_Calcinus_seurati_COI-5P_JF786067	GBCL2434-06_Carabus_koreanus_COI-5P_DQ184554	GACAC1072-12_Clubiona_convoluta_COI-5P_JN377972		GBMIN27533-13_Culicoides_duddingstoni_COI-5P_JQ620070			HEAPR2336-12_Drosophila_affinis_COI-5P_KR649373	GBPL1351-10_Echinococcus_multilocularis_COI-5P_AB510025	WW694-08_Gammarus_lawrencianus_COI-5P_FJ581663	GBMIN1384-12_Holothuria_mammata_COI-5P_JF697312	GBML1093-08_Mopalia_seta_COI-5P_EU409069	GBMA4334-13_Myotis_lucifugus_COI-5P_GU723225		BBCAN912-10_Philodromus_vulgaris_COI-5P_HQ928135		GBMLG16457-13_Rhagada_angulata_COI-5P_KF151915	ARONW500-14_Xysticus_ferox_COI-5P_KP654551
		GBDP8554-10_Anopheles_sundaicus_COI-5P_GQ395859	SMTPB9378-13_Atheta_hansseni_COI-5P_KR486995	GBA9287-13_Balanus_glandula_COI-5P_HM029102	GBMIN41166-14_Bembidion_properans_COI-5P_GU347112	GBCMD12981-13_Calcinus_seurati_COI-5P_JF786098	GBCL2431-06_Carabus_koreanus_COI-5P_DQ184551	GACAC1065-12_Clubiona_consensa_COI-5P_JN377965		GBMIN27663-13_Culicoides_alazanicus_COI-5P_JQ620026			HEAPR3527-12_Drosophila_affinis_COI-5P_KR647918	GBPL2517-13_Echinococcus_multilocularis_COI-5P_AB688134	WW887-08_Gammarus_lawrencianus_COI-5P_FJ581654	GBMIN998-12_Holothuria_mammata_COI-5P_GU797652	GBML1096-08_Mopalia_seta_COI-5P_EU409066	GBMA8613-15_Myotis_evotis_COI-5P_KM382083		CNBRH287-14_Philodromus_vulgaris_COI-5P_KP647782		GBMLG16434-13_Rhagada_angulata_COI-5P_KF151938	ARONW498-14_Xysticus_ferox_COI-5P_KP651084
		GBDP8567-10_Anopheles_sundaicus_COI-5P_GQ395846	SMTPI6204-14_Atheta_hansseni_COI-5P_KR488578	GBA13138-13_Balanus_glandula_COI-5P_JN852416	GBCL15741-13_Bembidion_orregoi_COI-5P_KC140257	GBCMD12988-13_Calcinus_seurati_COI-5P_JF786091	GBCL2673-06_Carabus_canaliculatus_COI-5P_DQ645037	GACAC1070-12_Clubiona_consensa_COI-5P_JN377970		GBMIN27680-13_Culicoides_alazanicus_COI-5P_JQ620023			HEAPR2333-12_Drosophila_affinis_COI-5P_KR636789	GBPL1206-09_Echinococcus_multilocularis_COI-5P_AB477011	WWGSL257-08_Gammarus_lawrencianus_COI-5P_FJ581645	GBMIN1014-12_Holothuria_mammata_COI-5P_GU797684	GBML1095-08_Mopalia_phorminx_COI-5P_EU409067	GBMIN42085-14_Myotis_evotis_COI-5P_HM486581		SMTPJ600-14_Philodromus_vulgaris_COI-5P		GBMLG15779-13_Rhagada_elachystoma_COI-5P_KF152593	SSROC8409-15_Xysticus_ferox_COI-5P
		GBDP1648-06_Anopheles_sundaicus_COI-5P_AY672390	SMTPI6210-14_Atheta_hansseni_COI-5P_KR481814	GBA2704-07_Balanus_glandula_COI-5P_AF234401	GBCL15740-13_Bembidion_orregoi_COI-5P_KC140258	MBMIA571-06_Calcinus_seurati_COI-5P	GBCL2671-06_Carabus_canaliculatus_COI-5P_DQ645035	GACAC1064-12_Clubiona_huttoni_COI-5P_JN377964		GBCER155-15_Culicoides_alazanicus_COI-5P_KJ624068			HEAPR2557-12_Drosophila_affinis_COI-5P_KR641490	GBPL1365-13_Echinococcus_multilocularis_COI-5P_AB491461	WW174-07_Gammarus_lawrencianus_COI-5P_FJ581656	GBEHH147-13_Holothuria_mammata_COI-5P_GU797653	GBML1094-08_Mopalia_phorminx_COI-5P_EU409068	GBMIN42092-14_Myotis_evotis_COI-5P_HM486588		CNKOA005-14_Philodromus_vulgaris_COI-5P_KP652748		GBMLG15953-13_Rhagada_elachystoma_COI-5P_KF152419	ARONW499-14_Xysticus_ferox_COI-5P_KP645424
		GBDP1638-06_Anopheles_sundaicus_COI-5P_AY672380	SMTPI6205-14_Atheta_hansseni_COI-5P_KR480629	GBA9600-13_Balanus_glandula_COI-5P_HM028789	GBCL15743-13_Bembidion_mendocinum_COI-5P_KC140255	GBCMD12969-13_Calcinus_seurati_COI-5P_JF786110	GBCL0077-06_Carabus_kyushuensis_COI-5P_AB047577	GACAC1063-12_Clubiona_huttoni_COI-5P_JN377963		GBMIN27662-13_Culicoides_alazanicus_COI-5P_JQ620028			HEAPR3374-12_Drosophila_affinis_COI-5P_KR651209	GBPL1205-09_Echinococcus_multilocularis_COI-5P_AB477012	GAMM013-07_Gammarus_lawrencianus_COI-5P_GQ341756	GBMIN1020-12_Holothuria_mammata_COI-5P_GU797696	GBML1143-09_Mopalia_imporcata_COI-5P_EF159664	GBMA8598-15_Myotis_evotis_COI-5P_KM382085		SSJAB180-13_Philodromus_vulgaris_COI-5P_KM826752		GBMLG15896-13_Rhagada_intermedia_COI-5P_KF152476	ARONW497-14_Xysticus_ferox_COI-5P_KP651210
		GBDP1649-06_Anopheles_sundaicus_COI-5P_AY672391	SMTPI6143-14_Atheta_hansseni_COI-5P_KR480537	GBA12954-13_Balanus_glandula_COI-5P_JN852615	GBCL15742-13_Bembidion_mendocinum_COI-5P_KC140256	GBCMD12939-13_Calcinus_seurati_COI-5P_JF786140	GBCL2692-06_Carabus_kyushuensis_COI-5P_DQ645056	GACAC1061-12_Clubiona_clima_COI-5P_JN377961		GBCER203-15_Culicoides_kibunensis_COI-5P_KJ624095			HEAPR2502-12_Drosophila_affinis_COI-5P_KR645242	GBPL1367-13_Echinococcus_multilocularis_COI-5P_AB491459	GAMM015-07_Gammarus_lawrencianus_COI-5P_GQ341758	GBMIN1023-12_Holothuria_mammata_COI-5P_GU797702	GBML1157-09_Mopalia_imporcata_COI-5P_EF159610	GBMA4344-13_Myotis_evotis_COI-5P_GU723215		BBCNP1941-14_Philodromus_vulgaris_COI-5P_KP652997		GBMLG15892-13_Rhagada_intermedia_COI-5P_KF152480	SSJAE11504-13_Xysticus_ferox_COI-5P_KM835595
		GBDP1780-06_Anopheles_epiroticus_COI-5P_AY789191	SMTPI6203-14_Atheta_hansseni_COI-5P_KR480812	GBA2047-07_Balanus_glandula_COI-5P_AY795175	FBCOI262-12_Bembidion_schuppelii_COI-5P_KM445881	GBCMD13035-13_Calcinus_seurati_COI-5P_JF786044	GBCL2659-06_Carabus_procerulus_COI-5P_DQ645023	GACAC1066-12_Clubiona_clima_COI-5P_JN377966		GBMIN27039-13_Culicoides_kibunensis_COI-5P_JQ683270			HEAPR2667-12_Drosophila_affinis_COI-5P_KR634915	GBPL2687-13_Echinococcus_multilocularis_COI-5P_JF906153	WW1060-08_Gammarus_lawrencianus_COI-5P_FJ581658	GBMIN1008-12_Holothuria_mammata_COI-5P_GU797672	GBML1145-09_Mopalia_imporcata_COI-5P_EF159662	GBMA4435-13_Myotis_evotis_COI-5P_GU723124		SMTPI7549-14_Philodromus_vulgaris_COI-5P		GBMLG15851-13_Rhagada_intermedia_COI-5P_KF152521	ALBSP160-10_Xysticus_ferox_COI-5P_HQ920263
		GBDP1789-06_Anopheles_epiroticus_COI-5P_AY789200	SMTPB6496-13_Atheta_hansseni_COI-5P_KR483826	GBA1949-07_Balanus_glandula_COI-5P_AY795273	FBCOI215-12_Bembidion_schuppelii_COI-5P_KM448357	GBCMD12900-13_Calcinus_seurati_COI-5P_JF786179	GBCL2687-06_Carabus_procerulus_COI-5P_DQ645051	BBCAN1041-10_Clubiona_spiralis_COI-5P_HQ928087		GBMIN27160-13_Culicoides_kibunensis_COI-5P_JQ683269			HEAPR2679-12_Drosophila_affinis_COI-5P_KR643570	GBPL1369-13_Echinococcus_multilocularis_COI-5P_AB491457	GAMM011-07_Gammarus_lawrencianus_COI-5P_GQ341754	GBMIN1017-12_Holothuria_mammata_COI-5P_GU797690	GBML131-07_Mopalia_imporcata_COI-5P_EF159636	GBMIN42083-14_Myotis_evotis_COI-5P_HM486579		ARONT594-10_Philodromus_vulgaris_COI-5P_HQ924469		GBMLG15980-13_Rhagada_intermedia_COI-5P_KF152392	SSJAB1364-13_Xysticus_ferox_COI-5P_KM832710
		GBDP8580-10_Anopheles_sundaicus_COI-5P_GQ395833	SMTPB12802-13_Atheta_hansseni_COI-5P_KR480069	GBA13639-13_Balanus_glandula_COI-5P_JN851913	COLFC796-12_Bembidion_schuppelii_COI-5P_KJ964409	GBCMD12989-13_Calcinus_seurati_COI-5P_JF786090	GBCL0076-06_Carabus_kyushuensis_COI-5P_AB047576	BBCAN1026-10_Clubiona_spiralis_COI-5P_HQ928076		GBMIN27626-13_Culicoides_kibunensis_COI-5P_JQ620099			HEAPR2641-12_Drosophila_affinis_COI-5P_KR633463	GBPL2522-13_Echinococcus_multilocularis_COI-5P_AB688129	WW695-08_Gammarus_lawrencianus_COI-5P_FJ581662	GBEHH131-13_Holothuria_mammata_COI-5P_GU797685	GBML1144-09_Mopalia_imporcata_COI-5P_EF159663	GBMA8246-15_Myotis_evotis_COI-5P_KM382089		JSARA076-11_Philodromus_vulgaris_COI-5P_KP657407		GBMLG15773-13_Rhagada_elachystoma_COI-5P_KF152599	CNSIC2775-15_Xysticus_ferox_COI-5P
		GBDP8578-10_Anopheles_sundaicus_COI-5P_GQ395835	CNGBI1014-14_Atheta_hansseni_COI-5P_KR125993	GBA3300-08_Balanus_glandula_COI-5P_EU004335	TWCOL478-10_Bembidion_morulum_COI-5P_HQ983143	GBCMD13017-13_Calcinus_seurati_COI-5P_JF786062	GBCL2690-06_Carabus_kyushuensis_COI-5P_DQ645054	SSBAA5247-12_Clubiona_saltitans_COI-5P_KM834346		GMGRE2297-13_Culicoides_kibunensis_COI-5P			HEAPR2701-12_Drosophila_affinis_COI-5P_KR646854	GBPL0001-06_Echinococcus_multilocularis_COI-5P_AB018440	GAMM012-07_Gammarus_lawrencianus_COI-5P_GQ341755	GBEHH138-13_Holothuria_mammata_COI-5P_GU797671	GBML1156-09_Mopalia_imporcata_COI-5P_EF159611	GBMIN42091-14_Myotis_keenii_COI-5P_HM486587		ARONT352-09_Philodromus_vulgaris_COI-5P_GU682884		GBMLG15930-13_Rhagada_elachystoma_COI-5P_KF152442	ALBSP074-10_Xysticus_ferox_COI-5P_HM880182
		GBDP17177-15_Anopheles_stephensi_COI-5P_KJ528895	SMTPB16386-13_Atheta_hansseni_COI-5P_KR488812	GBA9540-13_Balanus_glandula_COI-5P_HM028849	MHCOL185-07_Bembidion_morulum_COI-5P_KJ204117	GBCMD12936-13_Calcinus_seurati_COI-5P_JF786143	GBCL2652-06_Carabus_kyushuensis_COI-5P_DQ645016	SPRMA583-10_Clubiona_saltitans_COI-5P_JF887073		GBMIN27159-13_Culicoides_kibunensis_COI-5P_JQ683271			HEAPR3152-12_Drosophila_affinis_COI-5P_KR651646	GBPL2525-13_Echinococcus_multilocularis_COI-5P_AB688126	GAMM016-07_Gammarus_lawrencianus_COI-5P_GQ341759	GBEHH135-13_Holothuria_mammata_COI-5P_GU797677	BCMOL370-12_Mopalia_imporcata_COI-5P_KF643865	GBMA4437-13_Myotis_evotis_COI-5P_GU723122		CNBPK415-13_Philodromus_vulgaris_COI-5P_KM830623		GBMLG15922-13_Rhagada_elachystoma_COI-5P_KF152450	ARBCM797-14_Xysticus_ferox_COI-5P_KP657222
		MAMOS1744-13_Anopheles_stephensi_COI-5P_KF406688	SMTPI7803-14_Atheta_hansseni_COI-5P_KR480879	GBA9372-13_Balanus_glandula_COI-5P_HM029017	INRMA1445-14_Bembidion_fortestriatum_COI-5P	GBCMD12972-13_Calcinus_seurati_COI-5P_JF786107	GBCL0079-06_Carabus_kyushuensis_COI-5P_AB047579	PPELE036-11_Clubiona_pikei_COI-5P_JN308342		GBMIN27040-13_Culicoides_kibunensis_COI-5P_JQ683268			HEAPR3497-12_Drosophila_affinis_COI-5P_KR650505	GBPL1425-13_Echinococcus_multilocularis_COI-5P_AB461416	WW1066-08_Gammarus_lawrencianus_COI-5P_FJ581652	GBMIN1003-12_Holothuria_mammata_COI-5P_GU797662	GBML147-07_Mopalia_retifera_COI-5P_EF159620	GBMA4341-13_Myotis_keenii_COI-5P_GU723218		BBCNP874-14_Philodromus_vulgaris_COI-5P_KP655748		GBMLG15923-13_Rhagada_elachystoma_COI-5P_KF152449	ALBSP065-10_Xysticus_ferox_COI-5P_HM880174
		MAMOS053-12_Anopheles_stephensi_COI-5P_KF406701	SMTPB16381-13_Atheta_hansseni_COI-5P_KR486029	GBA9580-13_Balanus_glandula_COI-5P_HM028809	GBMIN14478-13_Bembidion_fortestriatum_COI-5P_JN171036	GBCMD12949-13_Calcinus_seurati_COI-5P_JF786130	GBCL0078-06_Carabus_kyushuensis_COI-5P_AB047578	CNPPE2338-12_Clubiona_pikei_COI-5P_KJ085293		GBCER202-15_Culicoides_kibunensis_COI-5P_KJ624096			HEAPR3274-12_Drosophila_affinis_COI-5P_KR644504	GBPL2519-13_Echinococcus_multilocularis_COI-5P_AB688132	GAMM019-07_Gammarus_lawrencianus_COI-5P_GQ341752	GBMIN1000-12_Holothuria_mammata_COI-5P_GU797656	GBML145-07_Mopalia_retifera_COI-5P_EF159622	GBMA8289-15_Myotis_evotis_COI-5P_KM382086		ARONT394-09_Philodromus_vulgaris_COI-5P_GU682903		GBMLG15799-13_Rhagada_dampierana_COI-5P_KF152573	ALBSP231-10_Xysticus_ferox_COI-5P_HQ920328
		LGEN121-14_Anopheles_stephensi_COI-5P	SMTPI6119-14_Atheta_hansseni_COI-5P_KR489762	GBA2225-07_Balanus_glandula_COI-5P_AY629890	COLFB282-12_Bembidion_transparens_COI-5P_KJ966345	MBMIA366-06_Calcinus_seurati_COI-5P	GBCL2666-06_Carabus_arboreus_COI-5P_DQ645030	GMNCG466-12_Clubiona_pikei_COI-5P_KJ085672		GBMIN27519-13_Culicoides_kibunensis_COI-5P_JQ620098			HEAPR3219-12_Drosophila_affinis_COI-5P_KR650199	GBPL2518-13_Echinococcus_multilocularis_COI-5P_AB688133	WW794-08_Gammarus_lawrencianus_COI-5P_FJ581660	GBEHH123-13_Holothuria_mammata_COI-5P_GU797703	GBML146-07_Mopalia_retifera_COI-5P_EF159621	GBMIN42090-14_Myotis_keenii_COI-5P_HM486586		RRSPI090-15_Philodromus_praelustris_COI-5P_Pending__4005		GBMLG15936-13_Rhagada_elachystoma_COI-5P_KF152436	SSJAE11373-13_Xysticus_ferox_COI-5P_KM840372
		GBDP5707-09_Anopheles_stephensi_COI-5P_FJ210894	COLFG136-13_Atheta_dadopora_COI-5P_KJ963143	GBA2175-07_Balanus_glandula_COI-5P_AY629940	COLFB637-12_Bembidion_transparens_COI-5P_KJ962044	GBCMD12902-13_Calcinus_seurati_COI-5P_JF786177	GBCL2670-06_Carabus_arboreus_COI-5P_DQ645034	CNPPE2346-12_Clubiona_pikei_COI-5P_KJ165803		GBMIN27627-13_Culicoides_kibunensis_COI-5P_JQ620097			HEAPR3631-12_Drosophila_affinis_COI-5P_KR644111	GBPL1366-13_Echinococcus_multilocularis_COI-5P_AB491460	WWGSL053-08_Gammarus_lawrencianus_COI-5P_FJ581650	GBEHH129-13_Holothuria_mammata_COI-5P_GU797689	GBML167-07_Dendrochiton_flectens_COI-5P_EF159600	GBMIN42086-14_Myotis_keenii_COI-5P_HM486582		NCCE217-11_Philodromus_vulgaris_COI-5P_KP645976		GBMLG15772-13_Rhagada_elachystoma_COI-5P_KF152600	ALBSP230-10_Xysticus_ferox_COI-5P_HQ920327
		MAMOS1324-12_Anopheles_stephensi_COI-5P_KF406699	GBCL15096-13_Atheta_dadopora_COI-5P_GQ980912	GBA2286-07_Balanus_glandula_COI-5P_AY629829	COLFA346-12_Bembidion_transparens_COI-5P_KJ962181	GBCMD12895-13_Calcinus_seurati_COI-5P_JF786184	GBCL0062-06_Carabus_arboreus_COI-5P_AB047562	CNPPE2327-12_Clubiona_pikei_COI-5P_KJ090471		GBMIN27625-13_Culicoides_kibunensis_COI-5P_JQ620101			HEAPR3266-12_Drosophila_affinis_COI-5P_KR640287	GBPL2523-13_Echinococcus_multilocularis_COI-5P_AB688128	WWGSL216-08_Gammarus_lawrencianus_COI-5P_FJ581649	GBEHH145-13_Holothuria_mammata_COI-5P_GU797657	GBML169-07_Dendrochiton_flectens_COI-5P_EF159598	GBMA4434-13_Myotis_thysanodes_COI-5P_GU723125		RBINA1849-13_Philodromus_vulgaris_COI-5P_KP653778		GBMLG15905-13_Rhagada_dampierana_COI-5P_KF152467	ARONT170-09_Xysticus_pellax_COI-5P_GU682618
		GBANO949-14_Anopheles_stephensi_COI-5P_KF933378	CNKJO796-14_Atheta_dadopora_COI-5P_KR125809	GBA2110-07_Balanus_glandula_COI-5P_AY630005	COLFB638-12_Bembidion_transparens_COI-5P_KJ965501	GBCMD12944-13_Calcinus_seurati_COI-5P_JF786135	GBCL0068-06_Carabus_procerulus_COI-5P_AB047568	CNPPE2343-12_Clubiona_pikei_COI-5P_KJ163828		GBMIN27038-13_Culicoides_kibunensis_COI-5P_JQ683272			HEAPR3188-12_Drosophila_affinis_COI-5P_KR652169	GBPL848-09_Echinococcus_multilocularis_COI-5P_AB385610	ECCRU016-10_Gammarus_lawrencianus_COI-5P_HM900378	GBMIN1388-12_Holothuria_mammata_COI-5P_JF697316		GBMA4346-13_Myotis_evotis_COI-5P_GU723213		CNBRI251-14_Philodromus_vulgaris_COI-5P_KP650883		GBMLG15961-13_Rhagada_elachystoma_COI-5P_KF152411	SSROC6669-15_Xysticus_pellax_COI-5P
		GBDP2264-06_Anopheles_stephensi_COI-5P_DQ154166	BBCEC392-10_Atheta_dadopora_COI-5P_HQ551563	GBA2291-07_Balanus_glandula_COI-5P_AY629824	GBMIN14432-13_Bembidion_transparens_COI-5P_JN171128	GBCMD12991-13_Calcinus_seurati_COI-5P_JF786088	GBCL0073-06_Carabus_kyushuensis_COI-5P_AB047573	CNPPE2347-12_Clubiona_pikei_COI-5P_KJ164433		GBMIN34367-13_Culicoides_kibunensis_COI-5P_HM241869			HEAPR3651-12_Drosophila_affinis_COI-5P_KR640186	GBPL0498-06_Echinococcus_multilocularis_COI-5P_NC_000928	GAMM020-07_Gammarus_lawrencianus_COI-5P_GQ341753	GBEHH148-13_Holothuria_mammata_COI-5P_GU797651		GBMA4335-13_Myotis_lucifugus_COI-5P_GU723224		NGNAA1793-13_Philodromus_vulgaris_COI-5P_KP650770		GBMLG15986-13_Rhagada_intermedia_COI-5P_KF152386	PPELE196-11_Xysticus_pellax_COI-5P_KM839853
		GBDP6346-09_Anopheles_stephensi_COI-5P_AF181267	COLFC035-12_Atheta_cribripennis_COI-5P_KJ966351	GBA3298-08_Balanus_glandula_COI-5P_EU004337	FBCOC051-10_Bembidion_gilvipes_COI-5P_HQ954486	GBCMD12990-13_Calcinus_seurati_COI-5P_JF786089	GBCL0075-06_Carabus_kyushuensis_COI-5P_AB047575	CNGSD9316-15_Clubiona_mutata_COI-5P		GBMIN34687-13_Culicoides_kibunensis_COI-5P_HM241868			HEAPR2563-12_Drosophila_affinis_COI-5P_KR642034	GBPL2524-13_Echinococcus_multilocularis_COI-5P_AB688127	WW1063-08_Gammarus_lawrencianus_COI-5P_FJ581657	GBMIN1004-12_Holothuria_mammata_COI-5P_GU797664		GBMA8540-15_Myotis_evotis_COI-5P_KM382084		SSWLA5003-13_Philodromus_vulgaris_COI-5P_KM830658		GBMLG15985-13_Rhagada_intermedia_COI-5P_KF152387	CNPPE2323-12_Xysticus_pellax_COI-5P_KJ167178
		GBDP0488-06_Anopheles_stephensi_COI-5P_AF181266	COLFC034-12_Atheta_cribripennis_COI-5P_KJ966675	GBA3272-08_Balanus_glandula_COI-5P_EU004363	COLFC840-12_Bembidion_gilvipes_COI-5P_KJ965158	GBCMD12978-13_Calcinus_seurati_COI-5P_JF786101	GBCL0074-06_Carabus_kyushuensis_COI-5P_AB047574	SSJAE4249-13_Clubiona_mutata_COI-5P_KM834247		GBCER162-15_Culicoides_kibunensis_COI-5P_KJ624094			HEAPR2640-12_Drosophila_affinis_COI-5P_KR641560	GBPL1426-13_Echinococcus_multilocularis_COI-5P_AB461415	GAMM017-07_Gammarus_lawrencianus_COI-5P_GQ341760	GBEHH146-13_Holothuria_mammata_COI-5P_GU797655		GBMA8504-15_Myotis_evotis_COI-5P_KM382087		ERSPI352-09_Philodromus_vulgaris_COI-5P_GU682491		GBMLG15991-13_Rhagada_minima_COI-5P_KF152381	PPELE653-11_Xysticus_pellax_COI-5P_KM827500
		GBDP6669-09_Anopheles_stephensi_COI-5P_DQ317594	COLFC046-12_Atheta_nigripes_COI-5P_KJ961835	GBA3248-08_Balanus_glandula_COI-5P_EU004387	COLFE614-13_Bembidion_gilvipes_COI-5P_KJ966777	GBCMD12940-13_Calcinus_seurati_COI-5P_JF786139	GBCL0072-06_Carabus_hiurai_COI-5P_AB047572	SSWLB5776-13_Clubiona_mutata_COI-5P_KM837651		GBMIN34685-13_Culicoides_kibunensis_COI-5P_HM241872			HEAPR2572-12_Drosophila_affinis_COI-5P_KR648374	GBPL0002-06_Echinococcus_multilocularis_COI-5P_AB033406	GBCMA1878-09_Gammarus_pecos_COI-5P_FJ948665	GBMIN1385-12_Holothuria_mammata_COI-5P_JF697313		GBMA8586-15_Myotis_evotis_COI-5P_KM382088		CNWLI001-12_Philodromus_vulgaris_COI-5P_KM833566		GBMLG15872-13_Rhagada_intermedia_COI-5P_KF152500	SPITO270-13_Xysticus_pellax_COI-5P_KP654680
		GBDP4088-07_Anopheles_stephensi_COI-5P_DQ310143	COLFA654-12_Atheta_nigripes_COI-5P_KJ963434	GBA9546-13_Balanus_glandula_COI-5P_HM028843	COLFE500-13_Bembidion_gilvipes_COI-5P_KJ966447	GBCMD12926-13_Calcinus_seurati_COI-5P_JF786153	GBCL0071-06_Carabus_hiurai_COI-5P_AB047571	SSWLB476-13_Clubiona_mutata_COI-5P_KP652039		GBMIN34366-13_Culicoides_kibunensis_COI-5P_HM241871			HEAPR2617-12_Drosophila_affinis_COI-5P_KR638540	GBPL2688-13_Echinococcus_multilocularis_COI-5P_JF906152	GBCMA1881-09_Gammarus_pecos_COI-5P_FJ948662	GBEHH126-13_Holothuria_mammata_COI-5P_GU797697		GBMA8457-15_Myotis_evotis_COI-5P_KM382093		CNRMC1571-12_Philodromus_vulgaris_COI-5P_KM839850		GBMLG15975-13_Rhagada_intermedia_COI-5P_KF152397	PPELE676-11_Xysticus_pellax_COI-5P_JN308802
		GBDP0489-06_Anopheles_stephensi_COI-5P_AF181268	COLFC030-12_Atheta_nigripes_COI-5P_KJ964734	GBA13128-13_Balanus_glandula_COI-5P_JN852426	COLFD630-12_Bembidion_gilvipes_COI-5P_KJ965416	GBCMD12973-13_Calcinus_seurati_COI-5P_JF786106	GBCL2660-06_Carabus_hiurai_COI-5P_DQ645024	SSWLB5797-13_Clubiona_mutata_COI-5P_KM836094		GBMIN34686-13_Culicoides_kibunensis_COI-5P_HM241870			HEAPR3164-12_Drosophila_affinis_COI-5P_KR648793	GBPL1207-09_Echinococcus_multilocularis_COI-5P_AB477010	GBCMA1884-09_Gammarus_hyalelloides_COI-5P_FJ948659	GBMIN1005-12_Holothuria_mammata_COI-5P_GU797666		GBMA4436-13_Myotis_evotis_COI-5P_GU723123		ALBSP263-10_Philodromus_vulgaris_COI-5P_HQ920349		GBMLG15996-13_Rhagada_dampierana_COI-5P_KF152376	CNPPJ1366-12_Xysticus_pellax_COI-5P_KJ207934
		MAMOS095-12_Anopheles_stephensi_COI-5P_KF406704	COLFA637-12_Atheta_nigripes_COI-5P_KJ962267	GBA2659-07_Balanus_glandula_COI-5P_AF234451	GBMIN14404-13_Bembidion_assimile_COI-5P_JN170997	GBCMD12954-13_Calcinus_seurati_COI-5P_JF786125	GBCL2689-06_Carabus_hiurai_COI-5P_DQ645053	SSWLB5779-13_Clubiona_mutata_COI-5P_KM834473		GBMIN34379-13_Culicoides_simulator_COI-5P_HM241845			HEAPR3070-12_Drosophila_affinis_COI-5P_KR643415	GBPL1368-13_Echinococcus_multilocularis_COI-5P_AB491458	GBCMA1882-09_Gammarus_hyalelloides_COI-5P_FJ948661	GBMIN1012-12_Holothuria_mammata_COI-5P_GU797680		GBMA4345-13_Myotis_evotis_COI-5P_GU723214		CNWLM2398-13_Philodromus_vulgaris_COI-5P_KM833351		GBMLG15957-13_Rhagada_intermedia_COI-5P_KF152415	RBINA3266-13_Xysticus_pellax_COI-5P_KP653270
		GBDP1679-06_Anopheles_stephensi_COI-5P_AY729980	FBCON898-13_Atheta_laticollis_COI-5P_KM441913	GBA13126-13_Balanus_glandula_COI-5P_JN852428	GBCOB939-12_Bembidion_assimile_COI-5P_KM441081	GBCMD12982-13_Calcinus_seurati_COI-5P_JF786097	GBCL2693-06_Carabus_hiurai_COI-5P_DQ645057	SSWLB472-13_Clubiona_mutata_COI-5P_KR069891		GBMIN27565-13_Culicoides_simulator_COI-5P_JQ620221			HEAPR3392-12_Drosophila_affinis_COI-5P_KR647495	GBPL1352-10_Echinococcus_multilocularis_COI-5P_AB510024	GBCMA1885-09_Gammarus_hyalelloides_COI-5P_FJ948658	GBMIN1389-12_Holothuria_mammata_COI-5P_JF697317		GBMA8442-15_Myotis_evotis_COI-5P_KM382091		BBCNP873-14_Philodromus_vulgaris_COI-5P_KP647796		GBMLG15885-13_Rhagada_dampierana_COI-5P_KF152487	SPITO287-13_Xysticus_pellax_COI-5P_KP649216
		MAMOS079-12_Anopheles_stephensi_COI-5P_KF406703	GBCL15088-13_Atheta_laticollis_COI-5P_GQ980920	GBA9629-13_Balanus_glandula_COI-5P_HM028760	GBCOB940-12_Bembidion_assimile_COI-5P_KM440066	GBCMD12946-13_Calcinus_seurati_COI-5P_JF786133	GBCL2662-06_Carabus_arboreus_COI-5P_DQ645026	SSWLB469-13_Clubiona_mutata_COI-5P_KM836140		GBMIN27458-13_Culicoides_simulator_COI-5P_JQ620220			HEAPR2652-12_Drosophila_affinis_COI-5P_KR646781	GBSP4804-12_Echinococcus_multilocularis_COI-5P_JF747247	GBCMA1883-09_Gammarus_hyalelloides_COI-5P_FJ948660	GBEHH143-13_Holothuria_mammata_COI-5P_GU797661		GBMA8440-15_Myotis_evotis_COI-5P_KM382090		SSWLE7701-13_Philodromus_vulgaris_COI-5P_KM828333		GBMLG15926-13_Rhagada_elachystoma_COI-5P_KF152446	GBCH1273-06_Xysticus_fraternus_COI-5P_DQ174400
		ACMC005-04_Anopheles_stephensi_COI-5P_GU908046	COLFB508-12_Atheta_laticollis_COI-5P_KJ962016	GBA9387-13_Balanus_glandula_COI-5P_HM029002	COLFE781-13_Bembidion_assimile_COI-5P_KJ963910	GBCMD12917-13_Calcinus_seurati_COI-5P_JF786162	GBCL0063-06_Carabus_arboreus_COI-5P_AB047563	SSWLE1781-13_Clubiona_mutata_COI-5P_KR069914		GBMIN34382-13_Culicoides_simulator_COI-5P_HM241839			HEAPR2647-12_Drosophila_affinis_COI-5P_KR640879	GBPL2297-13_Taenia_mustelae_COI-5P_AB732960	GBCMA1887-09_Gammarus_hyalelloides_COI-5P_FJ948656	GBMIN1387-12_Holothuria_mammata_COI-5P_JF697315		GBMA8451-15_Myotis_thysanodes_COI-5P_KM382117		CNGSC4294-15_Philodromus_vulgaris_COI-5P		GBMLG15849-13_Rhagada_intermedia_COI-5P_KF152523	BBCAN589-09_Xysticus_fraternus_COI-5P_GU683576
		MAMOS125-12_Anopheles_stephensi_COI-5P_KF406690	GBCOF517-13_Atheta_laticollis_COI-5P_KM447617	GBA9477-13_Balanus_glandula_COI-5P_HM028912	FBCOD106-11_Bembidion_assimile_COI-5P_KM443867	GBCMD12890-13_Calcinus_seurati_COI-5P_JF786189	GBCL2669-06_Carabus_arboreus_COI-5P_DQ645033	SSWLB3939-13_Clubiona_mutata_COI-5P_KM828942		GBCER144-15_Culicoides_simulator_COI-5P_KJ624130			HEAPR2577-12_Drosophila_affinis_COI-5P_KR641149	GBPL2300-13_Taenia_mustelae_COI-5P_AB732957	GBCMA1888-09_Gammarus_hyalelloides_COI-5P_FJ948655	GBMIN1006-12_Holothuria_mammata_COI-5P_GU797668		GBMA8456-15_Myotis_evotis_COI-5P_KM382094		SPICA1377-10_Philodromus_vulgaris_COI-5P_JF884948		GBMLG15852-13_Rhagada_intermedia_COI-5P_KF152520	SSKJB2110-14_Xysticus_fraternus_COI-5P
		MAMOS1325-12_Anopheles_stephensi_COI-5P_KF406693	GBCOF382-13_Atheta_laticollis_COI-5P_KM448957	GBA4314-09_Balanus_glandula_COI-5P_AY795242	FBCOA424-10_Bembidion_assimile_COI-5P_HQ953328	GBCMD12898-13_Calcinus_seurati_COI-5P_JF786181	GBCL2665-06_Carabus_arboreus_COI-5P_DQ645029	SSWLE9521-13_Clubiona_mutata_COI-5P_KM830518		GBMIN27566-13_Culicoides_simulator_COI-5P_JQ620219			HEAPR2692-12_Drosophila_affinis_COI-5P_KR634415		GBCMA4426-13_Gammarus_pecos_COI-5P_JF965931	GBEHH139-13_Holothuria_mammata_COI-5P_GU797669		GBMA8450-15_Myotis_thysanodes_COI-5P_KM382118		NGNAT523-14_Philodromus_spectabilis_COI-5P_KP647367		GBMLG15776-13_Rhagada_elachystoma_COI-5P_KF152596	BBCAN838-09_Xysticus_fraternus_COI-5P_GU683018
		GBDP4085-07_Anopheles_stephensi_COI-5P_DQ310148	COLFB608-12_Atheta_laticollis_COI-5P_KJ962960	GBA9553-13_Balanus_glandula_COI-5P_HM028836	FBCOE316-12_Bembidion_assimile_COI-5P_KM451188	GBCMD13008-13_Calcinus_seurati_COI-5P_JF786071	GBCL2654-06_Carabus_procerulus_COI-5P_DQ645018	SSJAE4189-13_Clubiona_mutata_COI-5P_KM834132		GBMIN34380-13_Culicoides_simulator_COI-5P_HM241843			HEAPR1615-12_Drosophila_affinis_COI-5P_KR640309		GBCMA1902-09_Gammarus_pecos_COI-5P_FJ948641	GBMIN1022-12_Holothuria_mammata_COI-5P_GU797700		GBMA8561-15_Myotis_evotis_COI-5P_KM382092		NGAAD1795-14_Philodromus_spectabilis_COI-5P_KP656714		GBMLG15855-13_Rhagada_dampierana_COI-5P_KF152517	BBCAN898-10_Xysticus_fraternus_COI-5P_HQ928125
		MAMOS122-12_Anopheles_stephensi_COI-5P_KF406694	COLFF923-13_Atheta_laticollis_COI-5P_KJ963584	GBA2668-07_Balanus_glandula_COI-5P_AF234442	FBCOE315-12_Bembidion_assimile_COI-5P_KM447474	GBCMD12920-13_Calcinus_seurati_COI-5P_JF786159	GBCL0064-06_Carabus_arboreus_COI-5P_AB047564	CNRMD2872-13_Clubiona_kastoni_COI-5P_KM833200		GBMIN34699-13_Culicoides_simulator_COI-5P_HM241844			HEAPR2400-12_Drosophila_affinis_COI-5P_KR639552		GBCMA1900-09_Gammarus_pecos_COI-5P_FJ948643	GBEHH137-13_Holothuria_mammata_COI-5P_GU797673		GBMA4327-13_Myotis_thysanodes_COI-5P_GU723232		NGAAD1794-14_Philodromus_spectabilis_COI-5P_KP645584		GBMLG15859-13_Rhagada_dampierana_COI-5P_KF152513	SSROC1099-14_Xysticus_auctificus_COI-5P_KP647154
		GBDP17176-15_Anopheles_stephensi_COI-5P_KJ528894	COLFC208-12_Atheta_corvina_COI-5P_KJ966307	GBA13020-13_Balanus_glandula_COI-5P_JN852536	FBCOE627-12_Bembidion_assimile_COI-5P_KM439319	GBCMD13001-13_Calcinus_seurati_COI-5P_JF786078	GBCL2676-06_Carabus_arboreus_COI-5P_DQ645040	CNGBO1124-14_Clubiona_kastoni_COI-5P_KP647836		GBMIN34700-13_Culicoides_simulator_COI-5P_HM241842			HEAPR2708-12_Drosophila_affinis_COI-5P_KR638509		GBCMA1918-09_Gammarus_desperatus_COI-5P_FJ948625	GBMIN1015-12_Holothuria_mammata_COI-5P_GU797686		GBMA4325-13_Myotis_thysanodes_COI-5P_GU723234		NGNAV457-14_Philodromus_spectabilis_COI-5P_KP647361		GBMLG16019-13_Rhagada_elachystoma_COI-5P_KF152353	SMTPD4660-13_Xysticus_auctificus_COI-5P_KP655657
		GBDP17171-15_Anopheles_stephensi_COI-5P_KJ528889	GBCL15084-13_Atheta_ravilla_COI-5P_GQ980924	GBA2732-07_Balanus_glandula_COI-5P_AF234373	FBCOI449-12_Bembidion_assimile_COI-5P_KM447085	GBCMD12987-13_Calcinus_seurati_COI-5P_JF786092	GBCL0070-06_Carabus_kumagaii_COI-5P_AB047570	RBINA1187-13_Clubiona_kastoni_COI-5P_KP649004		GBMIN34701-13_Culicoides_simulator_COI-5P_HM241840			HEAPR2944-12_Drosophila_affinis_COI-5P_KR645882		GBCMA1919-09_Gammarus_desperatus_COI-5P_FJ948624	GBEHH294-13_Holothuria_tubulosa_COI-5P_GU797713		GBMA4326-13_Myotis_thysanodes_COI-5P_GU723233		ARBCM158-13_Philodromus_spectabilis_COI-5P_KP655731		GBMLG15780-13_Rhagada_elachystoma_COI-5P_KF152592	ARONW504-14_Xysticus_auctificus_COI-5P_KP650436
		GBDP17174-15_Anopheles_stephensi_COI-5P_KJ528892	GBCOF787-13_Atheta_corvina_COI-5P_KM451948	GBA13586-13_Balanus_glandula_COI-5P_JN851967	FBCOI450-12_Bembidion_assimile_COI-5P_KM450157	GBCMD13036-13_Calcinus_seurati_COI-5P_JF786043	GBCL0069-06_Carabus_kumagaii_COI-5P_AB047569	SSBRC2773-14_Clubiona_kastoni_COI-5P_KP649920		GBMIN34381-13_Culicoides_simulator_COI-5P_HM241841			HEAPR3287-12_Drosophila_affinis_COI-5P_KR642956		GBCMA1914-09_Gammarus_desperatus_COI-5P_FJ948629	GBEHH276-13_Holothuria_tubulosa_COI-5P_GU797731		GBMA8464-15_Myotis_lucifugus_COI-5P_KM363933		SPRMA945-12_Philodromus_spectabilis_COI-5P_KP649908		GBMLG15948-13_Rhagada_elachystoma_COI-5P_KF152424	SMTPI8837-14_Xysticus_auctificus_COI-5P
		GBDP17170-15_Anopheles_stephensi_COI-5P_KJ528888	FBCOG255-12_Atheta_corvina_COI-5P_KM442918	GBA9613-13_Balanus_glandula_COI-5P_HM028776	FBCOH262-12_Bembidion_fumigatum_COI-5P_KM439331	GBCMD12911-13_Calcinus_seurati_COI-5P_JF786168	GBCL2675-06_Carabus_procerulus_COI-5P_DQ645039	SSROA1838-14_Clubiona_kastoni_COI-5P_KP646197		GBMIN34702-13_Culicoides_simulator_COI-5P_HM241838			HEAPR2351-12_Drosophila_affinis_COI-5P_KR651313		GBCMA1922-09_Gammarus_desperatus_COI-5P_FJ948621	GBEHH290-13_Holothuria_tubulosa_COI-5P_GU797717		GBMA8267-15_Myotis_lucifugus_COI-5P_KM363924		SMTPL098-15_Philodromus_imbecillus_COI-5P		GBMLG16016-13_Rhagada_elachystoma_COI-5P_KF152356	SMTPD2220-13_Xysticus_auctificus_COI-5P_KP653407
		GBDP17172-15_Anopheles_stephensi_COI-5P_KJ528890	FBCON886-13_Atheta_corvina_COI-5P_KM444194	GBA2012-07_Balanus_glandula_COI-5P_AY795210	FBCOJ798-13_Bembidion_fumigatum_COI-5P_KM448023	GBCMD12975-13_Calcinus_seurati_COI-5P_JF786104	GBCL0067-06_Carabus_procerulus_COI-5P_AB047567	CNGBO1122-14_Clubiona_kastoni_COI-5P_KP648703		GBMIN34383-13_Culicoides_simulator_COI-5P_HM241837			HEAPR3022-12_Drosophila_affinis_COI-5P_KR639725		GBCMA1916-09_Gammarus_desperatus_COI-5P_FJ948627	GBEHH285-13_Holothuria_tubulosa_COI-5P_GU797722		GBMA8471-15_Myotis_lucifugus_COI-5P_KM363934		SPITO474-14_Philodromus_imbecillus_COI-5P_KP655671		GBMLG15954-13_Rhagada_elachystoma_COI-5P_KF152418	BBCNP692-14_Xysticus_discursans_COI-5P_KP650886
		GBDP17173-15_Anopheles_stephensi_COI-5P_KJ528891	GBCOE229-13_Atheta_corvina_COI-5P_KM448332	GBA9618-13_Balanus_glandula_COI-5P_HM028771	GBMIN14477-13_Bembidion_frontale_COI-5P_JN171038	GBCMD13023-13_Calcinus_seurati_COI-5P_JF786056	GBCL0065-06_Carabus_arboreus_COI-5P_AB047565	SSROA1885-14_Clubiona_kastoni_COI-5P_KP653617		GBMIN34703-13_Culicoides_simulator_COI-5P_HM241836			HEAPR2724-12_Drosophila_affinis_COI-5P_KR634542		GBCMA1913-09_Gammarus_desperatus_COI-5P_FJ948630	GBEHH295-13_Holothuria_tubulosa_COI-5P_GU797712		GBMA8546-15_Myotis_lucifugus_COI-5P_KM363929		RRMPD045-15_Philodromus_imbecillus_COI-5P_Pending__4005		GBMLG15928-13_Rhagada_elachystoma_COI-5P_KF152444	ERSPI080-08_Xysticus_discursans_COI-5P_KP656720
		GBDP17169-15_Anopheles_stephensi_COI-5P_KJ528887	GBCL15083-13_Atheta_ravilla_COI-5P_GQ980925	GBA13185-13_Balanus_glandula_COI-5P_JN852369	BBCCM411-10_Bembidion_frontale_COI-5P_JN290338	GBCMD12908-13_Calcinus_seurati_COI-5P_JF786171	GBCL0066-06_Carabus_procerulus_COI-5P_AB047566	CNSLB456-12_Clubiona_kastoni_COI-5P_KM838863		GBDP18054-15_Culicoides_oxystoma_COI-5P_KC525912			HEAPR3489-12_Drosophila_affinis_COI-5P_KR640124		GBCMA1915-09_Gammarus_desperatus_COI-5P_FJ948628	GBEHH279-13_Holothuria_tubulosa_COI-5P_GU797728		GBMA8585-15_Myotis_lucifugus_COI-5P_KM363906		PPELE747-11_Philodromus_imbecillus_COI-5P_JN308858		GBMLG16009-13_Rhagada_intermedia_COI-5P_KF152363	SPITO296-14_Xysticus_discursans_COI-5P_KP648988
		GBDP17175-15_Anopheles_stephensi_COI-5P_KJ528893	GBCOE482-13_Atheta_ravilla_COI-5P_KM439383	GBA9499-13_Balanus_glandula_COI-5P_HM028890	RRBAA242-15_Bembidion_frontale_COI-5P_KT603221	GBCMD12932-13_Calcinus_seurati_COI-5P_JF786147	GBCL2655-06_Carabus_procerulus_COI-5P_DQ645019	BBCNP038-13_Clubiona_kastoni_COI-5P_KM829046		CNRMF2813-12_Culicoides_travisi_COI-5P_KM995040			HEAPR3036-12_Drosophila_affinis_COI-5P_KR643304		GBCMA1923-09_Gammarus_desperatus_COI-5P_FJ948620	GBEHH288-13_Holothuria_tubulosa_COI-5P_GU797719		GBMA8548-15_Myotis_lucifugus_COI-5P_KM363909		PPELE084-11_Philodromus_imbecillus_COI-5P_JN308389		GBMLG15934-13_Rhagada_elachystoma_COI-5P_KF152438	ARONT633-10_Xysticus_discursans_COI-5P_HQ924498
		GBDP12000-12_Anopheles_parvus_COI-5P_JF923675	FBCOK475-13_Atheta_ravilla_COI-5P_KM449944	GBA12921-13_Balanus_glandula_COI-5P_JN852649	BBCCM428-10_Bembidion_impotens_COI-5P_JN290353	GBCMD12965-13_Calcinus_seurati_COI-5P_JF786114	GBCL2667-06_Carabus_arboreus_COI-5P_DQ645031	BBCNP034-13_Clubiona_kastoni_COI-5P_KM834603		SSPAC3890-13_Culicoides_travisi_COI-5P_KM628110			HEAPR1745-12_Drosophila_affinis_COI-5P_KR636798		GBCMA1924-09_Gammarus_desperatus_COI-5P_FJ948619	GBEHH286-13_Holothuria_tubulosa_COI-5P_GU797721		GBMA8547-15_Myotis_lucifugus_COI-5P_KM363907		SMTPL207-15_Philodromus_imbecillus_COI-5P		GBMLG15989-13_Rhagada_minima_COI-5P_KF152383	ARONT691-10_Xysticus_discursans_COI-5P_HQ924549
		GBDP11998-12_Anopheles_parvus_COI-5P_JF923673	FBCOH793-12_Atheta_ravilla_COI-5P_KM444870	GBA2191-07_Balanus_glandula_COI-5P_AY629924	GBMIN14378-13_Bembidion_impotens_COI-5P_JN171049	GBCMD13034-13_Calcinus_seurati_COI-5P_JF786045	GBCL2695-06_Carabus_procerulus_COI-5P_DQ645059	CNRVB1716-15_Clubiona_kastoni_COI-5P		CNSLE129-12_Culicoides_travisi_COI-5P_KM994618			HEAPR3444-12_Drosophila_affinis_COI-5P_KR643951		GBCMA1917-09_Gammarus_desperatus_COI-5P_FJ948626	GBEHH299-13_Holothuria_tubulosa_COI-5P_GU797708		GBMA8599-15_Myotis_lucifugus_COI-5P_KM363905		SMTPL3189-15_Philodromus_imbecillus_COI-5P		GBMLG16020-13_Rhagada_elachystoma_COI-5P_KF152352	SMTPL294-15_Xysticus_discursans_COI-5P
		GBDP12002-12_Anopheles_parvus_COI-5P_JF923677	GBCOE228-13_Atheta_ravilla_COI-5P_KM447004	GBA9682-13_Balanus_glandula_COI-5P_HM028707	BBCCM375-10_Bembidion_impotens_COI-5P_JN290305	GBCMD4534-09_Calcinus_seurati_COI-5P_FJ620269	GBCL14979-13_Carabus_famini_COI-5P_JQ689878	RBINA3323-13_Clubiona_kastoni_COI-5P_KP645555		CNRMF610-12_Culicoides_travisi_COI-5P_KM994798			HEAPR3293-12_Drosophila_affinis_COI-5P_KR645778		GBCMA1920-09_Gammarus_desperatus_COI-5P_FJ948623	GBEHH281-13_Holothuria_tubulosa_COI-5P_GU797726		GBMA8465-15_Myotis_lucifugus_COI-5P_KM363908		RBINA783-13_Philodromus_imbecillus_COI-5P_KP647369		GBMLG15947-13_Rhagada_elachystoma_COI-5P_KF152425	ARONT730-10_Xysticus_discursans_COI-5P_HQ924584
		GBDP12003-12_Anopheles_parvus_COI-5P_JF923678	GBCOF399-13_Atheta_picipes_COI-5P_KM439239	GBA9698-13_Balanus_glandula_COI-5P_HM028691	BBCCM441-10_Bembidion_impotens_COI-5P_JN290363	GBCMD12967-13_Calcinus_seurati_COI-5P_JF786112	GBCL14973-13_Carabus_famini_COI-5P_JQ689884	SPITO446-14_Clubiona_kastoni_COI-5P_KP647573		CNRON618-13_Culicoides_travisi_COI-5P_KT086802			HEAPR2625-12_Drosophila_affinis_COI-5P_KR636103		GBCMA1925-09_Gammarus_desperatus_COI-5P_FJ948618	GBEHH274-13_Holothuria_tubulosa_COI-5P_GU797733		GBMA4336-13_Myotis_lucifugus_COI-5P_GU723223		SSROC1119-14_Philodromus_imbecillus_COI-5P_KP657247		GBMLG15841-13_Rhagada_intermedia_COI-5P_KF152531	RRSPI032-15_Xysticus_discursans_COI-5P_Pending__4007
		GBDP12004-12_Anopheles_parvus_COI-5P_JF923679	FBCOH791-12_Atheta_picipes_COI-5P_KM443720	GBA3262-08_Balanus_glandula_COI-5P_EU004373	BBCCM381-10_Bembidion_impotens_COI-5P_JN290311	GBCMD12977-13_Calcinus_seurati_COI-5P_JF786102	GBCL14963-13_Carabus_abbreviatus_COI-5P_JQ689894	RBINA1102-13_Clubiona_kastoni_COI-5P_KP646617		CNRGE216-15_Culicoides_travisi_COI-5P			HEAPR3687-12_Drosophila_affinis_COI-5P_KR642209		GBCMA1927-09_Gammarus_desperatus_COI-5P_FJ948616	GBEHH284-13_Holothuria_tubulosa_COI-5P_GU797723		GBMA8545-15_Myotis_lucifugus_COI-5P_KM363930		SPITO454-14_Philodromus_imbecillus_COI-5P_KP651407		GBMLG15858-13_Rhagada_dampierana_COI-5P_KF152514	RRSPI031-15_Xysticus_discursans_COI-5P_Pending__4007
		GBDP11997-12_Anopheles_parvus_COI-5P_JF923672	FBCOB735-10_Atheta_picipes_COI-5P_HQ954251	GBA2067-07_Balanus_glandula_COI-5P_AY795155	BBCCM379-10_Bembidion_impotens_COI-5P_JN290309	GBCMD4535-09_Calcinus_seurati_COI-5P_FJ620268	GBCL14983-13_Carabus_abbreviatus_COI-5P_JQ689874	SSROA2450-14_Clubiona_kastoni_COI-5P_KP656579		CNGSD7173-15_Culicoides_travisi_COI-5P			PHNOV172-11_Drosophila_affinis_COI-5P_KR750406		GBCMA1929-09_Gammarus_desperatus_COI-5P_FJ948614	GBEHH302-13_Holothuria_tubulosa_COI-5P_GU797705		GBMA8459-15_Myotis_lucifugus_COI-5P_KM363932		RRMFD1647-15_Philodromus_imbecillus_COI-5P_Pending__4005		GBMLG16008-13_Rhagada_intermedia_COI-5P_KF152364	RRSPI172-15_Xysticus_discursans_COI-5P_Pending__4007
		GBDP11999-12_Anopheles_parvus_COI-5P_JF923674	FBCOB734-10_Atheta_picipes_COI-5P_HQ954250	GBA9670-13_Balanus_glandula_COI-5P_HM028719	BBCCM444-10_Bembidion_impotens_COI-5P_JN290366	GBCMD12945-13_Calcinus_seurati_COI-5P_JF786134	COLFF856-13_Carabus_glabratus_COI-5P_KJ966191	HPPPD1242-13_Clubiona_kastoni_COI-5P_KP653579		CNGSD5919-15_Culicoides_travisi_COI-5P			HEAPR3419-12_Drosophila_affinis_COI-5P_KR642674		GBCMA1930-09_Gammarus_desperatus_COI-5P_FJ948613	GBEHH282-13_Holothuria_tubulosa_COI-5P_GU797725		GBMIN42078-14_Myotis_lucifugus_COI-5P_HM486573		SPITO469-14_Philodromus_imbecillus_COI-5P_KP646888		GBMLG16002-13_Rhagada_minima_COI-5P_KF152370	RRSPI179-15_Xysticus_discursans_COI-5P_Pending__4007
		GBDP11996-12_Anopheles_parvus_COI-5P_JF923671	FBCOH792-12_Atheta_picipes_COI-5P_KM451494	GBA12892-13_Balanus_glandula_COI-5P_JN852678	BBCCN753-10_Bembidion_impotens_COI-5P_HQ928239	GBCMD12993-13_Calcinus_seurati_COI-5P_JF786086	COLFD849-12_Carabus_glabratus_COI-5P_KJ967296	SSKJB2113-14_Clubiona_kastoni_COI-5P		CNGSE852-15_Culicoides_travisi_COI-5P			HEAPR3017-12_Drosophila_affinis_COI-5P_KR652224		GBCMA1926-09_Gammarus_desperatus_COI-5P_FJ948617	GBEHH291-13_Holothuria_tubulosa_COI-5P_GU797716		GBMIN42067-14_Myotis_lucifugus_COI-5P_HM486562		RRMFC1832-15_Philodromus_imbecillus_COI-5P_Pending__4005		GBMLG16006-13_Rhagada_intermedia_COI-5P_KF152366	SPICA618-10_Xysticus_discursans_COI-5P_JF885802
		GBDP12001-12_Anopheles_parvus_COI-5P_JF923676	COLFC330-12_Atheta_vaga_COI-5P_KJ965247	GBA4400-09_Balanus_glandula_COI-5P_AY629892	BBCCM429-10_Bembidion_impotens_COI-5P_JN290354	GBCMD12907-13_Calcinus_seurati_COI-5P_JF786172	GBCOU1600-13_Carabus_glabratus_COI-5P_KM448333	SSROC6061-15_Clubiona_kastoni_COI-5P		CNGSF1830-15_Culicoides_travisi_COI-5P			HEAPR2443-12_Drosophila_affinis_COI-5P_KR637114		GBCMA1911-09_Gammarus_desperatus_COI-5P_FJ948632	GBEHH293-13_Holothuria_tubulosa_COI-5P_GU797714		GBMIN42068-14_Myotis_lucifugus_COI-5P_HM486563		SMTPL1195-15_Philodromus_imbecillus_COI-5P		GBMLG15769-13_Rhagada_elachystoma_COI-5P_KF152603	ARONT511-10_Xysticus_discursans_COI-5P_HQ924403
		GBANO764-12_Anopheles_jeyporiensis_COI-5P_JQ915197	FBCON873-13_Atheta_nigricornis_COI-5P_KM441257	GBA9382-13_Balanus_glandula_COI-5P_HM029007	JSJUL2355-11_Bembidion_mimus_COI-5P_KR491413	GBCMD12891-13_Calcinus_seurati_COI-5P_JF786188	COLFC551-12_Carabus_glabratus_COI-5P_KJ964302	SSBRC3464-14_Clubiona_kastoni_COI-5P_KP647427		CNGSE970-15_Culicoides_travisi_COI-5P			HEAPR2523-12_Drosophila_affinis_COI-5P_KR636562		GBCMA1928-09_Gammarus_desperatus_COI-5P_FJ948615	GBEHH289-13_Holothuria_tubulosa_COI-5P_GU797718		GBMA8474-15_Myotis_lucifugus_COI-5P_KM363898		RRMPD054-15_Philodromus_imbecillus_COI-5P_Pending__4005		GBMLG15993-13_Rhagada_minima_COI-5P_KF152379	ARONT744-10_Xysticus_discursans_COI-5P_HQ924597
		GBANO747-12_Anopheles_jeyporiensis_COI-5P_JN881334	COLFC328-12_Atheta_vaga_COI-5P_KJ962505	GBA13634-13_Balanus_glandula_COI-5P_JN851918	SMTPI7775-14_Bembidion_mimus_COI-5P_KR484665	GBCMD13005-13_Calcinus_seurati_COI-5P_JF786074	COLFF002-13_Carabus_glabratus_COI-5P_KJ962731	BBCAN331-09_Clubiona_kastoni_COI-5P_GU683047		CNJAG115-12_Culicoides_travisi_COI-5P_KM992353			HEAPR2478-12_Drosophila_affinis_COI-5P_KR639466		GBCMA1912-09_Gammarus_desperatus_COI-5P_FJ948631	GBEHH287-13_Holothuria_tubulosa_COI-5P_GU797720		GBMA8475-15_Myotis_lucifugus_COI-5P_KM363897		RRINV3400-15_Philodromus_imbecillus_COI-5P_Pending__4007		GBMLG15929-13_Rhagada_elachystoma_COI-5P_KF152443	RRSPI033-15_Xysticus_discursans_COI-5P_Pending__4007
		GBMIN35199-13_Anopheles_jeyporiensis_COI-5P_HQ877379	GBCOF390-13_Atheta_nigricornis_COI-5P_KM447332	GBA2667-07_Balanus_glandula_COI-5P_AF234443	GBMIN14461-13_Bembidion_mimus_COI-5P_JN171070	GBCMD12956-13_Calcinus_seurati_COI-5P_JF786123	GBCL24395-15_Carabus_hortensis_COI-5P_KP067565	BBCAN1042-10_Clubiona_kastoni_COI-5P_HQ928088		CNYOL183-15_Culicoides_travisi_COI-5P_KR956643			HEAPR2730-12_Drosophila_affinis_COI-5P_KR635074		WWGSL155-08_Gammarus_tigrinus_COI-5P_FJ581687	GBEHH301-13_Holothuria_tubulosa_COI-5P_GU797706		GBMIN42074-14_Myotis_lucifugus_COI-5P_HM486569		RRSPI242-15_Philodromus_imbecillus_COI-5P_Pending__4005		GBMLG15952-13_Rhagada_elachystoma_COI-5P_KF152420	RRSPI178-15_Xysticus_discursans_COI-5P_Pending__4007
		GBANO766-12_Anopheles_jeyporiensis_COI-5P_JQ915199	FBCOD571-11_Atheta_nigricornis_COI-5P_KM441326	GBA9667-13_Balanus_glandula_COI-5P_HM028722	BBCCM393-10_Bembidion_mimus_COI-5P_JN290322	GBCMD13039-13_Calcinus_seurati_COI-5P_JF786040	GBCL24396-15_Carabus_hortensis_COI-5P_KP067566	NCCE024-11_Clubiona_kastoni_COI-5P_KP657106		BBDIQ156-10_Culicoides_travisi_COI-5P_HQ552200			HEAPR3228-12_Drosophila_affinis_COI-5P_KR636029		GBCMA0416-06_Gammarus_tigrinus_COI-5P_DQ300221	GBEHH292-13_Holothuria_tubulosa_COI-5P_GU797715		GBMIN42073-14_Myotis_lucifugus_COI-5P_HM486568		RRMPD044-15_Philodromus_imbecillus_COI-5P_Pending__4005		GBMLG16059-13_Rhagada_elachystoma_COI-5P_KF152313	SPICA1550-10_Xysticus_discursans_COI-5P_JF885129
		GBANO765-12_Anopheles_jeyporiensis_COI-5P_JQ915198	FBCOC440-10_Atheta_nigricornis_COI-5P_JF889592	GBA2686-07_Balanus_glandula_COI-5P_AF234423	COLON055-10_Bembidion_mimus_COI-5P_JF888950	GBCMD12958-13_Calcinus_seurati_COI-5P_JF786121	COLFE633-13_Carabus_hortensis_COI-5P_KJ965598	SSPAC12198-13_Clubiona_kastoni_COI-5P_KM835153		CNGSE1358-15_Culicoides_travisi_COI-5P			HEAPR2389-12_Drosophila_affinis_COI-5P_KR637074		GBCMA638-07_Gammarus_tigrinus_COI-5P_DQ523182	GBEHH273-13_Holothuria_tubulosa_COI-5P_GU797734		GBMIN42064-14_Myotis_lucifugus_COI-5P_HM486559		SMTPB878-13_Philodromus_imbecillus_COI-5P_KP645805		GBMLG16060-13_Rhagada_elachystoma_COI-5P_KF152312	SMTPD1353-13_Xysticus_discursans_COI-5P_KP654172
		GBDP10907-12_Anopheles_jeyporiensis_COI-5P_GQ259195	GBCOE483-13_Atheta_nigricornis_COI-5P_KM444877	GBA9678-13_Balanus_glandula_COI-5P_HM028711	NEONU034-11_Bembidion_impotens_COI-5P_JX259794	GBCMD12894-13_Calcinus_seurati_COI-5P_JF786185	FBCOO988-13_Carabus_hortensis_COI-5P_KM449224	SSPAC10078-13_Clubiona_kastoni_COI-5P_KM838422		CNRGC219-15_Culicoides_travisi_COI-5P			HEAPR3277-12_Drosophila_affinis_COI-5P_KR639646		GBCMA635-07_Gammarus_tigrinus_COI-5P_DQ523185	GBEHH278-13_Holothuria_tubulosa_COI-5P_GU797729		GBMA8575-15_Myotis_lucifugus_COI-5P_KM363882		SPITO462-14_Philodromus_imbecillus_COI-5P_KP655695		GBMLG15984-13_Rhagada_intermedia_COI-5P_KF152388	RRSPI381-15_Xysticus_discursans_COI-5P_Pending__4007
		GBDP2257-06_Anopheles_jeyporiensis_COI-5P_DQ154159	GBCL15078-13_Atheta_vaga_COI-5P_GQ980930	GBA13061-13_Balanus_glandula_COI-5P_JN852495	SMTPM3618-15_Bembidion_impotens_COI-5P	GBCMD13003-13_Calcinus_seurati_COI-5P_JF786076	GBCL15333-13_Carabus_guadarramus_COI-5P_JX279618	SSPAC12208-13_Clubiona_kastoni_COI-5P_KM837670		CNSLE235-12_Culicoides_travisi_COI-5P_KM989567			HEAPR3528-12_Drosophila_affinis_COI-5P_KR649310		GBCMA636-07_Gammarus_tigrinus_COI-5P_DQ523184	GBEHH296-13_Holothuria_tubulosa_COI-5P_GU797711		GBMA8576-15_Myotis_lucifugus_COI-5P_KM363881		RBINA5797-13_Philodromus_imbecillus_COI-5P_KP652134		GBMLG15983-13_Rhagada_intermedia_COI-5P_KF152389	RRSPI034-15_Xysticus_discursans_COI-5P_Pending__4007
		GBDP4080-07_Anopheles_jeyporiensis_COI-5P_DQ317593	COLFC401-12_Atheta_depressicollis_COI-5P_KJ963751	GBA13547-13_Balanus_glandula_COI-5P_JN852006	SSWLB2986-13_Bembidion_impotens_COI-5P_KM841810	GBCMD12966-13_Calcinus_seurati_COI-5P_JF786113	GBCL15335-13_Carabus_guadarramus_COI-5P_JX279616	SSEIA003-13_Clubiona_kastoni_COI-5P_KM836986		BBDIP280-09_Culicoides_travisi_COI-5P_HM374311			HEAPR2291-12_Drosophila_affinis_COI-5P_KR651726		WWGSL153-08_Gammarus_tigrinus_COI-5P_FJ581689	GBEHH283-13_Holothuria_tubulosa_COI-5P_GU797724		GBMA8572-15_Myotis_lucifugus_COI-5P_KM363885		SSROB608-14_Philodromus_mineri_COI-5P_KP650347		GBMLG15998-13_Rhagada_minima_COI-5P_KF152374	SSKJC2563-15_Xysticus_triguttatus_COI-5P
		GBDP4081-07_Anopheles_jeyporiensis_COI-5P_DQ317592	COLFC400-12_Atheta_depressicollis_COI-5P_KJ963877	GBA2715-07_Balanus_glandula_COI-5P_AF234390	SSWLB6164-13_Bembidion_impotens_COI-5P_KM844128	GBCMD13009-13_Calcinus_seurati_COI-5P_JF786070	GBCL15334-13_Carabus_guadarramus_COI-5P_JX279617	CNRMB231-12_Clubiona_kastoni_COI-5P_KM837727		JSDIR069-11_Culicoides_travisi_COI-5P_KR656066			HEAPR3377-12_Drosophila_affinis_COI-5P_KR649137		GBCMA0408-06_Gammarus_tigrinus_COI-5P_DQ300213	GBEHH300-13_Holothuria_tubulosa_COI-5P_GU797707		GBMA8571-15_Myotis_lucifugus_COI-5P_KM363886		SMTPI3439-14_Philodromus_mineri_COI-5P		GBMLG16004-13_Rhagada_minima_COI-5P_KF152368	SSKJC2604-15_Xysticus_triguttatus_COI-5P
		GBDP2255-06_Anopheles_jeyporiensis_COI-5P_DQ154157	COLFC325-12_Atheta_spatuloides_COI-5P_KJ965548	GBA2248-07_Balanus_glandula_COI-5P_AY629867	GBMIN14429-13_Bembidion_versicolor_COI-5P_JN171134	MBMIA364-06_Calcinus_seurati_COI-5P	GBCL15339-13_Carabus_guadarramus_COI-5P_JX279612	SSROA1839-14_Clubiona_kastoni_COI-5P_KP649336		BBDIP282-09_Culicoides_travisi_COI-5P_HM374313			HEAPR2603-12_Drosophila_affinis_COI-5P_KR652788		GBCMA1790-09_Gammarus_tigrinus_COI-5P_DQ523179	GBEHH298-13_Holothuria_tubulosa_COI-5P_GU797709		GBMA8574-15_Myotis_lucifugus_COI-5P_KM363883		SSROC5047-15_Philodromus_mineri_COI-5P		GBMLG15857-13_Rhagada_dampierana_COI-5P_KF152515	BBCNP3162-14_Xysticus_triguttatus_COI-5P_KP645800
		GBDP4082-07_Anopheles_jeyporiensis_COI-5P_DQ317591	COLFC324-12_Atheta_spatuloides_COI-5P_KJ962116	GBA2970-08_Balanus_glandula_COI-5P_EF687904	UAMIC045-12_Bembidion_versicolor_COI-5P	GBCMD12983-13_Calcinus_seurati_COI-5P_JF786096	GBCL15331-13_Carabus_guadarramus_COI-5P_JX279620	CNGBG1677-14_Clubiona_kastoni_COI-5P_KP650526		SSROB4884-14_Culicoides_travisi_COI-5P_KR524834			HEAPR2485-12_Drosophila_affinis_COI-5P_KR648749		GBCMA0406-06_Gammarus_tigrinus_COI-5P_DQ300211	GBEHH275-13_Holothuria_tubulosa_COI-5P_GU797732		GBMA8573-15_Myotis_lucifugus_COI-5P_KM363884		SMTPB12362-13_Philodromus_mineri_COI-5P_KP655873		GBMLG15823-13_Rhagada_dampierana_COI-5P_KF152549	SPICH128-09_Xysticus_triguttatus_COI-5P_GU683802
		GBANO693-12_Anopheles_jamesii_COI-5P_JN596971	COLFC323-12_Atheta_spatuloides_COI-5P_KJ961716	GBA2969-08_Balanus_glandula_COI-5P_EF687905	BBCCM518-10_Bembidion_affine_COI-5P_JN290429	GBCMD12912-13_Calcinus_seurati_COI-5P_JF786167	GBCL15483-13_Carabus_dufouri_COI-5P_JX278104	CNRMC1575-12_Clubiona_kastoni_COI-5P_KM829916		CNGSD3339-15_Culicoides_travisi_COI-5P			HEAPR3218-12_Drosophila_affinis_COI-5P_KR650483		FCGA083-05_Gammarus_tigrinus_COI-5P_GQ341861	GBEHH280-13_Holothuria_tubulosa_COI-5P_GU797727		GBMA8570-15_Myotis_lucifugus_COI-5P_KM363887		SSJAC1539-13_Philodromus_mineri_COI-5P		GBMLG15987-13_Rhagada_intermedia_COI-5P_KF152385	SSWLB2287-13_Xysticus_triguttatus_COI-5P_KM831677
		GBDP1671-06_Anopheles_jamesii_COI-5P_AY729972	COLFF924-13_Atheta_monticola_COI-5P_KJ963747	GBA4316-09_Balanus_glandula_COI-5P_AY795226	GBMIN14500-13_Bembidion_affine_COI-5P_JN170992	GBCMD13000-13_Calcinus_seurati_COI-5P_JF786079	GBCL15548-13_Carabus_dufouri_COI-5P_JX278039	CNRMD2865-13_Clubiona_kastoni_COI-5P_KM839778		CNRGD619-15_Culicoides_travisi_COI-5P			HEAPR3402-12_Drosophila_affinis_COI-5P_KR638069		FCGA081-05_Gammarus_tigrinus_COI-5P_GQ341859	GBEHH297-13_Holothuria_tubulosa_COI-5P_GU797710		GBMA8543-15_Myotis_lucifugus_COI-5P_KM363878		SSPAA9303-13_Philodromus_peninsulanus_COI-5P_KM838436		GBMLG15838-13_Rhagada_intermedia_COI-5P_KF152534	BBCAN203-09_Xysticus_triguttatus_COI-5P_GU683136
		GBANO1942-15_Anopheles_subpictus_COI-5P_KJ461792	GBCOF383-13_Atheta_monticola_COI-5P_KM441225	GBA2968-08_Balanus_glandula_COI-5P_EU031533	NEONU045-11_Bembidion_affine_COI-5P_JX259790	GBCMD12961-13_Calcinus_seurati_COI-5P_JF786118	GBCL15449-13_Carabus_dufouri_COI-5P_JX278138	CNGSD9315-15_Clubiona_kastoni_COI-5P		PHMTV702-10_Culicoides_travisi_COI-5P_KR742397			HEAPR3652-12_Drosophila_affinis_COI-5P_KR636279		GBCMA1791-09_Gammarus_tigrinus_COI-5P_DQ523178	GBEHH271-13_Holothuria_tubulosa_COI-5P_GU797736		GBMA8542-15_Myotis_lucifugus_COI-5P_KM363879		PPELE667-11_Philodromus_peninsulanus_COI-5P_JN308793		GBMLG15946-13_Rhagada_elachystoma_COI-5P_KF152426	SSGBA3438-14_Xysticus_triguttatus_COI-5P
		GBANO694-12_Anopheles_maculatus_COI-5P_JN596972	FBCON921-13_Atheta_monticola_COI-5P_KM440046	GBA13451-13_Balanus_glandula_COI-5P_JN852102	BBCCM426-10_Bembidion_affine_COI-5P_JN290351	GBCMD12934-13_Calcinus_seurati_COI-5P_JF786145	GBCL15547-13_Carabus_dufouri_COI-5P_JX278040	CNGBG1684-14_Clubiona_kastoni_COI-5P_KP646193		CNRME3217-12_Culicoides_travisi_COI-5P_KM988606			PHNOV089-11_Drosophila_affinis_COI-5P_KR755324		FCGA084-05_Gammarus_tigrinus_COI-5P_GQ341858	GBEHH277-13_Holothuria_tubulosa_COI-5P_GU797730		GBMA8541-15_Myotis_lucifugus_COI-5P_KM363880		BBCNP1798-14_Philodromus_peninsulanus_COI-5P_KP648960		GBMLG15767-13_Rhagada_elachystoma_COI-5P_KF152605	SSGBA3397-14_Xysticus_triguttatus_COI-5P
		GBDP17148-15_Anopheles_maculatus_COI-5P_KM669758	GBCOF416-13_Atheta_monticola_COI-5P_KM447736	GBA9686-13_Balanus_glandula_COI-5P_HM028703	GBMIN14389-13_Bembidion_dorsale_COI-5P_JN171027	GBCMD13032-13_Calcinus_seurati_COI-5P_JF786047	GBCL15552-13_Carabus_dufouri_COI-5P_JX278035	CNRMC1577-12_Clubiona_kastoni_COI-5P_KM832746		CNGSE468-15_Culicoides_travisi_COI-5P			HEAPR2542-12_Drosophila_affinis_COI-5P_KR638466		GBCMA1792-09_Gammarus_tigrinus_COI-5P_DQ523177	GBEHH272-13_Holothuria_tubulosa_COI-5P_GU797735		GBMA8522-15_Myotis_lucifugus_COI-5P_KM363877		PPELE524-11_Philodromus_peninsulanus_COI-5P_JN308695		GBMLG16061-13_Rhagada_elachystoma_COI-5P_KF152311	SSKJC2583-15_Xysticus_triguttatus_COI-5P
		GBDP5998-09_Anopheles_maculatus_COI-5P_EU256336	COLFC045-12_Atheta_macrocera_COI-5P_KJ962987	GBA2254-07_Balanus_glandula_COI-5P_AY629861	NEONU018-11_Bembidion_dorsale_COI-5P_JX259793	GBCMD12924-13_Calcinus_seurati_COI-5P_JF786155	GBCL15550-13_Carabus_dufouri_COI-5P_JX278037	NCCE008-11_Clubiona_kastoni_COI-5P_KP649776		JSDIR283-11_Culicoides_travisi_COI-5P_KR670373			HEAPR3162-12_Drosophila_affinis_COI-5P_KR633226		GBCMA1209-08_Gammarus_tigrinus_COI-5P_EF570348	GBEHH270-13_Holothuria_tubulosa_COI-5P_GU797737		GBMA8536-15_Myotis_lucifugus_COI-5P_KM363891		RBINA5795-13_Philodromus_peninsulanus_COI-5P_KP653238		GBMLG15942-13_Rhagada_dampierana_COI-5P_KF152430	SPITO279-13_Xysticus_triguttatus_COI-5P_KP656876
		GBDP2371-06_Anopheles_maculatus_COI-5P_DQ267690	COLFA663-12_Atheta_macrocera_COI-5P_KJ966617	GBA9692-13_Balanus_glandula_COI-5P_HM028697	BBCCM309-10_Bembidion_nigripes_COI-5P_JF887627	GBCMD12918-13_Calcinus_seurati_COI-5P_JF786161	GBCL15551-13_Carabus_dufouri_COI-5P_JX278036	CNRMD2820-12_Clubiona_kastoni_COI-5P_KM825149		CNROE714-13_Culicoides_travisi_COI-5P_KT076184			HEAPR2397-12_Drosophila_affinis_COI-5P_KR647308		GBCMA0417-06_Gammarus_tigrinus_COI-5P_DQ300222	DSPEC110-07_Cucumaria_frondosa_COI-5P_HM542143		GBMA8452-15_Myotis_lucifugus_COI-5P_KM363893		SSPAA8788-13_Philodromus_peninsulanus_COI-5P_KM837710		GBMLG15897-13_Rhagada_dampierana_COI-5P_KF152475	GBA22682-15_Xysticus_bimaculatus_COI-5P_KP056083
		GBANO1878-15_Anopheles_scanloni_COI-5P_KJ746984	COLFC331-12_Atheta_macrocera_COI-5P_KJ964984	GBA9443-13_Balanus_glandula_COI-5P_HM028946	HMCOC276-07_Bembidion_nigripes_COI-5P_KJ202804	GBCMD13014-13_Calcinus_seurati_COI-5P_JF786065	GBCL15556-13_Carabus_dufouri_COI-5P_JX278031	CNRMG720-12_Clubiona_kastoni_COI-5P_KM835569		CNRGC588-15_Culicoides_travisi_COI-5P			BBDCQ675-10_Drosophila_affinis_COI-5P_JN291457		GBCMA0418-06_Gammarus_tigrinus_COI-5P_DQ300223	DSPEC476-08_Cucumaria_miniata_COI-5P_HM542152		GBMIN42072-14_Myotis_lucifugus_COI-5P_HM486567		PPELE246-11_Philodromus_peninsulanus_COI-5P_JN308482		GBMLG15955-13_Rhagada_elachystoma_COI-5P_KF152417	GBA22676-15_Xysticus_bimaculatus_COI-5P_KP056077
		GBDP1222-06_Anopheles_pampanai_COI-5P_AY423054	COLFC329-12_Atheta_macrocera_COI-5P_KJ962189	GBA1683-07_Balanus_glandula_COI-5P_EF694594	JSCOC047-07_Bembidion_nigripes_COI-5P_KJ203388	GBCMD12976-13_Calcinus_seurati_COI-5P_JF786103	GBCL15457-13_Carabus_dufouri_COI-5P_JX278130	CNSLD632-12_Clubiona_kastoni_COI-5P_KM834175		CNROG156-13_Culicoides_travisi_COI-5P_KT075716			HEAPR2189-12_Drosophila_affinis_COI-5P_KR648505		GBCMA637-07_Gammarus_tigrinus_COI-5P_DQ523183	DSPEC475-08_Cucumaria_miniata_COI-5P_HM542151		GBMIN42077-14_Myotis_lucifugus_COI-5P_HM486572		PPELE623-11_Philodromus_peninsulanus_COI-5P_JN308766		GBMLG15877-13_Rhagada_dampierana_COI-5P_KF152495	GBA22679-15_Xysticus_bimaculatus_COI-5P_KP056080
		GBMIN35198-13_Anopheles_pampanai_COI-5P_HQ877381	UAMIC2577-15_Atheta_strigosula_COI-5P	GBA13646-13_Balanus_glandula_COI-5P_JN851906	DSCOL484-07_Bembidion_nigripes_COI-5P_KJ203149	GBCMD12953-13_Calcinus_seurati_COI-5P_JF786126	GBCL15374-13_Carabus_dufouri_COI-5P_JX278213	SPICA1766-11_Clubiona_kastoni_COI-5P_JF885346		CNROE265-13_Culicoides_travisi_COI-5P_KT087419			HEAPR2702-12_Drosophila_affinis_COI-5P_KR648779		GBCMA0419-06_Gammarus_tigrinus_COI-5P_DQ300224			GBMIN42076-14_Myotis_lucifugus_COI-5P_HM486571		SSKJA719-14_Philodromus_peninsulanus_COI-5P		GBMLG15781-13_Rhagada_elachystoma_COI-5P_KF152591	GBA27359-15_Xysticus_bimaculatus_COI-5P_KP056074
		GBANO1880-15_Anopheles_scanloni_COI-5P_KJ746986	GBCL15712-13_Atheta_scapularis_COI-5P_JN581873	GBA2174-07_Balanus_glandula_COI-5P_AY629941	GBMIN14492-13_Bembidion_castor_COI-5P_JN171008	GBCMD12998-13_Calcinus_seurati_COI-5P_JF786081	GBCL14955-13_Carabus_dufouri_COI-5P_JQ689902	SSEIA3088-13_Clubiona_kastoni_COI-5P_KM828639		PHJUN1707-11_Culicoides_travisi_COI-5P_KR756102			HEAPR2456-12_Drosophila_affinis_COI-5P_KR641963		GBCMA0415-06_Gammarus_tigrinus_COI-5P_DQ300220			GBMA4433-13_Myotis_evotis_COI-5P_GU723126		HPPPD1435-13_Philodromus_peninsulanus_COI-5P_KP650274		GBMLG15811-13_Rhagada_intermedia_COI-5P_KF152561	GBA22674-15_Xysticus_bimaculatus_COI-5P_KP056075
		GBDP1223-06_Anopheles_aconitus_COI-5P_AY423055	GBCL15711-13_Atheta_scapularis_COI-5P_JN581874	GBA2967-08_Balanus_glandula_COI-5P_EU031535	UAMIC3392-15_Bembidion_nigripes_COI-5P	GBCMD12962-13_Calcinus_seurati_COI-5P_JF786117	GBCL15455-13_Carabus_dufouri_COI-5P_JX278132	CNRMC1576-12_Clubiona_kastoni_COI-5P_KM825884		PHJUN1853-11_Culicoides_travisi_COI-5P_KR745032			BBDEC905-10_Drosophila_affinis_COI-5P_HM412453		GBCMA640-07_Gammarus_tigrinus_COI-5P_DQ523180			GBMA8249-15_Myotis_lucifugus_COI-5P_KM363903		PPELE601-11_Philodromus_peninsulanus_COI-5P_JN308748		GBMLG15837-13_Rhagada_intermedia_COI-5P_KF152535	GBA22680-15_Xysticus_bimaculatus_COI-5P_KP056081
		GBMIN35311-13_Anopheles_aconitus_COI-5P_HQ877378	FBCON471-13_Atheta_testaceipes_COI-5P_KM439126	GBA13130-13_Balanus_glandula_COI-5P_JN852424	UAMIC3391-15_Bembidion_nigripes_COI-5P	GBCMD12897-13_Calcinus_seurati_COI-5P_JF786182	GBCL15482-13_Carabus_dufouri_COI-5P_JX278105	CNRMB227-12_Clubiona_kastoni_COI-5P_KM829301		CNTID3133-15_Culicoides_travisi_COI-5P			BBDEE664-10_Drosophila_affinis_COI-5P_HQ551889		GBCMA639-07_Gammarus_tigrinus_COI-5P_DQ523181			GBMA8484-15_Myotis_lucifugus_COI-5P_KM363890		PHMTT976-10_Philodromus_peninsulanus_COI-5P_JN307913		GBMLG15959-13_Rhagada_intermedia_COI-5P_KF152413	GBA22677-15_Xysticus_bimaculatus_COI-5P_KP056078
		GBANO744-12_Anopheles_aconitus_COI-5P_JN832673	FBCON460-13_Atheta_testaceipes_COI-5P_KM443083	GBA9522-13_Balanus_glandula_COI-5P_HM028867	GBCOL284-12_Bembidion_obliquum_COI-5P_KM444394	GBCMD13022-13_Calcinus_seurati_COI-5P_JF786057	GBCL15549-13_Carabus_dufouri_COI-5P_JX278038	SSPAC8475-13_Clubiona_kastoni_COI-5P_KM833014		CNGSD4470-15_Culicoides_travisi_COI-5P			PHNOV517-11_Drosophila_affinis_COI-5P_KR755457		GBCMA0414-06_Gammarus_tigrinus_COI-5P_DQ300219			GBMA8462-15_Myotis_lucifugus_COI-5P_KM363889		CNPPD2702-12_Philodromus_peninsulanus_COI-5P_KJ093246		GBMLG15805-13_Rhagada_dampierana_COI-5P_KF152567	GBA22678-15_Xysticus_bimaculatus_COI-5P_KP056079
		GBDP1894-06_Anopheles_aconitus_COI-5P_DQ000254	GBCOF303-13_Atheta_testaceipes_COI-5P_KM451712	GBA13326-13_Balanus_glandula_COI-5P_JN852228	COLFE549-13_Bembidion_obliquum_COI-5P_KJ965753	GBCMD12943-13_Calcinus_seurati_COI-5P_JF786136	GBCL15553-13_Carabus_dufouri_COI-5P_JX278034	SSROA1840-14_Clubiona_kastoni_COI-5P_KP651168		CNROO155-13_Culicoides_travisi_COI-5P_KT082478			HEAPR2987-12_Drosophila_affinis_COI-5P_KR650777		GBCMA0413-06_Gammarus_tigrinus_COI-5P_DQ300218			GBMA8453-15_Myotis_lucifugus_COI-5P_KM363892		PPELE525-11_Philodromus_peninsulanus_COI-5P_JN308696		GBMLG15878-13_Rhagada_dampierana_COI-5P_KF152494	SPRMA655-10_Xysticus_pretiosus_COI-5P_JF887109
		GBDP1904-06_Anopheles_aconitus_COI-5P_DQ000264	FBCOO508-13_Atheta_testaceipes_COI-5P_KM440962	GBA4519-09_Balanus_glandula_COI-5P_AF234433	COLFC074-12_Bembidion_obliquum_COI-5P_KJ965641	GBCMD12914-13_Calcinus_seurati_COI-5P_JF786165	GBCL15452-13_Carabus_dufouri_COI-5P_JX278135	SSKJA3627-14_Clubiona_kastoni_COI-5P		CNGRD693-12_Culicoides_travisi_COI-5P_KM991419			HEAPR2683-12_Drosophila_affinis_COI-5P_KR637297		GBCMA0422-06_Gammarus_tigrinus_COI-5P_DQ300227			GBMA8252-15_Myotis_lucifugus_COI-5P_KM363900		SPICA1368-10_Philodromus_peninsulanus_COI-5P_JF884938		GBMLG15796-13_Rhagada_dampierana_COI-5P_KF152576	SSPRC3074-15_Xysticus_pretiosus_COI-5P
		GBDP1896-06_Anopheles_aconitus_COI-5P_DQ000256	COLFC110-12_Atheta_myrmecobia_COI-5P_KJ962046	GBA12975-13_Balanus_glandula_COI-5P_JN852593	COLFF444-13_Bembidion_obliquum_COI-5P_KJ965431	GBCMD13028-13_Calcinus_seurati_COI-5P_JF786051	GBCL15451-13_Carabus_dufouri_COI-5P_JX278136	CNRMD2864-13_Clubiona_kastoni_COI-5P_KM833766		GBCER106-15_Culicoides_griseidorsum_COI-5P_KJ624092			HEAPR3474-12_Drosophila_affinis_COI-5P_KR651953		GBCMA631-07_Gammarus_tigrinus_COI-5P_DQ523189			GBMA8251-15_Myotis_lucifugus_COI-5P_KM363901		SPICA1081-10_Philodromus_peninsulanus_COI-5P_JF884633		GBMLG15903-13_Rhagada_dampierana_COI-5P_KF152469	SPRMA654-10_Xysticus_pretiosus_COI-5P_JF887108
		GBANO746-12_Anopheles_varuna_COI-5P_JN832675	COLFC358-12_Atheta_myrmecobia_COI-5P_KJ965529	GBCX3708-15_Balanus_glandula_COI-5P_KM217564	COLFE288-12_Bembidion_obliquum_COI-5P_KJ967227	GBCMD13037-13_Calcinus_seurati_COI-5P_JF786042	GBCL15560-13_Carabus_dufouri_COI-5P_JX278027	SSROA1894-14_Clubiona_kastoni_COI-5P_KP650149		GBCER107-15_Culicoides_griseidorsum_COI-5P_KJ624093			HEAPR3261-12_Drosophila_affinis_COI-5P_KR646087		GBCMA1788-09_Gammarus_tigrinus_COI-5P_DQ523195			GBMA8248-15_Myotis_lucifugus_COI-5P_KM363904		SSPEA162-15_Philodromus_peninsulanus_COI-5P		GBMLG15783-13_Rhagada_dampierana_COI-5P_KF152589	BBCNP711-14_Xysticus_pretiosus_COI-5P_KP654377
		GBDP2250-06_Anopheles_varuna_COI-5P_DQ149241	COLFC360-12_Atheta_myrmecobia_COI-5P_KJ963348	GBA2966-08_Balanus_glandula_COI-5P_EU031536	GBMIN41176-14_Bembidion_semipunctatum_COI-5P_GU347122	GBCMD13030-13_Calcinus_seurati_COI-5P_JF786049	GBCL15559-13_Carabus_dufouri_COI-5P_JX278028	CNGSD9314-15_Clubiona_kastoni_COI-5P		GBCER104-15_Culicoides_griseidorsum_COI-5P_KJ624090			PHJUL1381-11_Drosophila_affinis_COI-5P_KT099445		GBCMA1789-09_Gammarus_tigrinus_COI-5P_DQ523194			GBMIN42062-14_Myotis_lucifugus_COI-5P_HM486557		SPICA1398-10_Philodromus_peninsulanus_COI-5P_JF884970		GBMLG15889-13_Rhagada_dampierana_COI-5P_KF152483	SPRMA836-12_Xysticus_pretiosus_COI-5P_KP649974
		GBMIN35310-13_Anopheles_varuna_COI-5P_HQ877380	GBCOE223-13_Atheta_myrmecobia_COI-5P_KM450859	GBA13154-13_Balanus_glandula_COI-5P_JN852400	GBMIN41178-14_Bembidion_semipunctatum_COI-5P_GU347124	GBCMD12947-13_Calcinus_seurati_COI-5P_JF786132	GBCL15456-13_Carabus_dufouri_COI-5P_JX278131	BBCNP068-13_Clubiona_kastoni_COI-5P_KM837963		GBCER066-14_Culicoides_circumscriptus_COI-5P_KJ729972			JSDIS299-11_Drosophila_affinis_COI-5P_KR657171		GBCMA627-07_Gammarus_tigrinus_COI-5P_DQ523193			GBMIN42060-14_Myotis_lucifugus_COI-5P_HM486555		SSPAA9265-13_Philodromus_peninsulanus_COI-5P		GBMLG15806-13_Rhagada_elachystoma_COI-5P_KF152566	SPRMA099-10_Xysticus_pretiosus_COI-5P_HQ580740
		GBDP1221-06_Anopheles_varuna_COI-5P_AY423053	GBCL15076-13_Atheta_myrmecobia_COI-5P_GQ980932	GBA13627-13_Balanus_glandula_COI-5P_JN851925	FBCOI579-12_Bembidion_semipunctatum_COI-5P_KM448352	GBCMD13015-13_Calcinus_seurati_COI-5P_JF786064	GBCL15362-13_Carabus_problematicus_COI-5P_JX278225	RBINA1080-13_Clubiona_kastoni_COI-5P_KP652433		GBMIN27542-13_Culicoides_circumscriptus_COI-5P_JQ620052			HEAPR2721-12_Drosophila_affinis_COI-5P_KR639587		GBCMA628-07_Gammarus_tigrinus_COI-5P_DQ523192			GBMIN42059-14_Myotis_lucifugus_COI-5P_HM486554		CNGMF1595-14_Philodromus_peninsulanus_COI-5P		GBMLG15972-13_Rhagada_intermedia_COI-5P_KF152400	SPRMA653-10_Xysticus_pretiosus_COI-5P_KP645713
		GBDP10897-12_Anopheles_culicifacies_COI-5P_GQ259184	GBCL15077-13_Atheta_myrmecobia_COI-5P_GQ980931	GBA13176-13_Balanus_glandula_COI-5P_JN852378	FBCOA728-10_Bembidion_semipunctatum_COI-5P_HQ953563	JSDAZ064-08_Calcinus_tubularis_COI-5P_JQ306057	GBCL15361-13_Carabus_problematicus_COI-5P_JX278226	CNKJP1044-14_Clubiona_kastoni_COI-5P_KP645531		GBMIN27543-13_Culicoides_circumscriptus_COI-5P_JQ620050			HEAPR3486-12_Drosophila_affinis_COI-5P_KR648851		GBCMA0420-06_Gammarus_tigrinus_COI-5P_DQ300225			GBMA8587-15_Myotis_lucifugus_COI-5P_KM407605		SSPAA9839-13_Philodromus_peninsulanus_COI-5P_KM828722		GBMLG15810-13_Rhagada_intermedia_COI-5P_KF152562	SPRMA1004-12_Xysticus_pretiosus_COI-5P_KP646198
		GBDP1875-06_Anopheles_culicifacies_COI-5P_AY917198	COLFF838-13_Atheta_cauta_COI-5P_KJ967039	GBA9644-13_Balanus_glandula_COI-5P_HM028745	GBCOL274-12_Bembidion_semipunctatum_COI-5P_KM440715	JSDAZ052-08_Calcinus_tubularis_COI-5P_JQ306060	GBCL15542-13_Carabus_problematicus_COI-5P_JX278045	CNRMD2824-12_Clubiona_kastoni_COI-5P_KM834459		GBMIN34375-13_Culicoides_circumscriptus_COI-5P_HM241853			HEAPR3643-12_Drosophila_affinis_COI-5P_KR641233		GBCMA629-07_Gammarus_tigrinus_COI-5P_DQ523191			GBMA8588-15_Myotis_lucifugus_COI-5P_KM407604		CNLMP1698-14_Philodromus_peninsulanus_COI-5P_KP646690		GBMLG15935-13_Rhagada_elachystoma_COI-5P_KF152437	SPRMA835-12_Xysticus_pretiosus_COI-5P_KP656759
		MAMOS167-12_Anopheles_culicifacies_COI-5P_KF406657	COLFF837-13_Atheta_cauta_COI-5P_KJ967475	GBA9668-13_Balanus_glandula_COI-5P_HM028721	FBCOC590-10_Bembidion_varium_COI-5P_KM439342	JSDAZ119-08_Calcinus_tubularis_COI-5P_JQ306055	GBCL15544-13_Carabus_problematicus_COI-5P_JX278043	CNRMC1691-12_Clubiona_kastoni_COI-5P_KM839627		GBMIN34696-13_Culicoides_circumscriptus_COI-5P_HM241850			HEAPR2662-12_Drosophila_affinis_COI-5P_KR633990		GBCMA0425-06_Gammarus_tigrinus_COI-5P_DQ300230			GBMA8496-15_Myotis_lucifugus_COI-5P_KM363896		PPELE509-11_Philodromus_peninsulanus_COI-5P_JN308690		GBMLG16064-13_Rhagada_elachystoma_COI-5P_KF152308	BBCNP710-14_Xysticus_pretiosus_COI-5P_KP656235
		MAMOS1330-12_Anopheles_culicifacies_COI-5P_KF406656	COLFF836-13_Atheta_cauta_COI-5P_KJ965213	GBA9535-13_Balanus_glandula_COI-5P_HM028854	GBCOB224-12_Bembidion_varium_COI-5P_KM439529	JSDAZ051-08_Calcinus_tubularis_COI-5P_JQ306059	GBCL15543-13_Carabus_problematicus_COI-5P_JX278044	CNRMD2821-12_Clubiona_kastoni_COI-5P_KM824282		GBMIN34695-13_Culicoides_circumscriptus_COI-5P_HM241852			HEAPR2607-12_Drosophila_affinis_COI-5P_KR640953		GBCMA632-07_Gammarus_tigrinus_COI-5P_DQ523188			GBMA8494-15_Myotis_lucifugus_COI-5P_KM363895		PPELE528-11_Philodromus_peninsulanus_COI-5P_JN308699		GBMLG15881-13_Rhagada_dampierana_COI-5P_KF152491	SSWLC3099-13_Xysticus_fraternus_COI-5P_KM838583
		MAMOS1614-13_Anopheles_culicifacies_COI-5P_KF406658	COLFE1311-13_Atheta_vilis_COI-5P_KJ965734	GBA9621-13_Balanus_glandula_COI-5P_HM028768	FBCOG1185-12_Bembidion_varium_COI-5P_KM445273	JSDAZ066-08_Calcinus_tubularis_COI-5P_JQ306058	GBCL15353-13_Carabus_problematicus_COI-5P_JX278234	BBCAN041-09_Clubiona_abboti_COI-5P_GU683305		GBMIN34376-13_Culicoides_circumscriptus_COI-5P_HM241851			HEAPR2520-12_Drosophila_affinis_COI-5P_KR635679		GBCMA633-07_Gammarus_tigrinus_COI-5P_DQ523187			GBMIN42055-14_Myotis_lucifugus_COI-5P_HM486550		CNKJK1907-14_Philodromus_peninsulanus_COI-5P_KP652216		GBMGP2310-15_Rhagada_dampierana_COI-5P_KP085399	SSPRC3046-15_Xysticus_pretiosus_COI-5P
		MAMOS145-12_Anopheles_culicifacies_COI-5P_KF406660	COLFG097-13_Atheta_vilis_COI-5P_KJ967114	GBA9401-13_Balanus_glandula_COI-5P_HM028988	GBCOC929-12_Bembidion_varium_COI-5P_KM443895	GBCMD4471-09_Calcinus_tubularis_COI-5P_FJ620332	GBCL15510-13_Carabus_problematicus_COI-5P_JX278077	SSROB2798-14_Clubiona_abboti_COI-5P_KP652214		GBMIN34694-13_Culicoides_circumscriptus_COI-5P_HM241854			HEAPR3019-12_Drosophila_affinis_COI-5P_KR633287		GBCMA0421-06_Gammarus_tigrinus_COI-5P_DQ300226			GBMIN42056-14_Myotis_lucifugus_COI-5P_HM486551		SSBAE5435-13_Philodromus_peninsulanus_COI-5P_KM829912		GBMIN5460-12_Rhagada_dampierana_COI-5P_JQ362707	SPRMA1003-12_Xysticus_pretiosus_COI-5P_KP650740
		MAMOS1232-12_Anopheles_culicifacies_COI-5P_KF406659	GBCL15709-13_Atheta_vilis_COI-5P_JN581876	GBA13411-13_Balanus_glandula_COI-5P_JN852143	GBMIN14430-13_Bembidion_varium_COI-5P_JN171132	JSDAZ067-08_Calcinus_tubularis_COI-5P_JQ306056	GBCL15354-13_Carabus_problematicus_COI-5P_JX278233	SMTPB21293-13_Clubiona_abboti_COI-5P_KP656418		GBMIN34374-13_Culicoides_circumscriptus_COI-5P_HM241855			HEAPR2601-12_Drosophila_affinis_COI-5P_KR638478		GBCMA0423-06_Gammarus_tigrinus_COI-5P_DQ300228			GBMIN42053-14_Myotis_lucifugus_COI-5P_HM486548		ARONW342-12_Philodromus_peninsulanus_COI-5P_KP649405		GBMIN5459-12_Rhagada_dampierana_COI-5P_JQ362708	SPICA1749-11_Xysticus_pretiosus_COI-5P_JF885330
		LGEN122-14_Anopheles_culicifacies_COI-5P	GBCL15710-13_Atheta_vilis_COI-5P_JN581875	GBA13274-13_Balanus_glandula_COI-5P_JN852280	GBCOB225-12_Bembidion_varium_COI-5P_KM447623	GBCMD4444-09_Calcinus_latens_COI-5P_FJ620359	GBCL15355-13_Carabus_problematicus_COI-5P_JX278232	SMTPB21297-13_Clubiona_abboti_COI-5P_KP650780		GBCER138-15_Culicoides_circumscriptus_COI-5P_KJ624071			HEOCT864-12_Drosophila_affinis_COI-5P_KR644972		GBCMA0424-06_Gammarus_tigrinus_COI-5P_DQ300229			GBMA8250-15_Myotis_lucifugus_COI-5P_KM363902		CNFNL037-14_Philodromus_peninsulanus_COI-5P_KP650089		GBMLG15782-13_Rhagada_dampierana_COI-5P_KF152590	SPRMA947-12_Xysticus_locuples_COI-5P_KP647328
		GBDP17106-15_Anopheles_culicifacies_COI-5P_KJ010894	FBCOA587-10_Atheta_vilis_COI-5P_HQ953452	GBA2957-08_Balanus_glandula_COI-5P_EU031546	FBCOC549-10_Bembidion_varium_COI-5P_JF889684	GBCMD4476-09_Calcinus_latens_COI-5P_FJ620327	GBCL15356-13_Carabus_problematicus_COI-5P_JX278231	RBINA541-13_Clubiona_abboti_COI-5P_KP652457		GBCER064-14_Culicoides_circumscriptus_COI-5P_KJ729970			HEAPR3364-12_Drosophila_affinis_COI-5P_KR650734		GBCMA634-07_Gammarus_tigrinus_COI-5P_DQ523186			GBMA8253-15_Myotis_lucifugus_COI-5P_KM363899		CNLMC055-14_Philodromus_peninsulanus_COI-5P_KP649827		GBMLG16014-13_Rhagada_dampierana_COI-5P_KF152358	NGNAT013-14_Xysticus_locuples_COI-5P_KP652189
		GBDP17104-15_Anopheles_culicifacies_COI-5P_KJ010892	FBCOK191-13_Atheta_vilis_COI-5P_KM440800	GBA9515-13_Balanus_glandula_COI-5P_HM028874	FBCOC548-10_Bembidion_varium_COI-5P_JF889683	GBCMD4446-09_Calcinus_latens_COI-5P_FJ620357	GBCL15502-13_Carabus_problematicus_COI-5P_JX278085	RRMPB141-15_Clubiona_abboti_COI-5P_KT611687		GBCER065-14_Culicoides_circumscriptus_COI-5P_KJ729971			HEAPR3387-12_Drosophila_affinis_COI-5P_KR633894		GBCMA630-07_Gammarus_tigrinus_COI-5P_DQ523190			GBMA8495-15_Myotis_lucifugus_COI-5P_KM363894		SSPAA8802-13_Philodromus_peninsulanus_COI-5P_KM835007		GBMLG16012-13_Rhagada_dampierana_COI-5P_KF152360	SPRMA344-10_Xysticus_locuples_COI-5P_HQ580902
		GBDP17112-15_Anopheles_culicifacies_COI-5P_KP197032	COLFG098-13_Atheta_ischnocera_COI-5P_KJ964353	GBA9293-13_Balanus_glandula_COI-5P_HM029096	GBCOL285-12_Bembidion_varium_COI-5P_KM449514	GBCMD4445-09_Calcinus_latens_COI-5P_FJ620358	GBCL15538-13_Carabus_problematicus_COI-5P_JX278049	CNGBB531-13_Clubiona_abboti_COI-5P_KP656073		GBMIN27651-13_Culicoides_circumscriptus_COI-5P_JQ620049			HEAPR2217-12_Drosophila_affinis_COI-5P_KR642673		GBCMA0426-06_Gammarus_tigrinus_COI-5P_DQ300231			GBMA8511-15_Myotis_lucifugus_COI-5P_KM363974		PPELE109-11_Philodromus_peninsulanus_COI-5P_JN308411		GBMLG15899-13_Rhagada_dampierana_COI-5P_KF152473	SPRMA944-12_Xysticus_locuples_COI-5P_KP652789
		GBDP17109-15_Anopheles_culicifacies_COI-5P_KJ010897	COLFB518-12_Atheta_ischnocera_COI-5P_KJ965015	GBA2007-07_Balanus_glandula_COI-5P_AY795215	FBCOD043-11_Bembidion_varium_COI-5P_KM447655	MDECA710-10_Calcinus_latens_COI-5P	GBCL15539-13_Carabus_problematicus_COI-5P_JX278048	SSROA153-14_Clubiona_abboti_COI-5P_KP653210		GBMIN27649-13_Culicoides_circumscriptus_COI-5P_JQ620053			HEAPR2470-12_Drosophila_affinis_COI-5P_KR637362		GBCMA0430-06_Gammarus_tigrinus_COI-5P_DQ300235			GBMA8487-15_Myotis_lucifugus_COI-5P_KM364003		PPELE320-11_Philodromus_peninsulanus_COI-5P_JN308529		GBMLG15898-13_Rhagada_dampierana_COI-5P_KF152474	SPRMA795-12_Xysticus_locuples_COI-5P_KP652444
		GBDP17110-15_Anopheles_culicifacies_COI-5P_KJ010898	COLFB674-12_Atheta_zosterae_COI-5P_KJ961892	GBA13066-13_Balanus_glandula_COI-5P_JN852490	FBCOP080-13_Bembidion_varium_COI-5P_KM441890	MDECA713-10_Calcinus_latens_COI-5P	GBCL15383-13_Carabus_problematicus_COI-5P_JX278204	MBIOF1595-13_Clubiona_abboti_COI-5P_KP648833		GBCER169-15_Culicoides_circumscriptus_COI-5P_KJ729969			HEAPR3255-12_Drosophila_affinis_COI-5P_KR647506		GBCMA0405-06_Gammarus_tigrinus_COI-5P_DQ300210			GBMA8581-15_Myotis_lucifugus_COI-5P_KM363961		CNPPD2698-12_Philodromus_peninsulanus_COI-5P_KJ087985		GBMLG15973-13_Rhagada_intermedia_COI-5P_KF152399	NGNAS063-14_Xysticus_locuples_COI-5P_KP646443
		GBDP17114-15_Anopheles_culicifacies_COI-5P_KP197034	COLFB675-12_Atheta_zosterae_COI-5P_KJ964232	GBA2210-07_Balanus_glandula_COI-5P_AY629905	GBMIN14456-13_Bembidion_patruele_COI-5P_JN171080	GBCMD4448-09_Calcinus_latens_COI-5P_FJ620355	FBCOE835-12_Carabus_problematicus_COI-5P_KM446050	SMTPJ3403-14_Clubiona_abboti_COI-5P		GBDP12739-12_Culicoides_circumscriptus_COI-5P_JQ978443			HEAPR3358-12_Drosophila_affinis_COI-5P_KR651739		GBCMA0404-06_Gammarus_tigrinus_COI-5P_DQ300209			GBMA8515-15_Myotis_lucifugus_COI-5P_KM363970		CNPPC1920-12_Philodromus_peninsulanus_COI-5P_KJ091968		GBMLG15887-13_Rhagada_dampierana_COI-5P_KF152485	CNGRA006-12_Xysticus_bicuspis_COI-5P_KM831815
		GBDP17113-15_Anopheles_culicifacies_COI-5P_KP197033	COLFC207-12_Atheta_celata_COI-5P_KJ963741	GBA2190-07_Balanus_glandula_COI-5P_AY629925	BBCCM668-10_Bembidion_patruele_COI-5P_JN290556	GBCMD4475-09_Calcinus_latens_COI-5P_FJ620328	FBCOE836-12_Carabus_problematicus_COI-5P_KM447001	CNGBB527-13_Clubiona_abboti_COI-5P_KP653244		NGNAX4202-14_Culicoides_koreensis_COI-5P_KT103172			HEAPR2375-12_Drosophila_affinis_COI-5P_KR652932		GBCMA0403-06_Gammarus_tigrinus_COI-5P_DQ300208			GBMA8595-15_Myotis_lucifugus_COI-5P_KM364010		BBCAN379-09_Philodromus_peninsulanus_COI-5P_GU683100		GBMLG16010-13_Rhagada_dampierana_COI-5P_KF152362	ARONT729-10_Xysticus_bicuspis_COI-5P_HQ924583
		GBDP17115-15_Anopheles_culicifacies_COI-5P_KP197035	COLFA068-10_Atheta_celata_COI-5P_HM909086	GBA13619-13_Balanus_glandula_COI-5P_JN851933	BBCCN250-10_Bembidion_quadrimaculatum_COI-5P_JF887911	GBCMD4443-09_Calcinus_latens_COI-5P_FJ620360	GBCL15345-13_Carabus_problematicus_COI-5P_JX278242	SSROB3976-14_Clubiona_abboti_COI-5P_KP649925		NGNAI1471-13_Culicoides_koreensis_COI-5P_KR684464			PHAPR210-11_Drosophila_affinis_COI-5P_KT099877		WW892-08_Gammarus_tigrinus_COI-5P_FJ581685			GBMA8509-15_Myotis_lucifugus_COI-5P_KM363976		CNKJP1046-14_Philodromus_peninsulanus_COI-5P_KP656953		GBMLG15941-13_Rhagada_dampierana_COI-5P_KF152431	ARONT632-10_Xysticus_bicuspis_COI-5P_HQ924497
		GBDP4059-07_Anopheles_culicifacies_COI-5P_DQ424962	GBCL15098-13_Atheta_celata_COI-5P_GQ980910	GBA2445-07_Balanus_glandula_COI-5P_AY629670	GBCOL359-12_Bembidion_tenellum_COI-5P_KM449422	MDECA711-10_Calcinus_latens_COI-5P	GBCOG325-13_Carabus_problematicus_COI-5P_KM440129	RRSPI080-15_Clubiona_abboti_COI-5P_KT610830		NGNAX4483-14_Culicoides_koreensis_COI-5P_KT104049			HEAPR2527-12_Drosophila_affinis_COI-5P_KR646685		WWGSL254-08_Gammarus_tigrinus_COI-5P_FJ581678			ABMC364-06_Myotis_lucifugus_COI-5P_JF498689		CNLMD1668-14_Philodromus_peninsulanus_COI-5P_KP653127		GBMLG15842-13_Rhagada_intermedia_COI-5P_KF152530	ERSPI290-09_Xysticus_bicuspis_COI-5P_GU682533
		GBDP17103-15_Anopheles_culicifacies_COI-5P_KJ010891	COLFB514-12_Atheta_celata_COI-5P_KJ966219	GBA4443-09_Balanus_glandula_COI-5P_AY629695	GBCOF940-13_Bembidion_tenellum_COI-5P_KM448730	MDECA712-10_Calcinus_latens_COI-5P	GBCL15381-13_Carabus_problematicus_COI-5P_JX278206	SSROC6668-15_Clubiona_abboti_COI-5P		NGNAZ410-14_Culicoides_koreensis_COI-5P_KT106101			HEAPR2327-12_Drosophila_affinis_COI-5P_KR650178		GBCMA0407-06_Gammarus_tigrinus_COI-5P_DQ300212			GBMA8292-15_Myotis_lucifugus_COI-5P_KM363910		BBCAN595-09_Philodromus_peninsulanus_COI-5P_GU683563		GBMLG15925-13_Rhagada_elachystoma_COI-5P_KF152447	ARONT635-10_Xysticus_bicuspis_COI-5P_HQ924500
		GBDP17105-15_Anopheles_culicifacies_COI-5P_KJ010893	GBCL15097-13_Atheta_celata_COI-5P_GQ980911	GBA13593-13_Balanus_glandula_COI-5P_JN851960	FBCOP559-13_Bembidion_tenellum_COI-5P_KM444111	GBCMD4474-09_Calcinus_latens_COI-5P_FJ620329	GBCL15382-13_Carabus_problematicus_COI-5P_JX278205	RRSPI145-15_Clubiona_abboti_COI-5P_KT609871		NGNAY277-14_Culicoides_koreensis_COI-5P_KT103966			HEAPR2511-12_Drosophila_affinis_COI-5P_KR650883		GBCMA0433-06_Gammarus_tigrinus_COI-5P_DQ300238			GBMA8265-15_Myotis_lucifugus_COI-5P_KM363926		CNSLQ081-13_Philodromus_peninsulanus_COI-5P_KM828533		GBMLG15876-13_Rhagada_dampierana_COI-5P_KF152496	ARONT692-10_Xysticus_bicuspis_COI-5P_HQ924550
		GBDP17111-15_Anopheles_culicifacies_COI-5P_KP197031	GBCOF461-13_Atheta_longicornis_COI-5P_KM442691	GBA2657-07_Balanus_glandula_COI-5P_AF234453	FBCOQ278-13_Bembidion_tenellum_COI-5P_KM448910	GBCMD4442-09_Calcinus_latens_COI-5P_FJ620361	GBCL15400-13_Carabus_problematicus_COI-5P_JX278187	ARONT141-09_Clubiona_abboti_COI-5P_GU682614		NGNAC1331-13_Culicoides_koreensis_COI-5P_KR688419			HEAPR2690-12_Drosophila_affinis_COI-5P_KR653072		GBCMA0431-06_Gammarus_tigrinus_COI-5P_DQ300236			GBMIN42042-14_Myotis_lucifugus_COI-5P_HM486537		SSKJB1488-14_Philodromus_peninsulanus_COI-5P		GBMLG16070-13_Rhagada_intermedia_COI-5P_KF152302	RRSPI186-15_Xysticus_bicuspis_COI-5P_Pending__4007
		GBDP17102-15_Anopheles_culicifacies_COI-5P_KJ010890	COLFA633-12_Atheta_longicornis_COI-5P_KJ965882	GBA9609-13_Balanus_glandula_COI-5P_HM028780	FBCOD159-11_Bembidion_tenellum_COI-5P_KM443003	GBCMD4447-09_Calcinus_latens_COI-5P_FJ620356	GBCL15391-13_Carabus_problematicus_COI-5P_JX278196	RRINV994-15_Clubiona_abboti_COI-5P_Pending__4007		NGNAX3356-14_Culicoides_koreensis_COI-5P_KT113870			HEAPR3119-12_Drosophila_affinis_COI-5P_KR643347		GBCMA0446-06_Gammarus_tigrinus_COI-5P_DQ300251			GBMA8266-15_Myotis_lucifugus_COI-5P_KM363925		CNKOL133-14_Philodromus_peninsulanus_COI-5P_KP657080		GBMLG16069-13_Rhagada_intermedia_COI-5P_KF152303	ARONT634-10_Xysticus_bicuspis_COI-5P_HQ924499
		GBDP17116-15_Anopheles_culicifacies_COI-5P_KP197036	COLFA067-10_Atheta_longicornis_COI-5P_HM909085	GBA4025-09_Balanus_glandula_COI-5P_EF694586	FBCOD160-11_Bembidion_tenellum_COI-5P_KM451707	GBCMD13097-13_Calcinus_hazletti_COI-5P_JF785982	GBCL15390-13_Carabus_problematicus_COI-5P_JX278197	CNGBB533-13_Clubiona_abboti_COI-5P_KP653929		GBMIN27469-13_Culicoides_salinarius_COI-5P_JQ620198			HEAPR2554-12_Drosophila_affinis_COI-5P_KR652766		GBCMA0445-06_Gammarus_tigrinus_COI-5P_DQ300250			GBMA8268-15_Myotis_lucifugus_COI-5P_KM363923		SPICA1518-10_Philodromus_peninsulanus_COI-5P_JF885095		GBMLG16072-13_Rhagada_intermedia_COI-5P_KF152300	SPITO001-10_Xysticus_bicuspis_COI-5P_HQ977032
		GBDP17108-15_Anopheles_culicifacies_COI-5P_KJ010896	COLFA634-12_Atheta_longicornis_COI-5P_KJ964955	GBA13585-13_Balanus_glandula_COI-5P_JN851968	FBCOQ268-13_Bembidion_tenellum_COI-5P_KM446615	GBCMD13103-13_Calcinus_hazletti_COI-5P_JF785976	GBCL15346-13_Carabus_problematicus_COI-5P_JX278241	CNGBB282-13_Clubiona_abboti_COI-5P_KP650612		GBDP12732-12_Culicoides_salinarius_COI-5P_JQ978436			BBDCN943-10_Drosophila_affinis_COI-5P_JF868425		GBCMA0432-06_Gammarus_tigrinus_COI-5P_DQ300237			GBMA8256-15_Myotis_lucifugus_COI-5P_KM363921		PPELE526-11_Philodromus_peninsulanus_COI-5P_JN308697		GBMLG16352-13_Rhagada_minima_COI-5P_KF152020	SPRMA648-10_Xysticus_californicus_COI-5P_JF887105
		GBDP10895-12_Anopheles_culicifacies_COI-5P_GQ259182	COLFB260-12_Atheta_arctica_COI-5P_KJ962032	GBA2976-08_Balanus_glandula_COI-5P_EF687898	FBCOD031-11_Bembidion_azurescens_COI-5P_KM443748	GBCMD13160-13_Calcinus_hazletti_COI-5P_JF785919	GBCL15389-13_Carabus_problematicus_COI-5P_JX278198	CNGBJ1688-14_Clubiona_abboti_COI-5P_KP650450		GBCER137-15_Culicoides_salinarius_COI-5P_KJ624125			BBDEC638-09_Drosophila_affinis_COI-5P_HM412201		WWGSL253-08_Gammarus_tigrinus_COI-5P_FJ581679			GBMIN42049-14_Myotis_lucifugus_COI-5P_HM486544		SSFDB1417-14_Philodromus_peninsulanus_COI-5P_KP653037		GBMLG16348-13_Rhagada_minima_COI-5P_KF152024	GBCH3428-09_Xysticus_californicus_COI-5P_EU168181
		GBDP10898-12_Anopheles_culicifacies_COI-5P_GQ259185	COLFA037-10_Atheta_arctica_COI-5P_KJ965322	GBA9625-13_Balanus_glandula_COI-5P_HM028764	FBCOB848-10_Bembidion_azurescens_COI-5P_HQ954329	GBCMD13118-13_Calcinus_hazletti_COI-5P_JF785961	FBCOF680-12_Carabus_problematicus_COI-5P_KM449868	CNTID4879-15_Clubiona_abboti_COI-5P		GBMIN27468-13_Culicoides_salinarius_COI-5P_JQ620200			BBDCM591-10_Drosophila_affinis_COI-5P_JN290782		GBCMA0442-06_Gammarus_tigrinus_COI-5P_DQ300247			GBMA8556-15_Myotis_lucifugus_COI-5P_KM363956		CNPKF1639-14_Philodromus_peninsulanus_COI-5P_KP652511		GBMLG16350-13_Rhagada_minima_COI-5P_KF152022	SPRMA862-12_Xysticus_cunctator_COI-5P_KP647331
		GBDP17107-15_Anopheles_culicifacies_COI-5P_KJ010895	COLFB769-12_Atheta_arctica_COI-5P_KJ967456	GBA2013-07_Balanus_glandula_COI-5P_AY795209	GBCOD607-13_Bembidion_azurescens_COI-5P_KM439155	GBCMD13105-13_Calcinus_hazletti_COI-5P_JF785974	GBCOF195-13_Carabus_problematicus_COI-5P_KM447974	CNGBJ1694-14_Clubiona_abboti_COI-5P_KP657319		GBMIN27577-13_Culicoides_salinarius_COI-5P_JQ620197			HEAPR2224-12_Drosophila_affinis_COI-5P_KR643940		GBCMA0441-06_Gammarus_tigrinus_COI-5P_DQ300246			GBMIN42041-14_Myotis_lucifugus_COI-5P_HM486536		SSPAA8804-13_Philodromus_peninsulanus_COI-5P_KM839246		GBMLG16351-13_Rhagada_minima_COI-5P_KF152021	BBCNP1998-14_Xysticus_cunctator_COI-5P_KP654075
		GBDP10896-12_Anopheles_culicifacies_COI-5P_GQ259183	COLFC230-12_Atheta_hygrobia_COI-5P_KJ966037	GBA12891-13_Balanus_glandula_COI-5P_JN852679	FBCOD1013-11_Bembidion_azurescens_COI-5P_KM441900	GBCMD13197-13_Calcinus_hazletti_COI-5P_JF785882	FBCOH636-12_Carabus_problematicus_COI-5P_KM440954	CNGBJ1685-14_Clubiona_abboti_COI-5P_KP648783		GBMIN26999-13_Culicoides_salinarius_COI-5P_JQ683350			HEAPR2678-12_Drosophila_affinis_COI-5P_KR649028		GBCMA0440-06_Gammarus_tigrinus_COI-5P_DQ300245			GBMA8516-15_Myotis_lucifugus_COI-5P_KM363969		BBCNP1761-14_Philodromus_peninsulanus_COI-5P_KP650159		GBMLG15335-13_Rhagada_intermedia_COI-5P_KC703146	BBCNP2941-14_Xysticus_cunctator_COI-5P_KP650087
		GBANO366-12_Anopheles_fluviatilis_COI-5P_GQ906983	GBCOE683-13_Atheta_hygrobia_COI-5P_KM450667	GBA2697-07_Balanus_glandula_COI-5P_AF234411	GBCOL857-12_Bembidion_azurescens_COI-5P_KM441482	GBCMD13049-13_Calcinus_hazletti_COI-5P_JF786030	GBCOE814-13_Carabus_problematicus_COI-5P_KM444688	SSROC5697-15_Clubiona_abboti_COI-5P		GBMIN29036-13_Culicoides_circumscriptus_COI-5P_HQ824461			HEAPR2688-12_Drosophila_affinis_COI-5P_KR639734		GBCMA0444-06_Gammarus_tigrinus_COI-5P_DQ300249			GBMA8578-15_Myotis_lucifugus_COI-5P_KM363964		SSJAF9148-13_Philodromus_peninsulanus_COI-5P_KM836248		GBMLG16349-13_Rhagada_minima_COI-5P_KF152023	SSWLB024-13_Xysticus_cunctator_COI-5P_KM840219
		GBDP5979-09_Anopheles_fluviatilis_COI-5P_EU256355	COLFB825-12_Atheta_hygrobia_COI-5P_KJ966959	GBA9649-13_Balanus_glandula_COI-5P_HM028740	FBCOI213-12_Bembidion_azurescens_COI-5P_KM446442	GBCMD13077-13_Calcinus_hazletti_COI-5P_JF786002	FBCOG180-12_Carabus_problematicus_COI-5P_KM448425	SSROB6378-14_Clubiona_abboti_COI-5P_KP651673		GBDP11570-12_Culicoides_circumscriptus_COI-5P_HQ824460			HEAPR2966-12_Drosophila_affinis_COI-5P_KR651284		GBCMA0443-06_Gammarus_tigrinus_COI-5P_DQ300248			GBMA8579-15_Myotis_lucifugus_COI-5P_KM363963		BBCAN594-09_Philodromus_peninsulanus_COI-5P_GU683564		GBMLG16347-13_Rhagada_minima_COI-5P_KF152025	SSWLE7983-13_Xysticus_cunctator_COI-5P_KM834681
		GBDP5983-09_Anopheles_fluviatilis_COI-5P_EU256351	GBCL15137-13_Silusida_marginella_COI-5P_GQ980871	GBA12856-13_Balanus_glandula_COI-5P_JN852714	FBCOB849-10_Bembidion_azurescens_COI-5P_HQ954330	GBCMD13061-13_Calcinus_hazletti_COI-5P_JF786018	FBCOB645-10_Carabus_problematicus_COI-5P_HQ954187	CNGBB532-13_Clubiona_abboti_COI-5P_KP657104		GBMIN27119-13_Culicoides_salinarius_COI-5P_JQ683351			HEAPR3428-12_Drosophila_affinis_COI-5P_KR652433		GBCMA0448-06_Gammarus_daiberi_COI-5P_DQ300253			GBMA8558-15_Myotis_lucifugus_COI-5P_KM363954		CNBPQ352-13_Philodromus_peninsulanus_COI-5P_KM829356		GBMLG15334-13_Rhagada_intermedia_COI-5P_KC703147	JSYKA556-10_Xysticus_triangulosus_COI-5P_HQ569251
		GBDP5968-09_Anopheles_fluviatilis_COI-5P_EU256366	COLFC145-12_Gyrophaena_congrua_COI-5P_KJ966399	GBA9487-13_Balanus_glandula_COI-5P_HM028902	GBCOF887-13_Bembidion_aspericolle_COI-5P_KM449538	GBCMD13120-13_Calcinus_hazletti_COI-5P_JF785959	FBCOG1530-12_Carabus_sylvestris_COI-5P_KM443405	SSROC8280-15_Clubiona_abboti_COI-5P		GBMIN27620-13_Culicoides_manchuriensis_COI-5P_JQ620111			HEAPR3478-12_Drosophila_affinis_COI-5P_KR646500		GBCMA0450-06_Gammarus_daiberi_COI-5P_DQ300255			GBMA8473-15_Myotis_lucifugus_COI-5P_KM363967		CNLMG540-14_Philodromus_peninsulanus_COI-5P_KP646787		GBMLG16355-13_Rhagada_minima_COI-5P_KF152017	SPICH1008-09_Xysticus_triangulosus_COI-5P_GU684732
		GBDP5967-09_Anopheles_fluviatilis_COI-5P_EU256367	COLFB337-12_Bolitochara_pulchra_COI-5P_KJ963167	GBA2220-07_Balanus_glandula_COI-5P_AY629895	GBCOG129-13_Bembidion_aspericolle_COI-5P_KM441604	GBCMD13182-13_Calcinus_hazletti_COI-5P_JF785897	FBCOD734-11_Carabus_sylvestris_COI-5P_KM448722	SMTPB18890-13_Clubiona_abboti_COI-5P_KP657301		GBMIN27513-13_Culicoides_manchuriensis_COI-5P_JQ620110			HEAPR2674-12_Drosophila_affinis_COI-5P_KR648254		GBCMA0449-06_Gammarus_daiberi_COI-5P_DQ300254			GBMA8512-15_Myotis_lucifugus_COI-5P_KM363973		CNLMB322-14_Philodromus_peninsulanus_COI-5P_KP652352		GBMLG16358-13_Rhagada_minima_COI-5P_KF152014	SPIRU1139-11_Xysticus_triangulosus_COI-5P_KF369069
		GBDP5978-09_Anopheles_fluviatilis_COI-5P_EU256356		GBA2001-07_Balanus_glandula_COI-5P_AY795221	FBCOD126-11_Bembidion_aspericolle_COI-5P_KM442113	GBCMD13083-13_Calcinus_hazletti_COI-5P_JF785996	FBCOF472-12_Carabus_sylvestris_COI-5P_KM440397	SSROB6389-14_Clubiona_abboti_COI-5P_KP655862		GBCER159-15_Culicoides_manchuriensis_COI-5P_KJ624099			HEAPR2503-12_Drosophila_affinis_COI-5P_KR634991		GBCMA0447-06_Gammarus_daiberi_COI-5P_DQ300252			GBMA8257-15_Myotis_lucifugus_COI-5P_KM363920		CNPKF1674-14_Philodromus_peninsulanus_COI-5P_KP651432		GBMLG16354-13_Rhagada_minima_COI-5P_KF152018	AEDNA003-12_Xysticus_triangulosus_COI-5P_KC502861
		GBDP5974-09_Anopheles_fluviatilis_COI-5P_EU256360		GBA2721-07_Balanus_glandula_COI-5P_AF234384	GBMIN41124-14_Bembidion_aspericolle_COI-5P_GU347070	GBCMD13154-13_Calcinus_hazletti_COI-5P_JF785925	FBCOK373-13_Carabus_sylvestris_COI-5P_KM443270	SSROC4065-15_Clubiona_abboti_COI-5P		GBDP11572-12_Culicoides_circumscriptus_COI-5P_HQ824464			HEAPR3479-12_Drosophila_affinis_COI-5P_KR650708		GBCMA0428-06_Gammarus_tigrinus_COI-5P_DQ300233			GBMA8297-15_Myotis_lucifugus_COI-5P_KM363982		CNMID214-14_Philodromus_peninsulanus_COI-5P_KP652008		GBMLG16356-13_Rhagada_minima_COI-5P_KF152016	KKCHE1086-09_Xysticus_triangulosus_COI-5P_GU683600
		GBANO362-12_Anopheles_fluviatilis_COI-5P_GQ906979		GBA13114-13_Balanus_glandula_COI-5P_JN852441	FBCOP302-13_Bembidion_aspericolle_COI-5P_KM442854	GBCMD13091-13_Calcinus_hazletti_COI-5P_JF785988	GBCOU1795-13_Carabus_alpestris_COI-5P_KM449836	RRMPC911-15_Clubiona_abboti_COI-5P_KT610643		GBDP11571-12_Culicoides_circumscriptus_COI-5P_HQ824462			HEAPR2564-12_Drosophila_affinis_COI-5P_KR651467		GBCMA0429-06_Gammarus_tigrinus_COI-5P_DQ300234			GBMA8291-15_Myotis_lucifugus_COI-5P_KM363937		SSBRA127-14_Philodromus_peninsulanus_COI-5P_KP653790		GBMIN5471-12_Rhagada_intermedia_COI-5P_JQ362701	BBCNP3250-14_Xysticus_triangulosus_COI-5P_KP656737
		GBDP5971-09_Anopheles_fluviatilis_COI-5P_EU256363		GBA9489-13_Balanus_glandula_COI-5P_HM028900	FBCOP307-13_Bembidion_aspericolle_COI-5P_KM447757	GBCMD13104-13_Calcinus_hazletti_COI-5P_JF785975	GBCOU2295-13_Carabus_alpestris_COI-5P_KM452699	RBINA5129-13_Clubiona_abboti_COI-5P_KP649954		GBDP11573-12_Culicoides_circumscriptus_COI-5P_HQ824465			HEAPR3128-12_Drosophila_affinis_COI-5P_KR653135		GBCMA0439-06_Gammarus_tigrinus_COI-5P_DQ300244			GBMA8483-15_Myotis_lucifugus_COI-5P_KM363948		CNKJM2346-14_Philodromus_peninsulanus_COI-5P_KP650433		GBMIN5470-12_Rhagada_intermedia_COI-5P_JQ362702	SSJAB3987-13_Xysticus_triangulosus_COI-5P_KM839781
		GBDP5972-09_Anopheles_fluviatilis_COI-5P_EU256362		GBA12866-13_Balanus_glandula_COI-5P_JN852704	FBCOQ246-13_Bembidion_aspericolle_COI-5P_KM441863	GBCMD13113-13_Calcinus_hazletti_COI-5P_JF785966	GBCOU2296-13_Carabus_alpestris_COI-5P_KM446727	CNGBB528-13_Clubiona_abboti_COI-5P_KP653376		GBMIN29035-13_Culicoides_circumscriptus_COI-5P_HQ824463			HEAPR2235-12_Drosophila_affinis_COI-5P_KR647925		GBCMA0436-06_Gammarus_tigrinus_COI-5P_DQ300241			GBMA8262-15_Myotis_lucifugus_COI-5P_KM363913		SMTPI057-14_Philodromus_peninsulanus_COI-5P		GBMLG16361-13_Rhagada_elachystoma_COI-5P_KF152011	ARSO289-08_Xysticus_triangulosus_COI-5P_KF408104
		GBANO363-12_Anopheles_fluviatilis_COI-5P_GQ906980		GBA4388-09_Balanus_glandula_COI-5P_AY629946	GBCOF942-13_Bembidion_aspericolle_COI-5P_KM443964	GBCMD13130-13_Calcinus_hazletti_COI-5P_JF785949	GBCL14968-13_Carabus_nemoralis_COI-5P_JQ689889	SSROC6666-15_Clubiona_abboti_COI-5P		GBMIN27576-13_Culicoides_salinarius_COI-5P_JQ620199			HEAPR2515-12_Drosophila_affinis_COI-5P_KR635568		GBCMA0437-06_Gammarus_tigrinus_COI-5P_DQ300242			GBMA8563-15_Myotis_lucifugus_COI-5P_KM363946		CNLMB315-14_Philodromus_peninsulanus_COI-5P_KP651660		GBMLG16363-13_Rhagada_elachystoma_COI-5P_KF152009	BBCNP2097-14_Xysticus_nigromaculatus_COI-5P_KP646970
		GBDP6199-09_Anopheles_fluviatilis_COI-5P_EU131900		GBA13172-13_Balanus_glandula_COI-5P_JN852382	GBMIN41128-14_Bembidion_aspericolle_COI-5P_GU347074	GBCMD13088-13_Calcinus_hazletti_COI-5P_JF785991	GBMIN41205-14_Carabus_nemoralis_COI-5P_GU347151	SSROB8164-14_Clubiona_abboti_COI-5P_KP649663		CUSCR2764-13_Culicoides_pallidulus_COI-5P_KF297828			HEAPR2516-12_Drosophila_affinis_COI-5P_KR637443		GBCMA0438-06_Gammarus_tigrinus_COI-5P_DQ300243			GBMA8272-15_Myotis_lucifugus_COI-5P_KM363944		SSFDB1407-14_Philodromus_peninsulanus_COI-5P_KP657109		GBMLG16360-13_Rhagada_elachystoma_COI-5P_KF152012	SPICH053-09_Xysticus_nigromaculatus_COI-5P_GU683895
		GBDP5973-09_Anopheles_fluviatilis_COI-5P_EU256361		GBA12887-13_Balanus_glandula_COI-5P_JN852683	GBMIN14364-13_Bembidion_octomaculatum_COI-5P_JN171077	GBCMD13199-13_Calcinus_hazletti_COI-5P_JF785880	GBMIN41206-14_Carabus_nemoralis_COI-5P_GU347152	CNGBI1571-14_Clubiona_abboti_COI-5P_KP656527		CUSCR2496-11_Culicoides_pallidulus_COI-5P_KF297831			HEAPR2487-12_Drosophila_affinis_COI-5P_KR643716		GBCMA0435-06_Gammarus_tigrinus_COI-5P_DQ300240			GBMA8273-15_Myotis_lucifugus_COI-5P_KM363943		JSARA049-11_Philodromus_peninsulanus_COI-5P_KP655463		GBMLG16364-13_Rhagada_elachystoma_COI-5P_KF152008	TWSC036-07_Xysticus_nigromaculatus_COI-5P_KF369066
		GBDP6178-09_Anopheles_fluviatilis_COI-5P_EU137724		GBA2716-07_Balanus_glandula_COI-5P_AF234389	FBCOE1065-12_Bembidion_octomaculatum_COI-5P_KM446045	GBCMD13092-13_Calcinus_hazletti_COI-5P_JF785987	GBCL24398-15_Carabus_nemoralis_COI-5P_KP067548	SSROB3975-14_Clubiona_abboti_COI-5P_KP655734		CUSCR2498-11_Culicoides_pallidulus_COI-5P_KF297825			HEAPR2938-12_Drosophila_affinis_COI-5P_KR644209		GBCMA0434-06_Gammarus_tigrinus_COI-5P_DQ300239			GBMA8270-15_Myotis_lucifugus_COI-5P_KM363916		BBCAN768-09_Philodromus_peninsulanus_COI-5P_GU683005		GBMLG15559-13_Rhagada_perprima_COI-5P_KF152813	KKCHE286-07_Xysticus_nigromaculatus_COI-5P_KF369065
		GBDP5976-09_Anopheles_fluviatilis_COI-5P_EU256358		GBA2671-07_Balanus_glandula_COI-5P_AF234439	FBCOE317-12_Bembidion_octomaculatum_COI-5P_KM451667	GBCMD13109-13_Calcinus_hazletti_COI-5P_JF785970	GBCL24401-15_Carabus_nemoralis_COI-5P_KP067554	SSROB6507-14_Clubiona_abboti_COI-5P_KP657139		CUSCR2497-11_Culicoides_pallidulus_COI-5P_KF297830			HEAPR3525-12_Drosophila_affinis_COI-5P_KR649920		GBCMA0410-06_Gammarus_tigrinus_COI-5P_DQ300215			GBMA8271-15_Myotis_lucifugus_COI-5P_KM363915		BBCAN693-09_Philodromus_peninsulanus_COI-5P_GU683515		GBMLG16033-13_Rhagada_perprima_COI-5P_KF152339	KKCHE1068-09_Xysticus_nigromaculatus_COI-5P_GU683744
		GBDP5988-09_Anopheles_fluviatilis_COI-5P_EU256346		GBA12933-13_Balanus_glandula_COI-5P_JN852637	GBCOE728-13_Bembidion_octomaculatum_COI-5P_KM444304	GBCMD13161-13_Calcinus_hazletti_COI-5P_JF785918	GBCL24397-15_Carabus_nemoralis_COI-5P_KP067547	RBINA1557-13_Clubiona_abboti_COI-5P_KP656778		CUSCR2769-13_Culicoides_pallidulus_COI-5P_KF297834			HEAPR2448-12_Drosophila_affinis_COI-5P_KR645743		GBCMA0411-06_Gammarus_tigrinus_COI-5P_DQ300216			GBMA8552-15_Myotis_lucifugus_COI-5P_KM364006		HEAUG1814-12_Philodromus_peninsulanus_COI-5P_KP650548		GBMLG16030-13_Rhagada_perprima_COI-5P_KF152342	SSJAB3594-13_Xysticus_nigromaculatus_COI-5P_KM837518
		GBDP5989-09_Anopheles_fluviatilis_COI-5P_EU256345		GBA13470-13_Balanus_glandula_COI-5P_JN852083	FBCOB832-10_Bembidion_octomaculatum_COI-5P_HQ954316	GBCMD13042-13_Calcinus_hazletti_COI-5P_JF786037	GBCL24399-15_Carabus_nemoralis_COI-5P_KP067549	RRMPB144-15_Clubiona_abboti_COI-5P_KT612269		CUSCR2765-13_Culicoides_pallidulus_COI-5P_KF297827			HEAPR3220-12_Drosophila_affinis_COI-5P_KR639787		GBCMA0412-06_Gammarus_tigrinus_COI-5P_DQ300217			GBMA8593-15_Myotis_lucifugus_COI-5P_KM364012		HPPPQ173-13_Philodromus_peninsulanus_COI-5P_KP655802		GBMLG15554-13_Rhagada_perprima_COI-5P_KF152818	SPIRU1217-11_Xysticus_durus_COI-5P_KF369034
		GBDP6200-09_Anopheles_fluviatilis_COI-5P_EU131899		GBA3285-08_Balanus_glandula_COI-5P_EU004350	GBCOE378-13_Bembidion_octomaculatum_COI-5P_KM445876	GBCMD13114-13_Calcinus_hazletti_COI-5P_JF785965	GBCL24400-15_Carabus_nemoralis_COI-5P_KP067550	SSROB6354-14_Clubiona_abboti_COI-5P_KP651794		CUSCR2771-13_Culicoides_pallidulus_COI-5P_KF297833			HEAPR2286-12_Drosophila_affinis_COI-5P_KR650603		GBCMA0409-06_Gammarus_tigrinus_COI-5P_DQ300214			GBMA8603-15_Myotis_lucifugus_COI-5P_KM363991		SSGBB1257-14_Philodromus_peninsulanus_COI-5P_KP654367		GBMLG15541-13_Rhagada_perprima_COI-5P_KF152831	KKCHE660-07_Xysticus_durus_COI-5P_KF369020
		GBDP6179-09_Anopheles_fluviatilis_COI-5P_EU137723		GBA9484-13_Balanus_glandula_COI-5P_HM028905	FBCOE344-12_Bembidion_octomaculatum_COI-5P_KM439366	GBCMD13099-13_Calcinus_hazletti_COI-5P_JF785980	GBMIN41208-14_Carabus_nemoralis_COI-5P_GU347154	RRMFC1831-15_Clubiona_abboti_COI-5P_KT611401		NGNAY1867-14_Culicoides_koreensis_COI-5P_KT117190			HEAPR2402-12_Drosophila_affinis_COI-5P_KR648852		GBCMA0427-06_Gammarus_tigrinus_COI-5P_DQ300232			GBMA8597-15_Myotis_lucifugus_COI-5P_KM364008		SPICA611-10_Philodromus_peninsulanus_COI-5P_JF885795		GBMLG15633-13_Rhagada_perprima_COI-5P_KF152739	KKCHE1074-09_Xysticus_durus_COI-5P_GU683749
		GBDP6177-09_Anopheles_fluviatilis_COI-5P_EU137725		GBA4415-09_Balanus_glandula_COI-5P_AY629821	GBCOC520-12_Bembidion_octomaculatum_COI-5P_KM448405	GBCMD13151-13_Calcinus_hazletti_COI-5P_JF785928	GBMIN41209-14_Carabus_nemoralis_COI-5P_GU347155	SSROC4924-15_Clubiona_abboti_COI-5P		NGNAY206-14_Culicoides_koreensis_COI-5P_KT102039			HEAPR3449-12_Drosophila_affinis_COI-5P_KR633757		GBCMA1200-08_Gammarus_lichuanensis_COI-5P_EF570357			GBMA8583-15_Myotis_lucifugus_COI-5P_KM363959		SSPAB3052-13_Philodromus_peninsulanus_COI-5P_KM825999		GBMLG16031-13_Rhagada_perprima_COI-5P_KF152341	SPIRU1414-11_Xysticus_durus_COI-5P_KF369045
		GBDP5987-09_Anopheles_fluviatilis_COI-5P_EU256347		GBA9439-13_Balanus_glandula_COI-5P_HM028950	FBCOD030-11_Bembidion_quadrimaculatum_COI-5P_KM444355	GBCMD13129-13_Calcinus_hazletti_COI-5P_JF785950	FBCOB204-10_Carabus_nemoralis_COI-5P_HQ953863	SSROB6287-14_Clubiona_abboti_COI-5P		NGNAY2485-14_Culicoides_koreensis_COI-5P_KT099397			HEAPR2424-12_Drosophila_affinis_COI-5P_KR646111		GBCMA1201-08_Gammarus_lichuanensis_COI-5P_EF570356			GBMA8284-15_Myotis_lucifugus_COI-5P_KM364021		CNPKN243-14_Philodromus_peninsulanus_COI-5P_KP647549		GBMLG16032-13_Rhagada_perprima_COI-5P_KF152340	KKCHE683-07_Xysticus_durus_COI-5P_KF369009
		GBDP5986-09_Anopheles_fluviatilis_COI-5P_EU256348		GBA1947-07_Balanus_glandula_COI-5P_AY795275	COLFB178-12_Bembidion_quadrimaculatum_COI-5P_KJ962844	GBCMD13076-13_Calcinus_hazletti_COI-5P_JF786003	GBMIN41210-14_Carabus_nemoralis_COI-5P_GU347156	ARONW456-14_Clubiona_abboti_COI-5P_KP651197		CNWBG698-13_Culicoides_koreensis_COI-5P_KM989746			HEAPR3366-12_Drosophila_affinis_COI-5P_KR633878		GBCMA1245-08_Gammarus_curvativus_COI-5P_EF570302			GBMIN42035-14_Myotis_lucifugus_COI-5P_HM486530		SSBAE4111-13_Philodromus_peninsulanus_COI-5P_KM829734		GBMLG15533-13_Rhagada_perprima_COI-5P_KF152839	SPIRU1224-11_Xysticus_durus_COI-5P_KF369044
		GBDP5977-09_Anopheles_fluviatilis_COI-5P_EU256357		GBA4517-09_Balanus_glandula_COI-5P_AF234445	FBCOI525-12_Bembidion_quadrimaculatum_COI-5P_KM444091	GBCMD13159-13_Calcinus_hazletti_COI-5P_JF785920	GBCOE602-13_Carabus_nemoralis_COI-5P_KM443982	CNTIB1681-15_Clubiona_abboti_COI-5P		NGNAX3584-14_Culicoides_koreensis_COI-5P_KT110131			HEAPR3307-12_Drosophila_affinis_COI-5P_KR640649		GBCM1896-14_Gammarus_curvativus_COI-5P_EU146925			GBMA8592-15_Myotis_lucifugus_COI-5P_KM364013		SSPAA9841-13_Philodromus_peninsulanus_COI-5P_KM830977		GBMLG15530-13_Rhagada_perprima_COI-5P_KF152842	KKCHE1039-09_Xysticus_durus_COI-5P_GU683722
		GBMIN12975-13_Anopheles_fluviatilis_COI-5P_JX020707		GBA4383-09_Balanus_glandula_COI-5P_AY629965	COLFA333-12_Bembidion_quadrimaculatum_COI-5P_KJ964164	GBCMD13044-13_Calcinus_hazletti_COI-5P_JF786035	GBCOL645-12_Carabus_nemoralis_COI-5P_KM451169	CNTID4871-15_Clubiona_abboti_COI-5P		CNWBG475-13_Culicoides_koreensis_COI-5P_KM992613			HEAPR2608-12_Drosophila_affinis_COI-5P_KR650063		GBCM1934-14_Gammarus_nipponensis_COI-5P_EU146929			GBMA8594-15_Myotis_lucifugus_COI-5P_KM364011		SSBAE6022-13_Philodromus_peninsulanus_COI-5P_KM826250		GBMLG15545-13_Rhagada_perprima_COI-5P_KF152827	KKCHE786-07_Xysticus_durus_COI-5P_KF369015
		GBMIN12974-13_Anopheles_fluviatilis_COI-5P_JX020709		GBA13532-13_Balanus_glandula_COI-5P_JN852021	FBCOD1012-11_Bembidion_quadrimaculatum_COI-5P_KM441701	GBCMD13167-13_Calcinus_hazletti_COI-5P_JF785912	NEONW002-11_Carabus_nemoralis_COI-5P_JX259829	SSROB5429-14_Clubiona_abboti_COI-5P_KP654456		NGNAI2752-13_Culicoides_koreensis_COI-5P_KR697162			HEAPR3398-12_Drosophila_affinis_COI-5P_KR641154		GBCM2765-15_Gammarus_nipponensis_COI-5P_AB893320			GBMA8458-15_Myotis_lucifugus_COI-5P_KM363966		CNMIE016-14_Philodromus_peninsulanus_COI-5P_KP651376		GBMIN5475-12_Rhagada_perprima_COI-5P_JQ362711	KKCHE1079-09_Xysticus_durus_COI-5P_GU683594
		GBMIN12986-13_Anopheles_fluviatilis_COI-5P_JX020708		GBA9470-13_Balanus_glandula_COI-5P_HM028919	FBCOI014-12_Bembidion_quadrimaculatum_COI-5P_KM449698	GBCMD13080-13_Calcinus_hazletti_COI-5P_JF785999	GBMIN41207-14_Carabus_nemoralis_COI-5P_GU347153	CNGBJ1692-14_Clubiona_abboti_COI-5P_KP657031		CHDIP1334-12_Culicoides_koreensis_COI-5P_KR428388			HEAPR2359-12_Drosophila_affinis_COI-5P_KR640296		GBCM2762-15_Gammarus_nipponensis_COI-5P_AB893334			GBMA8460-15_Myotis_lucifugus_COI-5P_KM364020		SSBAE5440-13_Philodromus_peninsulanus_COI-5P_KM838985		GBMLG15555-13_Rhagada_perprima_COI-5P_KF152817	SPIRU1046-11_Xysticus_durus_COI-5P_KF369030
		GBMIN12966-13_Anopheles_fluviatilis_COI-5P_JX020725		GBA9357-13_Balanus_glandula_COI-5P_HM029032	COLFE826-13_Bembidion_quadrimaculatum_COI-5P_KJ967292	GBCMD13073-13_Calcinus_hazletti_COI-5P_JF786006	SSROA3146-14_Carabus_nemoralis_COI-5P_KR482776	CNTIB148-15_Clubiona_abboti_COI-5P		CHDIP1012-12_Culicoides_koreensis_COI-5P_KR437901			HEAPR3006-12_Drosophila_affinis_COI-5P_KR633456		GBCM2763-15_Gammarus_nipponensis_COI-5P_AB893333			GBMA8466-15_Myotis_lucifugus_COI-5P_KM364000		CNYON168-15_Philodromus_peninsulanus_COI-5P		GBMLG15551-13_Rhagada_perprima_COI-5P_KF152821	SPACH009-09_Xysticus_durus_COI-5P_GU683611
		GBMIN12987-13_Anopheles_fluviatilis_COI-5P_JX020706		GBA9410-13_Balanus_glandula_COI-5P_HM028979	FBCOI159-12_Bembidion_quadrimaculatum_COI-5P_KM448946	GBCMD13119-13_Calcinus_hazletti_COI-5P_JF785960	SSROB7224-14_Carabus_nemoralis_COI-5P_KR486060	CNTID4874-15_Clubiona_abboti_COI-5P		CNWBB494-13_Culicoides_koreensis_COI-5P_KM992921			HEAPR2998-12_Drosophila_affinis_COI-5P_KR645752		GBCM2766-15_Gammarus_nipponensis_COI-5P_AB893319			GBMA8470-15_Myotis_lucifugus_COI-5P_KM363996		BBCNP2903-14_Philodromus_peninsulanus_COI-5P_KP649518		GBMLG15546-13_Rhagada_perprima_COI-5P_KF152826	TWSC048-07_Xysticus_durus_COI-5P_KF369043
		GBMIN12978-13_Anopheles_fluviatilis_COI-5P_JX020724		GBA9500-13_Balanus_glandula_COI-5P_HM028889	GBCOB312-12_Bembidion_quadrimaculatum_COI-5P_KM450145	GBCMD13186-13_Calcinus_hazletti_COI-5P_JF785893	SSROB7223-14_Carabus_nemoralis_COI-5P_KR487669	PPELE414-11_Clubiona_abboti_COI-5P_JN308602		CNWBB329-13_Culicoides_koreensis_COI-5P_KM992061			HEAPR3126-12_Drosophila_affinis_COI-5P_KR647670		GBCM2769-15_Gammarus_nipponensis_COI-5P_AB893316			GBMA8604-15_Myotis_lucifugus_COI-5P_KM363990		CNLMO1740-14_Philodromus_peninsulanus_COI-5P_KP657146		GBMLG15553-13_Rhagada_perprima_COI-5P_KF152819	KKCHE900-09_Xysticus_durus_COI-5P_KF369025
		GBMIN12973-13_Anopheles_fluviatilis_COI-5P_JX020711		GBA2140-07_Balanus_glandula_COI-5P_AY629975	COLFD923-12_Bembidion_quadrimaculatum_COI-5P_KJ963208	GBCMD13075-13_Calcinus_hazletti_COI-5P_JF786004	SSROB7537-14_Carabus_nemoralis_COI-5P_KR483779	JSMAY1526-12_Clubiona_abboti_COI-5P_KP654932		CNBAA170-12_Culicoides_koreensis_COI-5P_KM989506			HEAPR2445-12_Drosophila_affinis_COI-5P_KR642013		GBCM2770-15_Gammarus_nipponensis_COI-5P_AB893315			GBMA8565-15_Myotis_lucifugus_COI-5P_KM363977		SSPAA9936-13_Philodromus_peninsulanus_COI-5P_KM833534		GBMLG15560-13_Rhagada_perprima_COI-5P_KF152812	SPIRU1076-11_Xysticus_durus_COI-5P_KF369011
		GBMIN12985-13_Anopheles_fluviatilis_COI-5P_JX020710		GBA9316-13_Balanus_glandula_COI-5P_HM029073	COLFC065-12_Bembidion_quadrimaculatum_COI-5P_KJ965339	GBCMD13191-13_Calcinus_hazletti_COI-5P_JF785888	SSROB6573-14_Carabus_nemoralis_COI-5P_KR483287	RRINV993-15_Clubiona_abboti_COI-5P_Pending__4007		CNBAC476-12_Culicoides_koreensis_COI-5P_KM994841			HEAPR2717-12_Drosophila_affinis_COI-5P_KR637116		GBCM2767-15_Gammarus_nipponensis_COI-5P_AB893318			GBMA8559-15_Myotis_lucifugus_COI-5P_KM363953		KKCHE117-06_Philodromus_peninsulanus_COI-5P_KF368660		GBMIN5474-12_Rhagada_perprima_COI-5P_JQ362712	TWSC050-07_Xysticus_durus_COI-5P_KF369005
		GBMIN12979-13_Anopheles_fluviatilis_COI-5P_JX020722		GBA2122-07_Balanus_glandula_COI-5P_AY629993	GBCOB215-12_Bembidion_quadrimaculatum_COI-5P_KM452144	GBCMD13172-13_Calcinus_hazletti_COI-5P_JF785907	SSROB6578-14_Carabus_nemoralis_COI-5P_KR481135	CNTIB1695-15_Clubiona_abboti_COI-5P		NGNAI2469-13_Culicoides_koreensis_COI-5P_KR677648			HEAPR2519-12_Drosophila_affinis_COI-5P_KR637331		GBCM2768-15_Gammarus_nipponensis_COI-5P_AB893317			GBMA8607-15_Myotis_lucifugus_COI-5P_KM363987		SSPAA9926-13_Philodromus_peninsulanus_COI-5P_KM825263		GBMLG15535-13_Rhagada_perprima_COI-5P_KF152837	KKCHE750-07_Xysticus_durus_COI-5P_KF369018
		GBMIN12976-13_Anopheles_fluviatilis_COI-5P_JX020728		GBA2315-07_Balanus_glandula_COI-5P_AY629800	COLFC413-12_Bembidion_quadrimaculatum_COI-5P_KJ962473	GBCMD4504-09_Calcinus_hazletti_COI-5P_FJ620299	RRINV1926-15_Carabus_nemoralis_COI-5P_Pending__4007	CNTIH3256-15_Clubiona_abboti_COI-5P		NGAAA1269-14_Culicoides_koreensis_COI-5P_KR684626			HEAPR2477-12_Drosophila_affinis_COI-5P_KR636824		GBCMA1236-08_Gammarus_nipponensis_COI-5P_EF570312			GBMA8550-15_Myotis_lucifugus_COI-5P_KM364017		SSPAA9925-13_Philodromus_peninsulanus_COI-5P_KM840538		GBMLG15540-13_Rhagada_perprima_COI-5P_KF152832	SPIRU1299-11_Xysticus_durus_COI-5P_KF369003
		GBMIN12965-13_Anopheles_fluviatilis_COI-5P_JX020727		GBA13336-13_Balanus_glandula_COI-5P_JN852218	COLFE299-12_Bembidion_quadrimaculatum_COI-5P_KJ963128	GBCMD4505-09_Calcinus_hazletti_COI-5P_FJ620298	SSROB7220-14_Carabus_nemoralis_COI-5P_KR483539	CNTIA2014-15_Clubiona_abboti_COI-5P		NGAAA268-14_Culicoides_koreensis_COI-5P_KR681694			HEAPR3155-12_Drosophila_affinis_COI-5P_KR644873		GBCM2761-15_Gammarus_nipponensis_COI-5P_AB893335			GBMIN42039-14_Myotis_lucifugus_COI-5P_HM486534		JDTGS064-09_Philodromus_peninsulanus_COI-5P_GU679865		GBMLG16282-13_Rhagada_convicta_COI-5P_KF152090	KKCHE1073-09_Xysticus_durus_COI-5P_GU683750
[truncated: 2,315 more rows]
